# Supplementary material for: Machine learning-predicted chromatin organization landscape across pediatric tumors
Source: Sci Rep. 2026 Mar 28;16:10790. doi: 10.1038/s41598-026-44925-3 (PMC13039956; doi:10.1038/s41598-026-44925-3)
Supplement: Supplementary file 2 — Supplementary Information 2. [file 41598_2026_44925_MOESM2_ESM.xlsx]

## Sheet: Sheet1
Tumor type (long)	Tumor type (short)	Tumor category
Adenoma	Adenoma	Benign
Atypical Teratoid Rhabdoid Tumor (ATRT)	ATRT	ATRT
Atypical Teratoid Rhabdoid Tumor (ATRT);Other	ATRT;Other	ATRT
Brainstem glioma- Diffuse intrinsic pontine glioma	Brainstem glioma	Gliomas
Brainstem glioma- Diffuse intrinsic pontine glioma;High-grade glioma/astrocytoma (WHO grade III/IV)	Brainstem glioma;HG astrocytoma	Gliomas
Cavernoma	Cavernoma	Mesenchymal
Chordoma	Chordoma	Other
Choroid plexus carcinoma	Choroid plexus carcinoma	Other
Choroid plexus papilloma	Choroid plexus papilloma	Benign
Craniopharyngioma	Craniopharyngioma	Other
Dysembryoplastic neuroepithelial tumor (DNET)	DNET	Embryonal
Dysembryoplastic neuroepithelial tumor (DNET);Ganglioglioma	DNET;Ganglioglioma	Embryonal
Dysplasia/Gliosis	Dysplasia/Gliosis	Other
Dysplasia/Gliosis;Dysembryoplastic neuroepithelial tumor (DNET);Ganglioglioma	Dysplasia/Gliosis;DNET;Ganglioglioma	Other
Embryonal Tumor with Multilayered Rosettes (ETMR)	ETMR	Embryonal
Ependymoma	Ependymoma	Ependymoma
Ewings Sarcoma	Ewings Sarcoma	Mesenchymal
Ewings Sarcoma;Metastatic secondary tumors	Metastatic;Ewings Sarcoma	Metastases
Ganglioglioma	Ganglioglioma	Gliomas
Ganglioglioma;Dysembryoplastic neuroepithelial tumor (DNET);Dysplasia/Gliosis	Ganglioglioma;DNET;Dysplasia/Gliosis	Gliomas
Ganglioglioma;Dysplasia/Gliosis	Ganglioglioma;Dysplasia/Gliosis	Gliomas
Ganglioglioma;Low-grade glioma/astrocytoma (WHO grade I/II)	Ganglioglioma;LG astrocytoma	Gliomas
Ganglioneuroblastoma	Ganglioneuroblastoma	Embryonal
Germinoma	Germinoma	GCT
Germinoma;Teratoma	Germinoma;Teratoma	GCT
Glial-neuronal tumor NOS	Glial-neuronal tumor NOS	Gliomas
Gliomatosis Cerebri	Gliomatosis Cerebri	Gliomas
Hemangioblastoma	Hemangioblastoma	Mesenchymal
High-grade glioma/astrocytoma (WHO grade III/IV)	HG astrocytoma	Gliomas
Langerhans Cell histiocytosis	Langerhans Cell histiocytosis	Other
Low-grade glioma/astrocytoma (WHO grade I/II)	LG astrocytoma	Gliomas
Malignant peripheral nerve sheath tumor (MPNST)	MPNST	Peripheral nerve tumor
Malignant peripheral nerve sheath tumor (MPNST);Neurofibroma/Plexiform	MPNST;Neurofibroma/Plexiform	Peripheral nerve tumor
Medulloblastoma	Medulloblastoma	Medulloblastoma
Meningioma	Meningioma	Meningioma
Metastatic secondary tumors	Metastatic	Metastases
Metastatic secondary tumors;Ewings Sarcoma	Metastatic;Ewings Sarcoma	Metastases
Metastatic secondary tumors;Neuroblastoma	Metastatic;Neuroblastoma	Metastases
Neuroblastoma	Neuroblastoma	Embryonal
Neuroblastoma;Metastatic secondary tumors	Metastatic;Neuroblastoma	Metastases
Neurocytoma	Neurocytoma	Benign
Neurofibroma/Plexiform	Neurofibroma/Plexiform	Peripheral nerve tumor
Neurofibroma/Plexiform;Schwannoma	Neurofibroma/Plexiform;Schwannoma	Peripheral nerve tumor
Non-germinomatous germ cell tumor	NGGCT	GCT
Oligodendroglioma	Oligodendroglioma	Gliomas
Oligodendroglioma;Low-grade glioma/astrocytoma (WHO grade I/II)	Oligodendroglioma;LG astrocytoma	Gliomas
Other	Unspecified	Unspecified
Pineoblastoma	Pineoblastoma	Embryonal
Primary CNS lymphoma	Primary CNS lymphoma	Lymphoma/sarcoma
Rhabdomyosarcoma	Rhabdomyosarcoma	Lymphoma/sarcoma
Sarcoma	Sarcoma	Lymphoma/sarcoma
Sarcoma;Metastatic secondary tumors	Sarcoma;Metastatic	Metastases
Schwannoma	Schwannoma	Peripheral nerve tumor
Schwannoma;Meningioma	Schwannoma;Meningioma	Peripheral nerve tumor
Schwannoma;Neurofibroma/Plexiform	Schwannoma;Neurofibroma/Plexiform	Peripheral nerve tumor
Subependymal Giant Cell Astrocytoma (SEGA)	SEGA	Gliomas
Supratentorial or Spinal Cord PNET	Supratentorial	Embryonal
Teratoma	Teratoma	GCT
Teratoma;Germinoma	Teratoma;Germinoma	GCT
Teratoma;Non-germinomatous germ cell tumor	Teratoma;NGGCT	GCT
