# Supplementary material for: Machine learning-predicted chromatin organization landscape across pediatric tumors
Source: Sci Rep. 2026 Mar 28;16:10790. doi: 10.1038/s41598-026-44925-3 (PMC13039956; doi:10.1038/s41598-026-44925-3)
Supplement: Supplementary file 4 — Supplementary Information 4. [file 41598_2026_44925_MOESM4_ESM.xlsx]

## Sheet: Sheet1
BiospecimenID	ParticipantID	disease_type	disease_type_short	disease_category	nvars_also_init	nvar	percent_in_init
BS_02ZSVZCB	PT_J06X17XH	Sarcoma	Sarcoma	Lymphoma/sarcoma	10	545	2
BS_060QB7XB	PT_YGN06RPZ	Low-grade glioma/astrocytoma (WHO grade I/II)	LG astrocytoma	Gliomas	1	15	7
BS_0S7SKQCR	PT_WP871F5S	Hemangioblastoma	Hemangioblastoma	Mesenchymal	0	82	0
BS_1061K466	PT_FWWRWTV2	High-grade glioma/astrocytoma (WHO grade III/IV)	HG astrocytoma	Gliomas	0	307	0
BS_12TRHKCY	PT_S0Q27J13	High-grade glioma/astrocytoma (WHO grade III/IV)	HG astrocytoma	Gliomas	1	363	0
BS_1CZPVCXR	PT_9S6WMQ92	Medulloblastoma	Medulloblastoma	Medulloblastoma	12	220	5
BS_1GFA9NF0	PT_C1RDBCVM	Ependymoma	Ependymoma	Ependymoma	0	109	0
BS_1GK2EMFY	PT_W3FSA7NH	Low-grade glioma/astrocytoma (WHO grade I/II)	LG astrocytoma	Gliomas	0	23	0
BS_1JGQPJH3	PT_HT4HJXY6	Meningioma	Meningioma	Meningioma	0	590	0
BS_1Q426SX5	PT_0MHKP408	Low-grade glioma/astrocytoma (WHO grade I/II)	LG astrocytoma	Gliomas	1	55	2
BS_2F8PFTW5	PT_3WA7SBQ6	Choroid plexus carcinoma	Choroid plexus carcinoma	Other	40	386	10
BS_2RX2NF1Q	PT_TKWTTRQ7	Medulloblastoma	Medulloblastoma	Medulloblastoma	6	73	8
BS_2SRKC1JX	PT_H57TEQDT	Low-grade glioma/astrocytoma (WHO grade I/II)	LG astrocytoma	Gliomas	2	127	2
BS_2SW9ZSEC	PT_XNMKQ4MR	Low-grade glioma/astrocytoma (WHO grade I/II)	LG astrocytoma	Gliomas	1	64	2
BS_32JF8TPP	PT_PFA762TK	Low-grade glioma/astrocytoma (WHO grade I/II)	LG astrocytoma	Gliomas	1	20	5
BS_3A0G4630	PT_QH9H491G	Meningioma	Meningioma	Meningioma	1	93	1
BS_3E1HC152	PT_04V47WFC	Ependymoma	Ependymoma	Ependymoma	1	149	1
BS_3SE7P41D	PT_EQX0VT4F	Ependymoma	Ependymoma	Ependymoma	1	142	1
BS_3VE9VCSN	PT_0WQFCZ6S	Atypical Teratoid Rhabdoid Tumor (ATRT)	ATRT	ATRT	33	222	15
BS_3Y44RJXS	PT_W6AWJJK7	Ganglioglioma	Ganglioglioma	Gliomas	1	27	4
BS_4SK2VJ75	PT_ZZRBX5JT	Ependymoma	Ependymoma	Ependymoma	5	181	3
BS_52XA6Y6H	PT_YDFPMXAR	Low-grade glioma/astrocytoma (WHO grade I/II)	LG astrocytoma	Gliomas	1	71	1
BS_5FS4BERE	PT_TP6GS00H	Ependymoma	Ependymoma	Ependymoma	38	164	23
BS_5J7Z8DSZ	PT_TP6GS00H	Ependymoma	Ependymoma	Ependymoma	38	166	23
BS_5JC116NM	PT_XA98HG1C	Medulloblastoma	Medulloblastoma	Medulloblastoma	22	789	3
BS_5SWRB9C6	PT_ZZRBX5JT	Ependymoma	Ependymoma	Ependymoma	5	52	10
BS_5TT6TT4K	PT_02J5CWN5	Low-grade glioma/astrocytoma (WHO grade I/II)	LG astrocytoma	Gliomas	0	31	0
BS_5ZHM0XP1	PT_67R1AF5R	Ependymoma	Ependymoma	Ependymoma	0	201	0
BS_6GPWAQ5R	PT_XZGWKXC5	Low-grade glioma/astrocytoma (WHO grade I/II)	LG astrocytoma	Gliomas	2	43	5
BS_6HYN5530	PT_NXX0M835	Schwannoma;Meningioma	Schwannoma;Meningioma	Peripheral nerve tumor	0	67	0
BS_6P9ZXPCY	PT_ZZRBX5JT	Ependymoma	Ependymoma	Ependymoma	5	86	6
BS_6QJ1EYB8	PT_AXMVG8QE	Meningioma	Meningioma	Meningioma	9	89	10
BS_6V776686	PT_C1HRBJJD	Meningioma	Meningioma	Meningioma	1	152	1
BS_6X2BQQGE	PT_1ZAWNGWT	Ganglioglioma	Ganglioglioma	Gliomas	71	150	47
BS_6Y08PVRK	PT_ZZRBX5JT	Ependymoma	Ependymoma	Ependymoma	5	75	7
BS_75VWKW1M	PT_JV9G8MFD	Atypical Teratoid Rhabdoid Tumor (ATRT)	ATRT	ATRT	4	170	2
BS_7KN8003B	PT_BNARR0N6	Ependymoma	Ependymoma	Ependymoma	0	184	0
BS_7M145V8M	PT_5CYJ3NZ9	Other	Unspecified	Unspecified	27	220	12
BS_7Q2443TQ	PT_N3HVMV06	Low-grade glioma/astrocytoma (WHO grade I/II)	LG astrocytoma	Gliomas	39	91	43
BS_7XZNDFV4	PT_T2M1338J	Meningioma	Meningioma	Meningioma	0	123	0
BS_83Z8AZS6	PT_30EX0QAT	Atypical Teratoid Rhabdoid Tumor (ATRT)	ATRT	ATRT	105	260	40
BS_86QSEFS7	PT_99S5BPE3	Ependymoma	Ependymoma	Ependymoma	32	192	17
BS_8CA214YR	PT_S4YNE17X	Schwannoma	Schwannoma	Peripheral nerve tumor	0	9	0
BS_8R2Z1DVD	PT_YK7AD0KK	Craniopharyngioma	Craniopharyngioma	Other	0	47	0
BS_91PQ311R	PT_JXSTA5HB	Ependymoma	Ependymoma	Ependymoma	70	175	40
BS_9KKHJ6T7	PT_773ZPTEB	Low-grade glioma/astrocytoma (WHO grade I/II)	LG astrocytoma	Gliomas	3	42	7
BS_9N3B3HZB	PT_ZZRBX5JT	Ependymoma	Ependymoma	Ependymoma	5	36	14
BS_9SVMVJ45	PT_HJMP6PH2	Ewings Sarcoma	Ewings Sarcoma	Mesenchymal	0	56	0
BS_A024WSJX	PT_26V72ZXB	Medulloblastoma	Medulloblastoma	Medulloblastoma	18	324	6
BS_A94A7EJ4	PT_ESHACWF6	Atypical Teratoid Rhabdoid Tumor (ATRT)	ATRT	ATRT	15	340	4
BS_A9EFY0JA	PT_6Q0NPVP3	Ganglioglioma	Ganglioglioma	Gliomas	5	128	4
BS_AG6M7TJE	PT_99S5BPE3	Ependymoma	Ependymoma	Ependymoma	34	161	21
BS_AJAH8KG5	PT_N8W26H19		Unspecified	Unspecified	0	360	0
BS_ANZMQ09Q	PT_Z4BF2NSB	High-grade glioma/astrocytoma (WHO grade III/IV)	HG astrocytoma	Gliomas	103	297	35
BS_AQMKA8NC	PT_00G007DM	Embryonal Tumor with Multilayered Rosettes (ETMR)	ETMR	Embryonal	0	84	0
BS_AVMVWGX0	PT_S9YT3GSS	Sarcoma	Sarcoma	Lymphoma/sarcoma	296	499	59
BS_AWV1EDYB	PT_Z4GS3ZQQ	Dysembryoplastic neuroepithelial tumor (DNET)	DNET	Embryonal	1	71	1
BS_B5T9CFX0	PT_HHG37M6W	High-grade glioma/astrocytoma (WHO grade III/IV)	HG astrocytoma	Gliomas	1	52	2
BS_B94PF9E1	PT_0DWRY9ZX	Medulloblastoma	Medulloblastoma	Medulloblastoma	8	79	10
BS_BBTT7DH4	PT_7M2PGCBV	Meningioma	Meningioma	Meningioma	32	125	26
BS_BHWE8S84	PT_04V47WFC	Ependymoma	Ependymoma	Ependymoma	1	85	1
BS_BJ9WKXWQ	PT_164RNWTT	Ependymoma	Ependymoma	Ependymoma	0	169	0
BS_BV366GMK	PT_BNARR0N6	Ependymoma	Ependymoma	Ependymoma	0	101	0
BS_BY9RMEKY	PT_04V47WFC	Ependymoma	Ependymoma	Ependymoma	1	126	1
BS_C6NB914B	PT_K8ZV7APT	Neurofibroma/Plexiform	Neurofibroma/Plexiform	Peripheral nerve tumor	0	29	0
BS_C9TNGEA0	PT_3R0P995B	Ependymoma	Ependymoma	Ependymoma	1	19	5
BS_CQZCXSNW	PT_BCWGRGDB	Meningioma	Meningioma	Meningioma	67	139	48
BS_CZ6XFMAW	PT_JXSTA5HB	Ependymoma	Ependymoma	Ependymoma	71	399	18
BS_D3KVGMRJ	PT_AQWDQW27	Meningioma	Meningioma	Meningioma	12	55	22
BS_D3XVXF05	PT_S4YNE17X	Schwannoma	Schwannoma	Peripheral nerve tumor	0	19	0
BS_D6FEADYR	PT_WWZWD4KC	Craniopharyngioma	Craniopharyngioma	Other	0	28	0
BS_DE26D072	PT_XTVQB9S4	Atypical Teratoid Rhabdoid Tumor (ATRT)	ATRT	ATRT	0	30	0
BS_DF6VTW0D	PT_BZCJMEX8	Ependymoma	Ependymoma	Ependymoma	80	121	66
BS_DVD8DXJK	PT_Y98Q8XKV	Dysembryoplastic neuroepithelial tumor (DNET)	DNET	Embryonal	1	73	1
BS_E10P4XYZ	PT_HXV713W6	Low-grade glioma/astrocytoma (WHO grade I/II)	LG astrocytoma	Gliomas	1	34	3
BS_E1VJCEWB	PT_FN4GEEFR	Medulloblastoma	Medulloblastoma	Medulloblastoma	7	57	12
BS_E3N4JN0X	PT_Z4BF2NSB	High-grade glioma/astrocytoma (WHO grade III/IV)	HG astrocytoma	Gliomas	98	325	30
BS_E971M51Z	PT_WP871F5S	Hemangioblastoma	Hemangioblastoma	Mesenchymal	0	85	0
BS_EBW10QNH	PT_5ZPPR06P	Ganglioneuroblastoma	Ganglioneuroblastoma	Embryonal	0	23	0
BS_EGVQG9ZS	PT_8SRYHAAW	Low-grade glioma/astrocytoma (WHO grade I/II)	LG astrocytoma	Gliomas	0	44	0
BS_EJP43CD9	PT_Z4BF2NSB	High-grade glioma/astrocytoma (WHO grade III/IV)	HG astrocytoma	Gliomas	96	280	34
BS_EK4XEBRD	PT_JXSTA5HB	Ependymoma	Ependymoma	Ependymoma	71	202	35
BS_EKJB7HFV	PT_P571HTNK	Brainstem glioma- Diffuse intrinsic pontine glioma	Brainstem glioma	Gliomas	1	25	4
BS_EPP48C6Z	PT_VTG1S395	Atypical Teratoid Rhabdoid Tumor (ATRT)	ATRT	ATRT	3	103	3
BS_F1DWCBAB	PT_K8ZV7APT	Neurofibroma/Plexiform	Neurofibroma/Plexiform	Peripheral nerve tumor	1	62	2
BS_FF73TT6D	PT_JP1FDKN9	Ependymoma	Ependymoma	Ependymoma	0	51	0
BS_FHXEF3T6	PT_QEP13FH4	Other	Unspecified	Unspecified	0	142	0
BS_FN0GD79J	PT_3GYW6P6P	Glial-neuronal tumor NOS	Glial-neuronal tumor NOS	Gliomas	0	49	0
BS_FSM39DXA	PT_NPETR8RY	Ependymoma	Ependymoma	Ependymoma	0	33	0
BS_FXWGAQQ1	PT_HHG37M6W	High-grade glioma/astrocytoma (WHO grade III/IV)	HG astrocytoma	Gliomas	1	157	1
BS_G14MSJYQ	PT_ZG4J0EK0	Medulloblastoma	Medulloblastoma	Medulloblastoma	12	184	7
BS_G6KYSGQF	PT_S0Q27J13	High-grade glioma/astrocytoma (WHO grade III/IV)	HG astrocytoma	Gliomas	2	433	0
BS_G9YT70JB	PT_6Q0NPVP3	Ganglioglioma	Ganglioglioma	Gliomas	1	116	1
BS_GBSSZBMF	PT_82MX6J77	Sarcoma	Sarcoma	Lymphoma/sarcoma	0	181	0
BS_GBWRV6G1	PT_EQ5C5TEA	Low-grade glioma/astrocytoma (WHO grade I/II)	LG astrocytoma	Gliomas	2	145	1
BS_GG98K7W0	PT_3A2Q62RD	Ependymoma	Ependymoma	Ependymoma	0	57	0
BS_GY83XDY8	PT_B5DQ8FF0	Ependymoma	Ependymoma	Ependymoma	0	98	0
BS_HM5GFJN8	PT_JNEV57VK	High-grade glioma/astrocytoma (WHO grade III/IV)	HG astrocytoma	Gliomas	13	174	7
BS_HNAJ4BNW	PT_JXGMAHHN	Low-grade glioma/astrocytoma (WHO grade I/II)	LG astrocytoma	Gliomas	3	77	4
BS_HW1S3SGK	PT_PAPEQ0T0	Ependymoma	Ependymoma	Ependymoma	1	25	4
BS_HY0YTMDC	PT_EQX0VT4F	Ependymoma	Ependymoma	Ependymoma	0	103	0
BS_JE1DF581	PT_ZZRBX5JT	Ependymoma	Ependymoma	Ependymoma	5	42	12
BS_JEVEYH02	PT_6S1TFJ3D	Schwannoma	Schwannoma	Peripheral nerve tumor	0	84	0
BS_JF8VQ9VV	PT_ZZRBX5JT	Ependymoma	Ependymoma	Ependymoma	5	80	6
BS_JR56RQDC	PT_AQWDQW27	Meningioma	Meningioma	Meningioma	12	92	13
BS_JZ61AA7Z	PT_NJQ26FHN	Ependymoma	Ependymoma	Ependymoma	4	54	7
BS_JZRZG8KJ	PT_E8XM8JFZ	Ganglioglioma	Ganglioglioma	Gliomas	0	66	0
BS_KEWYG829	PT_7WYPEC3Q	Medulloblastoma	Medulloblastoma	Medulloblastoma	0	417	0
BS_KR6PXZGJ	PT_CBTW4E3X	Craniopharyngioma	Craniopharyngioma	Other	0	28	0
BS_KY1CTGJ3	PT_JSFBMK5V	High-grade glioma/astrocytoma (WHO grade III/IV)	HG astrocytoma	Gliomas	7	169	4
BS_MBYEK6HV	PT_N8W26H19	Low-grade glioma/astrocytoma (WHO grade I/II)	LG astrocytoma	Gliomas	0	14	0
BS_MCZ1BH05	PT_HE8FBFNA	Atypical Teratoid Rhabdoid Tumor (ATRT)	ATRT	ATRT	1	48	2
BS_ME97J1GA	PT_962TCBVR	Low-grade glioma/astrocytoma (WHO grade I/II)	LG astrocytoma	Gliomas	1	22	5
BS_MSZW0KPS	PT_H45M7M2T	Low-grade glioma/astrocytoma (WHO grade I/II)	LG astrocytoma	Gliomas	29	163	18
BS_N7CXF010	PT_39HBKSGG	Cavernoma	Cavernoma	Mesenchymal	2	277	1
BS_N9BF56FP	PT_98QMQZY7	Other	Unspecified	Unspecified	1	181	1
BS_N9SMBR24	PT_25Z2NX27	Other	Unspecified	Unspecified	6	67	9
BS_NCGGFG6H	PT_3T3VGWC6	Low-grade glioma/astrocytoma (WHO grade I/II)	LG astrocytoma	Gliomas	65	131	50
BS_NG0CR0EP	PT_DY6QG8QC	Ganglioglioma	Ganglioglioma	Gliomas	0	45	0
BS_NW43TQEW	PT_ZZRBX5JT	Ependymoma	Ependymoma	Ependymoma	5	121	4
BS_P0QJ1QAH	PT_JNEV57VK	High-grade glioma/astrocytoma (WHO grade III/IV)	HG astrocytoma	Gliomas	12	218	6
BS_P3R9QZKP	PT_DVXE38EX	Atypical Teratoid Rhabdoid Tumor (ATRT)	ATRT	ATRT	5	149	3
BS_P42V737Y	PT_82MX6J77	Meningioma	Meningioma	Meningioma	0	122	0
BS_P5D86TJ5	PT_TRZ1N1HQ	Low-grade glioma/astrocytoma (WHO grade I/II)	LG astrocytoma	Gliomas	1	31	3
BS_P9BCKFSK	PT_AV0W0V8D	Choroid plexus carcinoma	Choroid plexus carcinoma	Other	2	52	4
BS_PT2NF9BZ	PT_C1RDBCVM	Ependymoma	Ependymoma	Ependymoma	0	85	0
BS_PWFV4AMD	PT_QEP13FH4	Other	Unspecified	Unspecified	0	72	0
BS_Q3ANJDVG	PT_962TCBVR	Low-grade glioma/astrocytoma (WHO grade I/II)	LG astrocytoma	Gliomas	1	43	2
BS_Q6G59VRZ	PT_04V47WFC	Ependymoma	Ependymoma	Ependymoma	1	189	1
BS_QCVB3325	PT_JNEV57VK	High-grade glioma/astrocytoma (WHO grade III/IV)	HG astrocytoma	Gliomas	13	199	7
BS_QMY84KF4	PT_3VCS1PPF	Ependymoma	Ependymoma	Ependymoma	5	104	5
BS_QNTYAQJN	PT_9BZETM0M	High-grade glioma/astrocytoma (WHO grade III/IV)	HG astrocytoma	Gliomas	3	399	1
BS_QWM9BPDY	PT_JNEV57VK	High-grade glioma/astrocytoma (WHO grade III/IV)	HG astrocytoma	Gliomas	11	143	8
BS_R1BYKPF1	PT_9A6RPJ97	Sarcoma	Sarcoma	Lymphoma/sarcoma	1	877	0
BS_R3WB0PP7	PT_WP871F5S	Hemangioblastoma	Hemangioblastoma	Mesenchymal	0	32	0
BS_RA0VCMWC	PT_2FVTD0WR	Low-grade glioma/astrocytoma (WHO grade I/II)	LG astrocytoma	Gliomas	2	36	6
BS_RA4GZM25	PT_FZHGKJ0H	Ganglioneuroblastoma	Ganglioneuroblastoma	Embryonal	2	133	2
BS_RXP2ZRQT	PT_JSFBMK5V	High-grade glioma/astrocytoma (WHO grade III/IV)	HG astrocytoma	Gliomas	8	150	5
BS_SPGPM2EW	PT_62G82T6Q	Low-grade glioma/astrocytoma (WHO grade I/II)	LG astrocytoma	Gliomas	1	17	6
BS_T5T21G7N	PT_KMHGNCNR	Low-grade glioma/astrocytoma (WHO grade I/II)	LG astrocytoma	Gliomas	0	109	0
BS_T8BPW0XD	PT_3A2Q62RD	Ependymoma	Ependymoma	Ependymoma	1	72	1
BS_TYSTD57D	PT_T16E2TWZ	Ependymoma	Ependymoma	Ependymoma	0	167	0
BS_V1FV7FJK	PT_W17NV5YG	High-grade glioma/astrocytoma (WHO grade III/IV)	HG astrocytoma	Gliomas	0	173	0
BS_V878P31R	PT_BNARR0N6	Ependymoma	Ependymoma	Ependymoma	0	100	0
BS_VA0XFEB5	PT_CYBYN18G	Ependymoma	Ependymoma	Ependymoma	131	310	42
BS_W5R5QAKY	PT_3P3HARZ2	Low-grade glioma/astrocytoma (WHO grade I/II)	LG astrocytoma	Gliomas	1	31	3
BS_W6PXPK9Q	PT_NXX0M835	Schwannoma;Meningioma	Schwannoma;Meningioma	Peripheral nerve tumor	0	61	0
BS_W8DA9AXT	PT_E3Y5BBSF	Craniopharyngioma	Craniopharyngioma	Other	0	40	0
BS_W9T8DE5V	PT_39H4JN6H	Other	Unspecified	Unspecified	0	28	0
BS_WCX9HT5Y	PT_N4563ERM	Low-grade glioma/astrocytoma (WHO grade I/II)	LG astrocytoma	Gliomas	1	26	4
BS_WDTT7PG2	PT_ZMKMKCFQ	Low-grade glioma/astrocytoma (WHO grade I/II)	LG astrocytoma	Gliomas	0	50	0
BS_WMXKD55A	PT_BRVGRXQY	Other	Unspecified	Unspecified	102	386	26
BS_X1DSETVE	PT_89XRZBSG	High-grade glioma/astrocytoma (WHO grade III/IV)	HG astrocytoma	Gliomas	270	850	32
BS_X3KSK1AF	PT_82MX6J77	Sarcoma	Sarcoma	Lymphoma/sarcoma	0	247	0
BS_XAGE6DAG	PT_4RJ2EATN	Craniopharyngioma	Craniopharyngioma	Other	1	225	0
BS_XB34VS6P	PT_3WA7SBQ6	Choroid plexus carcinoma	Choroid plexus carcinoma	Other	39	364	11
BS_XVVQ4M5T	PT_QJDY4Y9P	Low-grade glioma/astrocytoma (WHO grade I/II)	LG astrocytoma	Gliomas	0	31	0
BS_Y386XSV3	PT_DVXE38EX	Atypical Teratoid Rhabdoid Tumor (ATRT)	ATRT	ATRT	6	117	5
BS_YGW3DSG3	PT_2MZPGZN1	Low-grade glioma/astrocytoma (WHO grade I/II)	LG astrocytoma	Gliomas	5	57	9
BS_YNKCZ0DF	PT_P571HTNK	Brainstem glioma- Diffuse intrinsic pontine glioma	Brainstem glioma	Gliomas	0	26	0
BS_YRC54VPP	PT_QH9H491G	Meningioma	Meningioma	Meningioma	1	37	3
BS_YZFQG0FH	PT_VJZN69T9	Medulloblastoma	Medulloblastoma	Medulloblastoma	4	90	4
BS_Z8871P7J	PT_CWXSP19D	Schwannoma	Schwannoma	Peripheral nerve tumor	1	31	3
BS_Z9F5KQX1	PT_67R1AF5R	Ependymoma	Ependymoma	Ependymoma	0	216	0
BS_ZGSTZCYN	PT_0DWRY9ZX	Medulloblastoma	Medulloblastoma	Medulloblastoma	8	103	8
BS_ZR75EKKX	PT_9S6WMQ92	Medulloblastoma	Medulloblastoma	Medulloblastoma	11	216	5
BS_ZT0WA5EX	PT_PF04R0BH	Ganglioglioma	Ganglioglioma	Gliomas	0	13	0
