# Supplementary material for: Machine learning-predicted chromatin organization landscape across pediatric tumors
Source: Sci Rep. 2026 Mar 28;16:10790. doi: 10.1038/s41598-026-44925-3 (PMC13039956; doi:10.1038/s41598-026-44925-3)
Supplement: Supplementary file 6 — Supplementary Information 6. [file 41598_2026_44925_MOESM6_ESM.xlsx]

## Sheet: atrt_ABC_scores
BiospecimenID	ParticipantID	disease_type	tumor_descr	SVTYPE	SVLEN	tumor_descr2	BND_id	mse_mean_combined	ABC_score_combined	V1	mse_rank	abc_rank	rank_change	rank_change_norm
BS_5WK2KXYW	PT_E6FTW238	Atypical Teratoid Rhabdoid Tumor (ATRT)	Initial CNS Tumor	DUP	121431	Initial CNS Tumor		0.039961	0.0301371	1	180	339	-159	-27.9438
BS_5WK2KXYW	PT_E6FTW238	Atypical Teratoid Rhabdoid Tumor (ATRT)	Initial CNS Tumor	DEL	-121398	Initial CNS Tumor		0.0422857	0.0288281	2	153	348	-195	-34.2707
BS_5WK2KXYW	PT_E6FTW238	Atypical Teratoid Rhabdoid Tumor (ATRT)	Initial CNS Tumor	DUP	50701	Initial CNS Tumor		0.0660164	0.0709295	3	69	85	-16	-2.81195
BS_0FQKT8EY	PT_RX1EWBP9	Atypical Teratoid Rhabdoid Tumor (ATRT)	Progressive	DUP	396083	Progressive		0.0393039	0.0568913	4	192	133	59	10.3691
BS_0FQKT8EY	PT_RX1EWBP9	Atypical Teratoid Rhabdoid Tumor (ATRT)	Progressive	DUP	91558	Progressive		0.0272013	0.0373849	5	425	272	153	26.8893
BS_0FQKT8EY	PT_RX1EWBP9	Atypical Teratoid Rhabdoid Tumor (ATRT)	Progressive	DUP	350384	Progressive		0.130267	0.206455	6	13	8	5	0.878735
BS_0FQKT8EY	PT_RX1EWBP9	Atypical Teratoid Rhabdoid Tumor (ATRT)	Progressive	DEL	-454983	Progressive		0.161868	0.104859	7	7	51	-44	-7.73286
BS_0FQKT8EY	PT_RX1EWBP9	Atypical Teratoid Rhabdoid Tumor (ATRT)	Progressive	DUP	42399	Progressive		0.0313828	0.0232076	8	318	424	-106	-18.6292
BS_0FQKT8EY	PT_RX1EWBP9	Atypical Teratoid Rhabdoid Tumor (ATRT)	Progressive	DEL	-53154	Progressive		0.0249979	0.021432	9	520	439	81	14.2355
BS_0FQKT8EY	PT_RX1EWBP9	Atypical Teratoid Rhabdoid Tumor (ATRT)	Progressive	DUP	327836	Progressive		0.0451601	0.0336994	10	132	308	-176	-30.9315
BS_R5G3QP11	PT_XRQHMBHB	Atypical Teratoid Rhabdoid Tumor (ATRT)	Initial CNS Tumor	DUP	39383	Initial CNS Tumor		0.0240351	0.0372537	11	567	276	291	51.1424
BS_R5G3QP11	PT_XRQHMBHB	Atypical Teratoid Rhabdoid Tumor (ATRT)	Initial CNS Tumor	DUP	156317	Initial CNS Tumor		0.046044	0.0522654	12	128	163	-35	-6.15114
BS_R5G3QP11	PT_XRQHMBHB	Atypical Teratoid Rhabdoid Tumor (ATRT)	Initial CNS Tumor	DEL	-155887	Initial CNS Tumor		0.0606608	0.0654713	13	82	96	-14	-2.46046
BS_R5G3QP11	PT_XRQHMBHB	Atypical Teratoid Rhabdoid Tumor (ATRT)	Initial CNS Tumor	DEL	-242133	Initial CNS Tumor		0.0960484	0.0939891	14	31.5	60.5	-29	-5.09666
BS_R5G3QP11	PT_XRQHMBHB	Atypical Teratoid Rhabdoid Tumor (ATRT)	Initial CNS Tumor	DEL	-242283	Initial CNS Tumor		0.112014	0.0980279	15	24	57	-33	-5.79965
BS_R5G3QP11	PT_XRQHMBHB	Atypical Teratoid Rhabdoid Tumor (ATRT)	Initial CNS Tumor	DEL	-349	Initial CNS Tumor		0.0367876	0.0638994	16	214.5	100.5	114	20.0351
BS_R5G3QP11	PT_XRQHMBHB	Atypical Teratoid Rhabdoid Tumor (ATRT)	Initial CNS Tumor	DEL	-39447	Initial CNS Tumor		0.10134		17	27	559.5	-532.5	-93.5852
BS_R5G3QP11	PT_XRQHMBHB	Atypical Teratoid Rhabdoid Tumor (ATRT)	Initial CNS Tumor	DEL	-128751	Initial CNS Tumor		0.0342664	0.0286211	18	258	351	-93	-16.3445
BS_R5G3QP11	PT_XRQHMBHB	Atypical Teratoid Rhabdoid Tumor (ATRT)	Initial CNS Tumor	DEL	-403866	Initial CNS Tumor		0.118385	0.176359	19	19.5	13.5	6	1.05448
BS_R5G3QP11	PT_XRQHMBHB	Atypical Teratoid Rhabdoid Tumor (ATRT)	Initial CNS Tumor	DUP	421147	Initial CNS Tumor		0.241466	0.22039	20	1.5	2.5	-1	-0.175747
BS_00DBDSHZ	PT_FNMF9D6R	Atypical Teratoid Rhabdoid Tumor (ATRT)	Initial CNS Tumor	DEL	-158652	Initial CNS Tumor		0.0292629	0.0424295	21	363	225	138	24.2531
BS_00DBDSHZ	PT_FNMF9D6R	Atypical Teratoid Rhabdoid Tumor (ATRT)	Initial CNS Tumor	DEL	-247445	Initial CNS Tumor		0.0614643	0.0541738	22	79	154	-75	-13.181
BS_00DBDSHZ	PT_FNMF9D6R	Atypical Teratoid Rhabdoid Tumor (ATRT)	Initial CNS Tumor	DEL	-414295	Initial CNS Tumor		0.0346458	0.0202889	23	251	452	-201	-35.3251
BS_00DBDSHZ	PT_FNMF9D6R	Atypical Teratoid Rhabdoid Tumor (ATRT)	Initial CNS Tumor	DEL	-356367	Initial CNS Tumor		0.0666145	0.0575631	24	64	131	-67	-11.775
BS_00DBDSHZ	PT_FNMF9D6R	Atypical Teratoid Rhabdoid Tumor (ATRT)	Initial CNS Tumor	DUP	13767	Initial CNS Tumor		0.0261672	0.00679261	25	474	536	-62	-10.8963
BS_00DBDSHZ	PT_FNMF9D6R	Atypical Teratoid Rhabdoid Tumor (ATRT)	Initial CNS Tumor	DEL	-313247	Initial CNS Tumor		0.0444883	0.037573	26	135	270	-135	-23.7258
BS_00DBDSHZ	PT_FNMF9D6R	Atypical Teratoid Rhabdoid Tumor (ATRT)	Initial CNS Tumor	DEL	-110276	Initial CNS Tumor		0.0319601	0.0290359	27	304	347	-43	-7.55712
BS_00DBDSHZ	PT_FNMF9D6R	Atypical Teratoid Rhabdoid Tumor (ATRT)	Initial CNS Tumor	DUP	322721	Initial CNS Tumor		0.177469	0.216055	28	3	5	-2	-0.351494
BS_00DBDSHZ	PT_FNMF9D6R	Atypical Teratoid Rhabdoid Tumor (ATRT)	Initial CNS Tumor	INV	244492	Initial CNS Tumor		0.0425958	0.0753991	29	151	76	75	13.181
BS_00DBDSHZ	PT_FNMF9D6R	Atypical Teratoid Rhabdoid Tumor (ATRT)	Initial CNS Tumor	INV	56043	Initial CNS Tumor		0.0354437	0.0385027	30	239	258	-19	-3.33919
BS_EA7CWRV4	PT_1NBHNPE4	Atypical Teratoid Rhabdoid Tumor (ATRT)	Initial CNS Tumor	DUP	39410	Initial CNS Tumor		0.0333729	0.037795	31	273	267	6	1.05448
BS_EA7CWRV4	PT_1NBHNPE4	Atypical Teratoid Rhabdoid Tumor (ATRT)	Initial CNS Tumor	DEL	-38739	Initial CNS Tumor		0.0316405	0.0243253	32	313	407	-94	-16.5202
BS_EA7CWRV4	PT_1NBHNPE4	Atypical Teratoid Rhabdoid Tumor (ATRT)	Initial CNS Tumor	DUP	133967	Initial CNS Tumor		0.0737334	0.100341	33	57	54	3	0.527241
BS_G4AESEQM	PT_S8NYAGCA	Atypical Teratoid Rhabdoid Tumor (ATRT)	Initial CNS Tumor	DUP	128124	Initial CNS Tumor		0.0554567	0.0495125	34	92	182	-90	-15.8172
BS_G4AESEQM	PT_S8NYAGCA	Atypical Teratoid Rhabdoid Tumor (ATRT)	Initial CNS Tumor	DEL	-127736	Initial CNS Tumor		0.0745895	0.0843618	35	56	67	-11	-1.93322
BS_G4AESEQM	PT_S8NYAGCA	Atypical Teratoid Rhabdoid Tumor (ATRT)	Initial CNS Tumor	DUP	36196	Initial CNS Tumor		0.0662176	0.0743286	36	68	77	-9	-1.58172
BS_G4AESEQM	PT_S8NYAGCA	Atypical Teratoid Rhabdoid Tumor (ATRT)	Initial CNS Tumor	DEL	-186574	Initial CNS Tumor		0.0788105	0.119958	37	51	36	15	2.6362
BS_1C4WCNQF	PT_7MZRW1DH	Atypical Teratoid Rhabdoid Tumor (ATRT)	Initial CNS Tumor	DUP	62184	Initial CNS Tumor		0.0289781	0.0273617	38	370	370	0	0
BS_1C4WCNQF	PT_7MZRW1DH	Atypical Teratoid Rhabdoid Tumor (ATRT)	Initial CNS Tumor	DUP	100810	Initial CNS Tumor		0.0383335	0.0493944	39	200	184	16	2.81195
BS_1C4WCNQF	PT_7MZRW1DH	Atypical Teratoid Rhabdoid Tumor (ATRT)	Initial CNS Tumor	DUP	104229	Initial CNS Tumor		0.059735	0.161028	40	84	17	67	11.775
BS_1C4WCNQF	PT_7MZRW1DH	Atypical Teratoid Rhabdoid Tumor (ATRT)	Initial CNS Tumor	DUP	85225	Initial CNS Tumor		0.0320024	0.0373253	41	303	274	29	5.09666
BS_1C4WCNQF	PT_7MZRW1DH	Atypical Teratoid Rhabdoid Tumor (ATRT)	Initial CNS Tumor	DUP	114419	Initial CNS Tumor		0.0417883	0.0473254	42	158	191	-33	-5.79965
BS_1C4WCNQF	PT_7MZRW1DH	Atypical Teratoid Rhabdoid Tumor (ATRT)	Initial CNS Tumor	DEL	-76920	Initial CNS Tumor		0.0286511	0.0236715	43	386	415	-29	-5.09666
BS_1C4WCNQF	PT_7MZRW1DH	Atypical Teratoid Rhabdoid Tumor (ATRT)	Initial CNS Tumor	DUP	75156	Initial CNS Tumor		0.0294139	0.0305302	44	354	334	20	3.51494
BS_1C4WCNQF	PT_7MZRW1DH	Atypical Teratoid Rhabdoid Tumor (ATRT)	Initial CNS Tumor	DUP	58710	Initial CNS Tumor		0.0467308	0.0435064	45	126	217	-91	-15.993
BS_1C4WCNQF	PT_7MZRW1DH	Atypical Teratoid Rhabdoid Tumor (ATRT)	Initial CNS Tumor	DUP	160330	Initial CNS Tumor		0.0295613	0.0259868	46	346	388	-42	-7.38137
BS_1C4WCNQF	PT_7MZRW1DH	Atypical Teratoid Rhabdoid Tumor (ATRT)	Initial CNS Tumor	INV	66277	Initial CNS Tumor		0.0331228	0.0543566	47	280	152	128	22.4956
BS_NSWP72M6	PT_DVXE38EX	Atypical Teratoid Rhabdoid Tumor (ATRT)	Initial CNS Tumor	DEL	-59906	Initial CNS Tumor		0.0304332	0.0121343	48	331	516	-185	-32.5132
BS_NSWP72M6	PT_DVXE38EX	Atypical Teratoid Rhabdoid Tumor (ATRT)	Initial CNS Tumor	DEL	-85692	Initial CNS Tumor		0.0665968	0.077295	49	65	74	-9	-1.58172
BS_NSWP72M6	PT_DVXE38EX	Atypical Teratoid Rhabdoid Tumor (ATRT)	Initial CNS Tumor	DEL	-389694	Initial CNS Tumor		0.0267325	0.0420087	50	450	229	221	38.8401
BS_NSWP72M6	PT_DVXE38EX	Atypical Teratoid Rhabdoid Tumor (ATRT)	Initial CNS Tumor	DEL	-242	Initial CNS Tumor		0.0271165	0.00999346	51	430	524	-94	-16.5202
BS_NSWP72M6	PT_DVXE38EX	Atypical Teratoid Rhabdoid Tumor (ATRT)	Initial CNS Tumor	DEL	-116223	Initial CNS Tumor		0.0442185	0.0578015	52	138	127	11	1.93322
BS_AJ2YA7HC	PT_M1RYN7B0	Atypical Teratoid Rhabdoid Tumor (ATRT)	Initial CNS Tumor	DUP	39523	Initial CNS Tumor		0.0398089	0.0281754	53	181	358	-177	-31.1072
BS_AJ2YA7HC	PT_M1RYN7B0	Atypical Teratoid Rhabdoid Tumor (ATRT)	Initial CNS Tumor	DEL	-38843	Initial CNS Tumor		0.0365119	0.031089	54	221	330	-109	-19.1564
BS_AJ2YA7HC	PT_M1RYN7B0	Atypical Teratoid Rhabdoid Tumor (ATRT)	Initial CNS Tumor	DUP	64301	Initial CNS Tumor		0.025469	0.0236177	55	500	416	84	14.7627
BS_AJ2YA7HC	PT_M1RYN7B0	Atypical Teratoid Rhabdoid Tumor (ATRT)	Initial CNS Tumor	DUP	42326	Initial CNS Tumor		0.0324454	0.0252859	56	293	394	-101	-17.7504
BS_AJ2YA7HC	PT_M1RYN7B0	Atypical Teratoid Rhabdoid Tumor (ATRT)	Initial CNS Tumor	DEL	-8593	Initial CNS Tumor		0.0271535	0.0362564	57	428	286	142	24.9561
BS_AJ2YA7HC	PT_M1RYN7B0	Atypical Teratoid Rhabdoid Tumor (ATRT)	Initial CNS Tumor	DUP	50899	Initial CNS Tumor		0.0935847	0.151148	58	34	21	13	2.28471
BS_AJ2YA7HC	PT_M1RYN7B0	Atypical Teratoid Rhabdoid Tumor (ATRT)	Initial CNS Tumor	DEL	-39676	Initial CNS Tumor		0.035766	0.0403963	59	234	244	-10	-1.75747
BS_AJ2YA7HC	PT_M1RYN7B0	Atypical Teratoid Rhabdoid Tumor (ATRT)	Initial CNS Tumor	DEL	-408	Initial CNS Tumor		0.0270946	0.0404956	60	432	243	189	33.2162
BS_JDMM2XG4	PT_32J909WM	Atypical Teratoid Rhabdoid Tumor (ATRT)	Initial CNS Tumor	DEL	-96000	Initial CNS Tumor		0.025874	0.032889	61	487	315	172	30.2285
BS_T3AXBKKY	PT_XRQHMBHB	Atypical Teratoid Rhabdoid Tumor (ATRT)	Initial CNS Tumor	DUP	39391	Initial CNS Tumor		0.0249086	0.0237068	62	521	413	108	18.9807
BS_T3AXBKKY	PT_XRQHMBHB	Atypical Teratoid Rhabdoid Tumor (ATRT)	Initial CNS Tumor	DUP	372917	Initial CNS Tumor		0.0513861	0.0516414	63	105	168	-63	-11.0721
BS_T3AXBKKY	PT_XRQHMBHB	Atypical Teratoid Rhabdoid Tumor (ATRT)	Initial CNS Tumor	DUP	132489	Initial CNS Tumor		0.060518	0.0690983	64	83	89	-6	-1.05448
BS_T3AXBKKY	PT_XRQHMBHB	Atypical Teratoid Rhabdoid Tumor (ATRT)	Initial CNS Tumor	DUP	53316	Initial CNS Tumor		0.0267649	0.0431836	65	446	219	227	39.8946
BS_T3AXBKKY	PT_XRQHMBHB	Atypical Teratoid Rhabdoid Tumor (ATRT)	Initial CNS Tumor	DEL	-242133	Initial CNS Tumor		0.0960484	0.0939891	66	31.5	60.5	-29	-5.09666
BS_T3AXBKKY	PT_XRQHMBHB	Atypical Teratoid Rhabdoid Tumor (ATRT)	Initial CNS Tumor	DEL	-349	Initial CNS Tumor		0.0367876	0.0638994	67	214.5	100.5	114	20.0351
BS_T3AXBKKY	PT_XRQHMBHB	Atypical Teratoid Rhabdoid Tumor (ATRT)	Initial CNS Tumor	DEL	-128707	Initial CNS Tumor		0.0240461	0.0286572	68	565	350	215	37.7856
BS_T3AXBKKY	PT_XRQHMBHB	Atypical Teratoid Rhabdoid Tumor (ATRT)	Initial CNS Tumor	DEL	-403866	Initial CNS Tumor		0.118385	0.176359	69	19.5	13.5	6	1.05448
BS_T3AXBKKY	PT_XRQHMBHB	Atypical Teratoid Rhabdoid Tumor (ATRT)	Initial CNS Tumor	DUP	421147	Initial CNS Tumor		0.241466	0.22039	70	1.5	2.5	-1	-0.175747
BS_T3AXBKKY	PT_XRQHMBHB	Atypical Teratoid Rhabdoid Tumor (ATRT)	Initial CNS Tumor	DEL	-421	Initial CNS Tumor		0.0371216	0.0715456	71	210	84	126	22.1441
BS_T3AXBKKY	PT_XRQHMBHB	Atypical Teratoid Rhabdoid Tumor (ATRT)	Initial CNS Tumor	DEL	-106870	Initial CNS Tumor		0.0507041	0.0503375	72	109	174	-65	-11.4236
BS_W23ERYW3	PT_TV5DYHNC	Atypical Teratoid Rhabdoid Tumor (ATRT)	Initial CNS Tumor	DEL	-301	Initial CNS Tumor		0.0304322	0.0314839	73	332	327	5	0.878735
BS_W23ERYW3	PT_TV5DYHNC	Atypical Teratoid Rhabdoid Tumor (ATRT)	Initial CNS Tumor	DEL	-181	Initial CNS Tumor		0.0261634	0.0163105	74	475.5	491.5	-16	-2.81195
BS_9KDA3HG6	PT_5CKDR2SF	Atypical Teratoid Rhabdoid Tumor (ATRT)	Initial CNS Tumor	DUP	38062	Initial CNS Tumor		0.0315791	0.03782	75	315	265	50	8.78735
BS_G6V64VWY	PT_NHR38RJE	Atypical Teratoid Rhabdoid Tumor (ATRT)	Initial CNS Tumor	DUP	50738	Initial CNS Tumor		0.114977	0.0918739	76	23	62	-39	-6.85413
BS_G6V64VWY	PT_NHR38RJE	Atypical Teratoid Rhabdoid Tumor (ATRT)	Initial CNS Tumor	DEL	-9828	Initial CNS Tumor		0.0270128	0.0344497	77	435	299	136	23.9016
BS_P7CY04E7	PT_RRG1V7EP	Atypical Teratoid Rhabdoid Tumor (ATRT)	Initial CNS Tumor	DUP	586	Initial CNS Tumor		0.0266911	0.0169926	78	453	487	-34	-5.9754
BS_YTCYVVY9	PT_6N825561	Atypical Teratoid Rhabdoid Tumor (ATRT)	Deceased	DEL	-131960			0.0854633	0.112587	79	43	41	2	0.351494
BS_YTCYVVY9	PT_6N825561	Atypical Teratoid Rhabdoid Tumor (ATRT)	Deceased	DUP	50729			0.0904451	0.0608537	80	36	112	-76	-13.3568
BS_7E9HHKXA	PT_XTVQB9S4	Atypical Teratoid Rhabdoid Tumor (ATRT)	Initial CNS Tumor	DUP	39434	Initial CNS Tumor		0.0326228	0.0258588	81	289	390	-101	-17.7504
BS_7E9HHKXA	PT_XTVQB9S4	Atypical Teratoid Rhabdoid Tumor (ATRT)	Initial CNS Tumor	DEL	-38716	Initial CNS Tumor		0.0287362	0.0211374	82	380	442	-62	-10.8963
BS_859AV1DB	PT_3KM9W8S8	Atypical Teratoid Rhabdoid Tumor (ATRT)	Initial CNS Tumor	DEL	-120895	Initial CNS Tumor		0.0262583	0.0179671	83	471	476	-5	-0.878735
BS_Y386XSV3	PT_DVXE38EX	Atypical Teratoid Rhabdoid Tumor (ATRT)	Recurrence	DUP	260111	Progressive		0.0663157	0.0993279	84	66.5	55.5	11	1.93322
BS_Y386XSV3	PT_DVXE38EX	Atypical Teratoid Rhabdoid Tumor (ATRT)	Recurrence	DUP	205154	Progressive		0.0240125	0.00773137	85	569	533	36	6.32689
BS_Y386XSV3	PT_DVXE38EX	Atypical Teratoid Rhabdoid Tumor (ATRT)	Recurrence	DUP	270069	Progressive		0.0500422	0.054358	86	113.5	150.5	-37	-6.50264
BS_Y386XSV3	PT_DVXE38EX	Atypical Teratoid Rhabdoid Tumor (ATRT)	Recurrence	DEL	-73608	Progressive		0.0240512	0.0262463	87	562.5	379.5	183	32.1617
BS_Y386XSV3	PT_DVXE38EX	Atypical Teratoid Rhabdoid Tumor (ATRT)	Recurrence	DEL	-270720	Progressive		0.0411794	0.0203645	88	163.5	449.5	-286	-50.2636
BS_Y386XSV3	PT_DVXE38EX	Atypical Teratoid Rhabdoid Tumor (ATRT)	Recurrence	DUP	34299	Progressive		0.0380838	0.0330303	89	202	314	-112	-19.6837
BS_Y386XSV3	PT_DVXE38EX	Atypical Teratoid Rhabdoid Tumor (ATRT)	Recurrence	DEL	-103644	Progressive		0.0240482	0.0185634	90	564	470	94	16.5202
BS_Y386XSV3	PT_DVXE38EX	Atypical Teratoid Rhabdoid Tumor (ATRT)	Recurrence	DUP	25837	Progressive		0.0396654	0.0398435	91	184	246	-62	-10.8963
BS_Y386XSV3	PT_DVXE38EX	Atypical Teratoid Rhabdoid Tumor (ATRT)	Recurrence	DEL	-389694	Progressive		0.0267325	0.0420087	92	450	229	221	38.8401
BS_Y386XSV3	PT_DVXE38EX	Atypical Teratoid Rhabdoid Tumor (ATRT)	Recurrence	DEL	-293285	Progressive		0.043464		93	146.5	559.5	-413	-72.5835
BS_Y386XSV3	PT_DVXE38EX	Atypical Teratoid Rhabdoid Tumor (ATRT)	Recurrence	DEL	-236927	Progressive		0.0412005	0.0443218	94	161	213	-52	-9.13884
BS_Y386XSV3	PT_DVXE38EX	Atypical Teratoid Rhabdoid Tumor (ATRT)	Recurrence	DUP	77598	Progressive		0.0334705	0.0175624	95	271	479	-208	-36.5554
BS_Y386XSV3	PT_DVXE38EX	Atypical Teratoid Rhabdoid Tumor (ATRT)	Recurrence	DUP	186919	Progressive		0.062375	0.0363195	96	75	285	-210	-36.9069
BS_Y386XSV3	PT_DVXE38EX	Atypical Teratoid Rhabdoid Tumor (ATRT)	Recurrence	DUP	230467	Progressive		0.0370344	0.0396601	97	211	249	-38	-6.67838
BS_Y386XSV3	PT_DVXE38EX	Atypical Teratoid Rhabdoid Tumor (ATRT)	Recurrence	DUP	277802	Progressive		0.0751653	0.052083	98	55	164	-109	-19.1564
BS_Y386XSV3	PT_DVXE38EX	Atypical Teratoid Rhabdoid Tumor (ATRT)	Recurrence	DEL	-116223	Progressive		0.0442185	0.0578015	99	138	127	11	1.93322
BS_Y386XSV3	PT_DVXE38EX	Atypical Teratoid Rhabdoid Tumor (ATRT)	Recurrence	DUP	182181	Progressive		0.0842631	0.101167	100	45	52	-7	-1.23023
BS_4BB136DY	PT_3KM9W8S8	Atypical Teratoid Rhabdoid Tumor (ATRT)	Deceased	DEL	-483136			0.028017	0.0416376	101	404.5	234.5	170	29.877
BS_4BB136DY	PT_3KM9W8S8	Atypical Teratoid Rhabdoid Tumor (ATRT)	Deceased	DEL	-79004			0.0293805	0.0162682	102	356.5	493.5	-137	-24.0773
BS_4BB136DY	PT_3KM9W8S8	Atypical Teratoid Rhabdoid Tumor (ATRT)	Deceased	DUP	38091			0.0251824	0.0443427	103	516	212	304	53.4271
BS_4BB136DY	PT_3KM9W8S8	Atypical Teratoid Rhabdoid Tumor (ATRT)	Deceased	DEL	-134729			0.176771		104	4	559.5	-555.5	-97.6274
BS_4BB136DY	PT_3KM9W8S8	Atypical Teratoid Rhabdoid Tumor (ATRT)	Deceased	DEL	-149512			0.0684562	0.0431598	105	61	220	-159	-27.9438
BS_RCC7ZEC0	PT_3KM9W8S8	Atypical Teratoid Rhabdoid Tumor (ATRT)	Deceased	DEL	-478225			0.171764	0.1769	106	5	12	-7	-1.23023
BS_RCC7ZEC0	PT_3KM9W8S8	Atypical Teratoid Rhabdoid Tumor (ATRT)	Deceased	DEL	-79004			0.0293805	0.0162682	107	356.5	493.5	-137	-24.0773
BS_RCC7ZEC0	PT_3KM9W8S8	Atypical Teratoid Rhabdoid Tumor (ATRT)	Deceased	DEL	-276			0.0288508	0.0309858	108	376	331	45	7.90861
BS_RCC7ZEC0	PT_3KM9W8S8	Atypical Teratoid Rhabdoid Tumor (ATRT)	Deceased	DEL	-96674			0.0318192	0.0262426	109	308	381	-73	-12.8295
BS_RCC7ZEC0	PT_3KM9W8S8	Atypical Teratoid Rhabdoid Tumor (ATRT)	Deceased	DEL	-128744			0.0648102	0.0795985	110	70	70	0	0
BS_RCC7ZEC0	PT_3KM9W8S8	Atypical Teratoid Rhabdoid Tumor (ATRT)	Deceased	DEL	-181			0.0261634	0.0163105	111	475.5	491.5	-16	-2.81195
BS_RCC7ZEC0	PT_3KM9W8S8	Atypical Teratoid Rhabdoid Tumor (ATRT)	Deceased	DEL	-202			0.026051	0.0144479	112	483	507	-24	-4.21793
BS_RCC7ZEC0	PT_3KM9W8S8	Atypical Teratoid Rhabdoid Tumor (ATRT)	Deceased	DEL	-247			0.0246361	0.0203113	113	531	451	80	14.0598
BS_RCC7ZEC0	PT_3KM9W8S8	Atypical Teratoid Rhabdoid Tumor (ATRT)	Deceased	DEL	-342			0.0393235	0.0102777	114	191	523	-332	-58.348
BS_RCC7ZEC0	PT_3KM9W8S8	Atypical Teratoid Rhabdoid Tumor (ATRT)	Deceased	DEL	-307			0.0294955	0.0368359	115	349	278	71	12.478
BS_QR84QJN4	PT_3KM9W8S8	Atypical Teratoid Rhabdoid Tumor (ATRT)	Deceased	DEL	-483136			0.028017	0.0416376	116	404.5	234.5	170	29.877
BS_QR84QJN4	PT_3KM9W8S8	Atypical Teratoid Rhabdoid Tumor (ATRT)	Deceased	DEL	-265747			0.0391389		117	194	559.5	-365.5	-64.2355
BS_WCNPE0AC	PT_FYECBRPP	Atypical Teratoid Rhabdoid Tumor (ATRT)	Initial CNS Tumor	DUP	356849	Initial CNS Tumor		0.148606	0.174247	118	10	15	-5	-0.878735
BS_WCNPE0AC	PT_FYECBRPP	Atypical Teratoid Rhabdoid Tumor (ATRT)	Initial CNS Tumor	DUP	394	Initial CNS Tumor		0.0307004	0.0488925	119	326	187	139	24.4288
BS_WCNPE0AC	PT_FYECBRPP	Atypical Teratoid Rhabdoid Tumor (ATRT)	Initial CNS Tumor	DUP	296590	Initial CNS Tumor		0.0575253	0.0510181	120	87	171	-84	-14.7627
BS_Y7CT08T2	PT_7MZRW1DH	Atypical Teratoid Rhabdoid Tumor (ATRT)	Initial CNS Tumor	DUP	146883	Initial CNS Tumor		0.0422374	0.0482375	121	154	188	-34	-5.9754
BS_Y7CT08T2	PT_7MZRW1DH	Atypical Teratoid Rhabdoid Tumor (ATRT)	Initial CNS Tumor	DUP	225552	Initial CNS Tumor		0.0829106	0.0917424	122	46	63	-17	-2.9877
BS_Y7CT08T2	PT_7MZRW1DH	Atypical Teratoid Rhabdoid Tumor (ATRT)	Initial CNS Tumor	DEL	-225164	Initial CNS Tumor		0.109293	0.200793	123	25	9	16	2.81195
BS_Y7CT08T2	PT_7MZRW1DH	Atypical Teratoid Rhabdoid Tumor (ATRT)	Initial CNS Tumor	DEL	-499839	Initial CNS Tumor		0.0826272	0.0600459	124	48	116	-68	-11.9508
BS_Y7CT08T2	PT_7MZRW1DH	Atypical Teratoid Rhabdoid Tumor (ATRT)	Initial CNS Tumor	DUP	37978	Initial CNS Tumor		0.0291894	0.0258295	125	364	391	-27	-4.74517
BS_3VE9VCSN	PT_0WQFCZ6S	Atypical Teratoid Rhabdoid Tumor (ATRT)	Recurrence	DUP	292488	Progressive		0.0383024	0.0352884	126	201	291	-90	-15.8172
BS_3VE9VCSN	PT_0WQFCZ6S	Atypical Teratoid Rhabdoid Tumor (ATRT)	Recurrence	DUP	211684	Progressive		0.0365603	0.0377695	127	220	268	-48	-8.43585
BS_3VE9VCSN	PT_0WQFCZ6S	Atypical Teratoid Rhabdoid Tumor (ATRT)	Recurrence	DUP	68038	Progressive		0.0420921	0.0656191	128	156	95	61	10.7206
BS_3VE9VCSN	PT_0WQFCZ6S	Atypical Teratoid Rhabdoid Tumor (ATRT)	Recurrence	DEL	-231712	Progressive		0.0636201	0.0139452	129	73	510	-437	-76.8014
BS_3VE9VCSN	PT_0WQFCZ6S	Atypical Teratoid Rhabdoid Tumor (ATRT)	Recurrence	DEL	-60959	Progressive		0.0443241	0.0652147	130	136	97	39	6.85413
BS_3VE9VCSN	PT_0WQFCZ6S	Atypical Teratoid Rhabdoid Tumor (ATRT)	Recurrence	DEL	-286671	Progressive		0.0290963		131	365	559.5	-194.5	-34.1828
BS_3VE9VCSN	PT_0WQFCZ6S	Atypical Teratoid Rhabdoid Tumor (ATRT)	Recurrence	DEL	-147209	Progressive		0.078909	0.0603151	132	50	114	-64	-11.2478
BS_3VE9VCSN	PT_0WQFCZ6S	Atypical Teratoid Rhabdoid Tumor (ATRT)	Recurrence	DEL	-104122	Progressive		0.0505651	0.062603	133	110	104	6	1.05448
BS_3VE9VCSN	PT_0WQFCZ6S	Atypical Teratoid Rhabdoid Tumor (ATRT)	Recurrence	DEL	-165704	Progressive		0.0402941	0.0242857	134	174	408	-234	-41.1248
BS_3VE9VCSN	PT_0WQFCZ6S	Atypical Teratoid Rhabdoid Tumor (ATRT)	Recurrence	DUP	699	Progressive		0.0243508	0.0202307	135	545	453	92	16.1687
BS_3RQVBAXB	PT_D4JJMH7V	Atypical Teratoid Rhabdoid Tumor (ATRT)	Initial CNS Tumor	DUP	403868	Initial CNS Tumor		0.042433		136	152	559.5	-407.5	-71.6169
BS_3RQVBAXB	PT_D4JJMH7V	Atypical Teratoid Rhabdoid Tumor (ATRT)	Initial CNS Tumor	DUP	158710	Initial CNS Tumor		0.0359905	0.0413799	137	229	237	-8	-1.40598
BS_GBSMM7A0	PT_Y9JQ3VPX	Atypical Teratoid Rhabdoid Tumor (ATRT)	Initial CNS Tumor	DUP	92538	Initial CNS Tumor		0.0796741	0.122181	138	49	35	14	2.46046
BS_GBSMM7A0	PT_Y9JQ3VPX	Atypical Teratoid Rhabdoid Tumor (ATRT)	Initial CNS Tumor	DUP	467647	Initial CNS Tumor		0.0269655	0.0323854	139	437	319	118	20.7381
BS_GBSMM7A0	PT_Y9JQ3VPX	Atypical Teratoid Rhabdoid Tumor (ATRT)	Initial CNS Tumor	DUP	144620	Initial CNS Tumor		0.0552069	0.0457214	140	94	205	-111	-19.5079
BS_GBSMM7A0	PT_Y9JQ3VPX	Atypical Teratoid Rhabdoid Tumor (ATRT)	Initial CNS Tumor	DEL	-144231	Initial CNS Tumor		0.0411933	0.0569212	141	162	132	30	5.27241
BS_12ZB7R6A	PT_CW0BJE0Y	Atypical Teratoid Rhabdoid Tumor (ATRT)	Initial CNS Tumor	DEL	-93854	Initial CNS Tumor		0.0441113	0.0527138	142	140	160	-20	-3.51494
BS_12ZB7R6A	PT_CW0BJE0Y	Atypical Teratoid Rhabdoid Tumor (ATRT)	Initial CNS Tumor	DUP	38403	Initial CNS Tumor		0.0325537	0.0336977	143	291	309	-18	-3.16344
BS_JHM10N71	PT_AW99VNWM	Atypical Teratoid Rhabdoid Tumor (ATRT)	Initial CNS Tumor	DEL	-92157	Initial CNS Tumor		0.0758503	0.0782171	144	53	71	-18	-3.16344
BS_JHM10N71	PT_AW99VNWM	Atypical Teratoid Rhabdoid Tumor (ATRT)	Initial CNS Tumor	DEL	-634	Initial CNS Tumor		0.0257875	0.0192232	145	490	463	27	4.74517
BS_MCZ1BH05	PT_HE8FBFNA	Atypical Teratoid Rhabdoid Tumor (ATRT)	Progressive	DUP	648	Progressive		0.0245363	0.0223373	146	538	434	104	18.2777
BS_P3R9QZKP	PT_DVXE38EX	Atypical Teratoid Rhabdoid Tumor (ATRT)	Progressive	DUP	260111	Progressive		0.0663157	0.0993279	147	66.5	55.5	11	1.93322
BS_P3R9QZKP	PT_DVXE38EX	Atypical Teratoid Rhabdoid Tumor (ATRT)	Progressive	DEL	-201889	Progressive		0.0455624		148	129	559.5	-430.5	-75.6591
BS_P3R9QZKP	PT_DVXE38EX	Atypical Teratoid Rhabdoid Tumor (ATRT)	Progressive	DEL	-141877	Progressive		0.0896288	0.244603	149	37	1	36	6.32689
BS_P3R9QZKP	PT_DVXE38EX	Atypical Teratoid Rhabdoid Tumor (ATRT)	Progressive	DUP	270069	Progressive		0.0500422	0.054358	150	113.5	150.5	-37	-6.50264
BS_P3R9QZKP	PT_DVXE38EX	Atypical Teratoid Rhabdoid Tumor (ATRT)	Progressive	DEL	-73608	Progressive		0.0240512	0.0262463	151	562.5	379.5	183	32.1617
BS_P3R9QZKP	PT_DVXE38EX	Atypical Teratoid Rhabdoid Tumor (ATRT)	Progressive	DEL	-324476	Progressive		0.0403842	0.0761194	152	173	75	98	17.2232
BS_P3R9QZKP	PT_DVXE38EX	Atypical Teratoid Rhabdoid Tumor (ATRT)	Progressive	DEL	-389694	Progressive		0.0267325	0.0420087	153	450	229	221	38.8401
BS_P3R9QZKP	PT_DVXE38EX	Atypical Teratoid Rhabdoid Tumor (ATRT)	Progressive	DEL	-293285	Progressive		0.043464		154	146.5	559.5	-413	-72.5835
BS_P3R9QZKP	PT_DVXE38EX	Atypical Teratoid Rhabdoid Tumor (ATRT)	Progressive	DEL	-83246	Progressive		0.0350738	0.015634	155	247	500	-253	-44.464
BS_P3R9QZKP	PT_DVXE38EX	Atypical Teratoid Rhabdoid Tumor (ATRT)	Progressive	DEL	-226895	Progressive		0.0621327	0.0499673	156	77	177	-100	-17.5747
BS_P3R9QZKP	PT_DVXE38EX	Atypical Teratoid Rhabdoid Tumor (ATRT)	Progressive	DEL	-111403	Progressive		0.149718	0.206705	157	9	7	2	0.351494
BS_P3R9QZKP	PT_DVXE38EX	Atypical Teratoid Rhabdoid Tumor (ATRT)	Progressive	DEL	-262684	Progressive		0.0680342	0.0616072	158	62	110	-48	-8.43585
BS_P3R9QZKP	PT_DVXE38EX	Atypical Teratoid Rhabdoid Tumor (ATRT)	Progressive	DEL	-116223	Progressive		0.0442185	0.0578015	159	138	127	11	1.93322
BS_QMHND3QK	PT_ND34A6PR	Atypical Teratoid Rhabdoid Tumor (ATRT)	Initial CNS Tumor	DEL	-299	Initial CNS Tumor		0.02431	0.036336	160	546	284	262	46.0457
BS_QMHND3QK	PT_ND34A6PR	Atypical Teratoid Rhabdoid Tumor (ATRT)	Initial CNS Tumor	DEL	-51273	Initial CNS Tumor		0.028611	0.0397961	161	389	248	141	24.7803
BS_QMHND3QK	PT_ND34A6PR	Atypical Teratoid Rhabdoid Tumor (ATRT)	Initial CNS Tumor	DEL	-298	Initial CNS Tumor		0.0302584	0.0206202	162	336	446	-110	-19.3322
BS_QMHND3QK	PT_ND34A6PR	Atypical Teratoid Rhabdoid Tumor (ATRT)	Initial CNS Tumor	DUP	259254	Initial CNS Tumor		0.0453996	0.0318895	163	130	323	-193	-33.9192
BS_QMHND3QK	PT_ND34A6PR	Atypical Teratoid Rhabdoid Tumor (ATRT)	Initial CNS Tumor	DEL	-397883	Initial CNS Tumor		0.0579845	0.0734928	164	86	80	6	1.05448
BS_QMHND3QK	PT_ND34A6PR	Atypical Teratoid Rhabdoid Tumor (ATRT)	Initial CNS Tumor	DEL	-202	Initial CNS Tumor		0.0286424	0.0278555	165	388	361	27	4.74517
BS_QMHND3QK	PT_ND34A6PR	Atypical Teratoid Rhabdoid Tumor (ATRT)	Initial CNS Tumor	DEL	-423388	Initial CNS Tumor		0.157301	0.154821	166	8	19	-11	-1.93322
BS_QMHND3QK	PT_ND34A6PR	Atypical Teratoid Rhabdoid Tumor (ATRT)	Initial CNS Tumor	DUP	122518	Initial CNS Tumor		0.0609144	0.0553121	167	81	143	-62	-10.8963
BS_EPP48C6Z	PT_VTG1S395	Atypical Teratoid Rhabdoid Tumor (ATRT)	Progressive	DEL	-101883	Progressive		0.0335182		168	269.5	559.5	-290	-50.9666
BS_EPP48C6Z	PT_VTG1S395	Atypical Teratoid Rhabdoid Tumor (ATRT)	Progressive	DEL	-139572	Progressive		0.0362724		169	225.5	559.5	-334	-58.6995
BS_EPP48C6Z	PT_VTG1S395	Atypical Teratoid Rhabdoid Tumor (ATRT)	Progressive	DEL	-240908	Progressive		0.0848276	0.122262	170	44	34	10	1.75747
BS_EPP48C6Z	PT_VTG1S395	Atypical Teratoid Rhabdoid Tumor (ATRT)	Progressive	DEL	-196737	Progressive		0.0479454	0.0622331	171	122	105	17	2.9877
BS_EPP48C6Z	PT_VTG1S395	Atypical Teratoid Rhabdoid Tumor (ATRT)	Progressive	DEL	-426686	Progressive		0.0407728	0.0421062	172	168	227	-59	-10.3691
BS_EPP48C6Z	PT_VTG1S395	Atypical Teratoid Rhabdoid Tumor (ATRT)	Progressive	DEL	-77995	Progressive		0.0380009	0.0470279	173	204	194	10	1.75747
BS_YCJY62CT	PT_WM03MVHR	Atypical Teratoid Rhabdoid Tumor (ATRT)	Initial CNS Tumor	DEL	-268500	Initial CNS Tumor		0.044012	0.06166	174	141	109	32	5.6239
BS_SCQNN2A2	PT_H8Z52K09	Atypical Teratoid Rhabdoid Tumor (ATRT)	Initial CNS Tumor	DUP	39345	Initial CNS Tumor		0.0294521	0.0279315	175	351	360	-9	-1.58172
BS_SCQNN2A2	PT_H8Z52K09	Atypical Teratoid Rhabdoid Tumor (ATRT)	Initial CNS Tumor	DEL	-38990	Initial CNS Tumor		0.0259307	0.0180258	176	486	475	11	1.93322
BS_SCQNN2A2	PT_H8Z52K09	Atypical Teratoid Rhabdoid Tumor (ATRT)	Initial CNS Tumor	DEL	-2379	Initial CNS Tumor		0.0282458	0.0731194	177	398	81	317	55.7118
BS_SCQNN2A2	PT_H8Z52K09	Atypical Teratoid Rhabdoid Tumor (ATRT)	Initial CNS Tumor	DEL	-43197	Initial CNS Tumor		0.0252382	0.0256776	178	513	392	121	21.2654
BS_SCQNN2A2	PT_H8Z52K09	Atypical Teratoid Rhabdoid Tumor (ATRT)	Initial CNS Tumor	INV	354558	Initial CNS Tumor		0.0404989	0.0716207	179	171	83	88	15.4657
BS_83Z8AZS6	PT_30EX0QAT	Atypical Teratoid Rhabdoid Tumor (ATRT)	Progressive	DEL	-299497	Progressive		0.128072		180	14	559.5	-545.5	-95.8699
BS_83Z8AZS6	PT_30EX0QAT	Atypical Teratoid Rhabdoid Tumor (ATRT)	Progressive	DEL	-177839	Progressive		0.0548734	0.0281596	181	96	359	-263	-46.2214
BS_83Z8AZS6	PT_30EX0QAT	Atypical Teratoid Rhabdoid Tumor (ATRT)	Progressive	DEL	-436218	Progressive		0.117643		182	21	559.5	-538.5	-94.6397
BS_83Z8AZS6	PT_30EX0QAT	Atypical Teratoid Rhabdoid Tumor (ATRT)	Progressive	DEL	-230302	Progressive		0.0316447	0.030279	183	312	338	-26	-4.56942
BS_83Z8AZS6	PT_30EX0QAT	Atypical Teratoid Rhabdoid Tumor (ATRT)	Progressive	DUP	387179	Progressive		0.0828296	0.113427	184	47	38	9	1.58172
BS_83Z8AZS6	PT_30EX0QAT	Atypical Teratoid Rhabdoid Tumor (ATRT)	Progressive	DEL	-42799	Progressive		0.0331151	0.0383599	185	281	259	22	3.86643
BS_83Z8AZS6	PT_30EX0QAT	Atypical Teratoid Rhabdoid Tumor (ATRT)	Progressive	INV	51932	Progressive		0.0395427	0.0553902	186	187	142	45	7.90861
BS_83Z8AZS6	PT_30EX0QAT	Atypical Teratoid Rhabdoid Tumor (ATRT)	Progressive	INV	51923	Progressive		0.0437154	0.0541338	187	143	155	-12	-2.10896
BS_83Z8AZS6	PT_30EX0QAT	Atypical Teratoid Rhabdoid Tumor (ATRT)	Progressive	DEL	-1338	Progressive		0.0245998	0.0282712	188	536	356	180	31.6344
BS_83Z8AZS6	PT_30EX0QAT	Atypical Teratoid Rhabdoid Tumor (ATRT)	Progressive	DUP	33955	Progressive		0.0252976	0.0219384	189	510	436	74	13.0053
BS_83Z8AZS6	PT_30EX0QAT	Atypical Teratoid Rhabdoid Tumor (ATRT)	Progressive	INV	129665	Progressive		0.032149	0.0537074	190	298.5	157.5	141	24.7803
BS_BJGV8RBP	PT_WG2Z95B5	Atypical Teratoid Rhabdoid Tumor (ATRT)	Initial CNS Tumor	DUP	81820	Initial CNS Tumor		0.0277737	0.0297196	191	411	341	70	12.3023
BS_BJGV8RBP	PT_WG2Z95B5	Atypical Teratoid Rhabdoid Tumor (ATRT)	Initial CNS Tumor	INV	163971	Initial CNS Tumor		0.0338955	0.0189944	192	265	464	-199	-34.9736
BS_BJGV8RBP	PT_WG2Z95B5	Atypical Teratoid Rhabdoid Tumor (ATRT)	Initial CNS Tumor	DUP	42178	Initial CNS Tumor		0.0315059	0.027112	193	316	372	-56	-9.84183
BS_VC3A7TTB	PT_RWF4AB4X	Atypical Teratoid Rhabdoid Tumor (ATRT)	Initial CNS Tumor	DEL	-182092	Initial CNS Tumor		0.0265218	0.0373673	194	460	273	187	32.8647
BS_VC3A7TTB	PT_RWF4AB4X	Atypical Teratoid Rhabdoid Tumor (ATRT)	Initial CNS Tumor	DEL	-240413	Initial CNS Tumor		0.0324406	0.0391989	195	294	252	42	7.38137
BS_VC3A7TTB	PT_RWF4AB4X	Atypical Teratoid Rhabdoid Tumor (ATRT)	Initial CNS Tumor	DUP	753	Initial CNS Tumor		0.0248976	0.0195382	196	522	458	64	11.2478
BS_K56ZXZME	PT_D46SNAQ7	Atypical Teratoid Rhabdoid Tumor (ATRT)	Initial CNS Tumor	DUP	2837	Initial CNS Tumor		0.0267593	0.0444952	197	447	210	237	41.652
BS_K56ZXZME	PT_D46SNAQ7	Atypical Teratoid Rhabdoid Tumor (ATRT)	Initial CNS Tumor	DEL	-378	Initial CNS Tumor		0.0250076	0.0109217	198	519	521	-2	-0.351494
BS_K56ZXZME	PT_D46SNAQ7	Atypical Teratoid Rhabdoid Tumor (ATRT)	Initial CNS Tumor	DUP	693	Initial CNS Tumor		0.0344223	0.0186436	199	254	469	-215	-37.7856
BS_9VJ3VV46	PT_HVZTF42R	Atypical Teratoid Rhabdoid Tumor (ATRT)	Initial CNS Tumor	DUP	124318	Initial CNS Tumor		0.0240433	0.0543905	200	566	149	417	73.2865
BS_9VJ3VV46	PT_HVZTF42R	Atypical Teratoid Rhabdoid Tumor (ATRT)	Initial CNS Tumor	INV	164015	Initial CNS Tumor		0.0364283	0.0232814	201	224	423	-199	-34.9736
BS_9VJ3VV46	PT_HVZTF42R	Atypical Teratoid Rhabdoid Tumor (ATRT)	Initial CNS Tumor	DUP	19621	Initial CNS Tumor		0.0329227	0.0365079	202	283	281	2	0.351494
BS_50ANNQ18	PT_0WQFCZ6S	Atypical Teratoid Rhabdoid Tumor (ATRT)	Initial CNS Tumor	DUP	292723	Initial CNS Tumor		0.0317142	0.040091	203	311	245	66	11.5993
BS_50ANNQ18	PT_0WQFCZ6S	Atypical Teratoid Rhabdoid Tumor (ATRT)	Initial CNS Tumor	DEL	-227011	Initial CNS Tumor		0.121157		204	17	559.5	-542.5	-95.3427
BS_0EN5R1AP	PT_M1RYN7B0	Atypical Teratoid Rhabdoid Tumor (ATRT)	Initial CNS Tumor	DEL	-353	Initial CNS Tumor		0.0253409	0.0580639	205	506	124	382	67.1353
BS_CNMM5BCD	PT_HVZTF42R	Atypical Teratoid Rhabdoid Tumor (ATRT)	Initial CNS Tumor	DUP	46490	Initial CNS Tumor		0.0276319	0.0140342	206	417	509	-92	-16.1687
BS_CNMM5BCD	PT_HVZTF42R	Atypical Teratoid Rhabdoid Tumor (ATRT)	Initial CNS Tumor	DUP	103671	Initial CNS Tumor		0.0351481	0.0291968	207	244	345	-101	-17.7504
BS_CNMM5BCD	PT_HVZTF42R	Atypical Teratoid Rhabdoid Tumor (ATRT)	Initial CNS Tumor	DEL	-2573	Initial CNS Tumor		0.0641058	0.106114	208	71	49	22	3.86643
BS_CNMM5BCD	PT_HVZTF42R	Atypical Teratoid Rhabdoid Tumor (ATRT)	Initial CNS Tumor	INV	85665	Initial CNS Tumor		0.0256932	0.0193375	209	494	462	32	5.6239
BS_CNMM5BCD	PT_HVZTF42R	Atypical Teratoid Rhabdoid Tumor (ATRT)	Initial CNS Tumor	DUP	42204	Initial CNS Tumor		0.0308302	0.0224766	210	325	433	-108	-18.9807
BS_CNMM5BCD	PT_HVZTF42R	Atypical Teratoid Rhabdoid Tumor (ATRT)	Initial CNS Tumor	DEL	-406	Initial CNS Tumor		0.0331671	0.0234418	211	278	420	-142	-24.9561
BS_2NQXY528	PT_3KM9W8S8	Atypical Teratoid Rhabdoid Tumor (ATRT)	Deceased	DEL	-51480			0.0264385	0.0184765	212	464.5	471.5	-7	-1.23023
BS_2NQXY528	PT_3KM9W8S8	Atypical Teratoid Rhabdoid Tumor (ATRT)	Deceased	DEL	-129895			0.0514063	0.0735357	213	104	79	25	4.39367
BS_2NQXY528	PT_3KM9W8S8	Atypical Teratoid Rhabdoid Tumor (ATRT)	Deceased	DEL	-483136			0.028017	0.0416376	214	404.5	234.5	170	29.877
BS_Q9MAXZF6	PT_WG2Z95B5	Atypical Teratoid Rhabdoid Tumor (ATRT)	Initial CNS Tumor	DEL	-372774	Initial CNS Tumor		0.0343483	0.0561104	215	257	138	119	20.9139
BS_Q9MAXZF6	PT_WG2Z95B5	Atypical Teratoid Rhabdoid Tumor (ATRT)	Initial CNS Tumor	DEL	-342277	Initial CNS Tumor		0.092071		216	35	559.5	-524.5	-92.1793
BS_Q9MAXZF6	PT_WG2Z95B5	Atypical Teratoid Rhabdoid Tumor (ATRT)	Initial CNS Tumor	DUP	38105	Initial CNS Tumor		0.0268059	0.0707795	217	443	86	357	62.7417
BS_Q9MAXZF6	PT_WG2Z95B5	Atypical Teratoid Rhabdoid Tumor (ATRT)	Initial CNS Tumor	DEL	-251203	Initial CNS Tumor		0.0255978	0.0388526	218	497	254	243	42.7065
BS_Q9MAXZF6	PT_WG2Z95B5	Atypical Teratoid Rhabdoid Tumor (ATRT)	Initial CNS Tumor	DEL	-485323	Initial CNS Tumor		0.0355233	0.0347952	219	238	297	-59	-10.3691
BS_Q9MAXZF6	PT_WG2Z95B5	Atypical Teratoid Rhabdoid Tumor (ATRT)	Initial CNS Tumor	DUP	42173	Initial CNS Tumor		0.0355324	0.0241376	220	237	410	-173	-30.4042
BS_A94A7EJ4	PT_ESHACWF6	Atypical Teratoid Rhabdoid Tumor (ATRT)	Progressive	DEL	-68929	Progressive		0.0321826	0.0380426	221	297	262	35	6.15114
BS_A94A7EJ4	PT_ESHACWF6	Atypical Teratoid Rhabdoid Tumor (ATRT)	Progressive	DEL	-18148	Progressive		0.0270493	0.0283118	222	434	355	79	13.884
BS_A94A7EJ4	PT_ESHACWF6	Atypical Teratoid Rhabdoid Tumor (ATRT)	Progressive	DEL	-166067	Progressive		0.0351248	0.0345377	223	245	298	-53	-9.31459
BS_A94A7EJ4	PT_ESHACWF6	Atypical Teratoid Rhabdoid Tumor (ATRT)	Progressive	DEL	-55294	Progressive		0.038964	0.0319673	224	197	321	-124	-21.7926
BS_A94A7EJ4	PT_ESHACWF6	Atypical Teratoid Rhabdoid Tumor (ATRT)	Progressive	DEL	-37921	Progressive		0.0312594	0.026881	225	320	375	-55	-9.66608
BS_A94A7EJ4	PT_ESHACWF6	Atypical Teratoid Rhabdoid Tumor (ATRT)	Progressive	DEL	-17022	Progressive		0.028376	0.0495057	226	396	183	213	37.4341
BS_A94A7EJ4	PT_ESHACWF6	Atypical Teratoid Rhabdoid Tumor (ATRT)	Progressive	DEL	-33135	Progressive		0.0430626	0.0425081	227	149	224	-75	-13.181
BS_A94A7EJ4	PT_ESHACWF6	Atypical Teratoid Rhabdoid Tumor (ATRT)	Progressive	DEL	-35012	Progressive		0.035895	0.0468938	228	230.5	196.5	34	5.9754
BS_CKY2TTXG	PT_M04EC74B	Atypical Teratoid Rhabdoid Tumor (ATRT)	Initial CNS Tumor	DEL	-440124	Initial CNS Tumor		0.0636989	0.0576861	229	72	130	-58	-10.1933
BS_CKY2TTXG	PT_M04EC74B	Atypical Teratoid Rhabdoid Tumor (ATRT)	Initial CNS Tumor	DUP	36292	Initial CNS Tumor		0.0331356	0.0206777	230	279	445	-166	-29.174
BS_CKY2TTXG	PT_M04EC74B	Atypical Teratoid Rhabdoid Tumor (ATRT)	Initial CNS Tumor	DEL	-5298	Initial CNS Tumor		0.0554908	0.0328056	231	91	316	-225	-39.5431
BS_ZAT0XJE5	PT_JV9G8MFD	Atypical Teratoid Rhabdoid Tumor (ATRT)	Initial CNS Tumor	DUP	396125	Initial CNS Tumor		0.0337893	0.0685893	232	266	91	175	30.7557
BS_ZAT0XJE5	PT_JV9G8MFD	Atypical Teratoid Rhabdoid Tumor (ATRT)	Initial CNS Tumor	INS	83	Initial CNS Tumor		0.0267327	0.020546	233	448	447	1	0.175747
BS_ZAT0XJE5	PT_JV9G8MFD	Atypical Teratoid Rhabdoid Tumor (ATRT)	Initial CNS Tumor	DEL	-309	Initial CNS Tumor		0.0268059	0.0315884	234	444	325	119	20.9139
BS_ZAT0XJE5	PT_JV9G8MFD	Atypical Teratoid Rhabdoid Tumor (ATRT)	Initial CNS Tumor	DEL	-358744	Initial CNS Tumor		0.0308989	0.037706	235	324	269	55	9.66608
BS_EQQZ90JQ	PT_3KM9W8S8	Atypical Teratoid Rhabdoid Tumor (ATRT)	Deceased	DEL	-51480			0.0264385	0.0184765	236	464.5	471.5	-7	-1.23023
BS_EQQZ90JQ	PT_3KM9W8S8	Atypical Teratoid Rhabdoid Tumor (ATRT)	Deceased	DEL	-483136			0.028017	0.0416376	237	404.5	234.5	170	29.877
BS_9YSTCMG0	PT_DA6JGBFJ	Atypical Teratoid Rhabdoid Tumor (ATRT)	Deceased	DEL	-81484			0.0379514	0.0498377	238	206	178	28	4.92091
BS_9YSTCMG0	PT_DA6JGBFJ	Atypical Teratoid Rhabdoid Tumor (ATRT)	Deceased	DUP	2426			0.0241951	0.0405994	239	553	240	313	55.0088
BS_9YSTCMG0	PT_DA6JGBFJ	Atypical Teratoid Rhabdoid Tumor (ATRT)	Deceased	DEL	-307			0.039214	0.0580756	240	193	123	70	12.3023
BS_9YSTCMG0	PT_DA6JGBFJ	Atypical Teratoid Rhabdoid Tumor (ATRT)	Deceased	DEL	-94655			0.0469847	0.0303442	241	125	337	-212	-37.2583
BS_9YSTCMG0	PT_DA6JGBFJ	Atypical Teratoid Rhabdoid Tumor (ATRT)	Deceased	DUP	56598			0.0253125	0.0143174	242	509	508	1	0.175747
BS_GTAJFTTR	PT_J302B8Y5	Atypical Teratoid Rhabdoid Tumor (ATRT)	Initial CNS Tumor	DEL	-302165	Initial CNS Tumor		0.0515008	0.0780061	243	103	72	31	5.44815
BS_GTAJFTTR	PT_J302B8Y5	Atypical Teratoid Rhabdoid Tumor (ATRT)	Initial CNS Tumor	DEL	-30169	Initial CNS Tumor		0.0251249	0.0230451	244	517	427	90	15.8172
BS_FPB3A0K4	PT_3TYNHF3F	Atypical Teratoid Rhabdoid Tumor (ATRT)	Initial CNS Tumor	DUP	396169	Initial CNS Tumor		0.0281992	0.0543035	245	400	153	247	43.4095
BS_FPB3A0K4	PT_3TYNHF3F	Atypical Teratoid Rhabdoid Tumor (ATRT)	Initial CNS Tumor	DUP	129648	Initial CNS Tumor		0.048105	0.0464008	246	121	199	-78	-13.7083
BS_FPB3A0K4	PT_3TYNHF3F	Atypical Teratoid Rhabdoid Tumor (ATRT)	Initial CNS Tumor	DEL	-128924	Initial CNS Tumor		0.0628356	0.0739558	247	74	78	-4	-0.702988
BS_FPB3A0K4	PT_3TYNHF3F	Atypical Teratoid Rhabdoid Tumor (ATRT)	Initial CNS Tumor	DEL	-187163	Initial CNS Tumor		0.0498573		248	115	559.5	-444.5	-78.1195
BS_FPB3A0K4	PT_3TYNHF3F	Atypical Teratoid Rhabdoid Tumor (ATRT)	Initial CNS Tumor	DUP	122557	Initial CNS Tumor		0.0402773	0.0496148	249	176	179	-3	-0.527241
BS_FPB3A0K4	PT_3TYNHF3F	Atypical Teratoid Rhabdoid Tumor (ATRT)	Initial CNS Tumor	DEL	-122102	Initial CNS Tumor		0.0345671	0.0545716	250	252	146	106	18.6292
BS_FPB3A0K4	PT_3TYNHF3F	Atypical Teratoid Rhabdoid Tumor (ATRT)	Initial CNS Tumor	DEL	-437380	Initial CNS Tumor		0.0394808	0.039465	251	189	250	-61	-10.7206
BS_3V7ZNBTG	PT_6N825561	Atypical Teratoid Rhabdoid Tumor (ATRT)	Deceased	DEL	-145018			0.0771972	0.0835571	252	52	69	-17	-2.9877
BS_3V7ZNBTG	PT_6N825561	Atypical Teratoid Rhabdoid Tumor (ATRT)	Deceased	DUP	145267			0.0436756	0.0341772	253	144	303	-159	-27.9438
BS_8WJR4AA3	PT_WG2Z95B5	Atypical Teratoid Rhabdoid Tumor (ATRT)	Initial CNS Tumor	DUP	2874	Initial CNS Tumor		0.0310502	0.0340359	254	322	305	17	2.9877
BS_8WJR4AA3	PT_WG2Z95B5	Atypical Teratoid Rhabdoid Tumor (ATRT)	Initial CNS Tumor	DUP	75481	Initial CNS Tumor		0.0513843	0.0582029	255	106	121	-15	-2.6362
BS_8WJR4AA3	PT_WG2Z95B5	Atypical Teratoid Rhabdoid Tumor (ATRT)	Initial CNS Tumor	DEL	-23726	Initial CNS Tumor		0.0241756	0.0319048	256	554	322	232	40.7733
BS_8WJR4AA3	PT_WG2Z95B5	Atypical Teratoid Rhabdoid Tumor (ATRT)	Initial CNS Tumor	DEL	-262	Initial CNS Tumor		0.0317719	0.0460537	257	310	203	107	18.8049
BS_53TV75NN	PT_HVZTF42R	Atypical Teratoid Rhabdoid Tumor (ATRT)	Initial CNS Tumor	DEL	-539	Initial CNS Tumor		0.0390648	0.0284849	258	195	353	-158	-27.768
BS_A86314EJ	PT_VTG1S395	Atypical Teratoid Rhabdoid Tumor (ATRT)	Initial CNS Tumor	DEL	-65234	Initial CNS Tumor		0.0542753	0.0581389	259	97	122	-25	-4.39367
BS_A86314EJ	PT_VTG1S395	Atypical Teratoid Rhabdoid Tumor (ATRT)	Initial CNS Tumor	DEL	-177093	Initial CNS Tumor		0.0532037	0.0199683	260	100	457	-357	-62.7417
BS_A86314EJ	PT_VTG1S395	Atypical Teratoid Rhabdoid Tumor (ATRT)	Initial CNS Tumor	DEL	-69041	Initial CNS Tumor		0.0240194		261	568	559.5	8.5	1.49385
BS_A86314EJ	PT_VTG1S395	Atypical Teratoid Rhabdoid Tumor (ATRT)	Initial CNS Tumor	DEL	-101883	Initial CNS Tumor		0.0335182		262	269.5	559.5	-290	-50.9666
BS_A86314EJ	PT_VTG1S395	Atypical Teratoid Rhabdoid Tumor (ATRT)	Initial CNS Tumor	DEL	-139572	Initial CNS Tumor		0.0362724		263	225.5	559.5	-334	-58.6995
BS_A86314EJ	PT_VTG1S395	Atypical Teratoid Rhabdoid Tumor (ATRT)	Initial CNS Tumor	DEL	-123476	Initial CNS Tumor		0.0248432	0.0405492	264	526	241	285	50.0879
BS_75VWKW1M	PT_JV9G8MFD	Atypical Teratoid Rhabdoid Tumor (ATRT)	Recurrence	DEL	-38805	Progressive		0.0297729	0.0418239	265	344	232	112	19.6837
BS_75VWKW1M	PT_JV9G8MFD	Atypical Teratoid Rhabdoid Tumor (ATRT)	Recurrence	DEL	-6436	Progressive		0.0255268	0.0274148	266	499	369	130	22.8471
BS_75VWKW1M	PT_JV9G8MFD	Atypical Teratoid Rhabdoid Tumor (ATRT)	Recurrence	DEL	-498261	Progressive		0.0984436	0.085929	267	30	66	-36	-6.32689
BS_75VWKW1M	PT_JV9G8MFD	Atypical Teratoid Rhabdoid Tumor (ATRT)	Recurrence	DEL	-3361	Progressive		0.0301671	0.0338708	268	338	307	31	5.44815
BS_75VWKW1M	PT_JV9G8MFD	Atypical Teratoid Rhabdoid Tumor (ATRT)	Recurrence	DEL	-123251	Progressive		0.122449	0.173437	269	16	16	0	0
BS_75VWKW1M	PT_JV9G8MFD	Atypical Teratoid Rhabdoid Tumor (ATRT)	Recurrence	INV	352848	Progressive		0.0432721	0.050158	270	148	176	-28	-4.92091
BS_75VWKW1M	PT_JV9G8MFD	Atypical Teratoid Rhabdoid Tumor (ATRT)	Recurrence	DEL	-476690	Progressive		0.05355	0.0369288	271	99	277	-178	-31.283
BS_75VWKW1M	PT_JV9G8MFD	Atypical Teratoid Rhabdoid Tumor (ATRT)	Recurrence	DUP	342366	Progressive		0.0346711	0.0126484	272	250	512	-262	-46.0457
BS_JW4M16YF	PT_4NVTPQ65	Atypical Teratoid Rhabdoid Tumor (ATRT)	Initial CNS Tumor	DEL	-498177	Initial CNS Tumor		0.104779	0.0910039	273	26	64	-38	-6.67838
BS_JW4M16YF	PT_4NVTPQ65	Atypical Teratoid Rhabdoid Tumor (ATRT)	Initial CNS Tumor	DEL	-91890	Initial CNS Tumor		0.0328632	0.0249757	274	284	396	-112	-19.6837
BS_923BXNR2	PT_4NVTPQ65	Atypical Teratoid Rhabdoid Tumor (ATRT)	Initial CNS Tumor	DUP	687	Initial CNS Tumor		0.0328601	0.0305413	275	286	333	-47	-8.26011
BS_923BXNR2	PT_4NVTPQ65	Atypical Teratoid Rhabdoid Tumor (ATRT)	Initial CNS Tumor	DEL	-19157	Initial CNS Tumor		0.0287971	0.0956961	276	378	58	320	56.239
BS_923BXNR2	PT_4NVTPQ65	Atypical Teratoid Rhabdoid Tumor (ATRT)	Initial CNS Tumor	DUP	50838	Initial CNS Tumor		0.100936	0.134063	277	28	29	-1	-0.175747
BS_1G970A7S	PT_EE2E1AXD	Atypical Teratoid Rhabdoid Tumor (ATRT)	Initial CNS Tumor	DEL	-239997	Initial CNS Tumor		0.0666753	0.111526	278	63	43	20	3.51494
BS_1G970A7S	PT_EE2E1AXD	Atypical Teratoid Rhabdoid Tumor (ATRT)	Initial CNS Tumor	DEL	-313	Initial CNS Tumor		0.0288981	0.0215871	279	371	438	-67	-11.775
BS_1G970A7S	PT_EE2E1AXD	Atypical Teratoid Rhabdoid Tumor (ATRT)	Initial CNS Tumor	DEL	-42558	Initial CNS Tumor		0.0351142	0.0378106	280	246	266	-20	-3.51494
BS_NXZSD2KK	PT_XTVQB9S4	Atypical Teratoid Rhabdoid Tumor (ATRT)	Initial CNS Tumor	DEL	-98619	Initial CNS Tumor		0.026337	0.0241661	281	467	409	58	10.1933
BS_CNNBPEXA	PT_3KM9W8S8	Atypical Teratoid Rhabdoid Tumor (ATRT)	Deceased	DEL	-323193			0.14278	0.180239	282	11	11	0	0
BS_CNNBPEXA	PT_3KM9W8S8	Atypical Teratoid Rhabdoid Tumor (ATRT)	Deceased	DUP	104257			0.0258709	0.0173976	283	488	481	7	1.23023
BS_CNNBPEXA	PT_3KM9W8S8	Atypical Teratoid Rhabdoid Tumor (ATRT)	Deceased	INV	348479			0.0366775	0.0516485	284	217	167	50	8.78735
BS_CNNBPEXA	PT_3KM9W8S8	Atypical Teratoid Rhabdoid Tumor (ATRT)	Deceased	INV	348558			0.0322132	0.0360738	285	296	287	9	1.58172
BS_E4W68ECR	PT_HE8FBFNA	Atypical Teratoid Rhabdoid Tumor (ATRT)	Initial CNS Tumor	DUP	6706	Initial CNS Tumor		0.0257455	0.0118339	286	491	519	-28	-4.92091
BS_QSP6ASQ3	PT_30EX0QAT	Atypical Teratoid Rhabdoid Tumor (ATRT)	Initial CNS Tumor	DUP	118442	Initial CNS Tumor		0.0535591	0.189794	287	98	10	88	15.4657
BS_QSP6ASQ3	PT_30EX0QAT	Atypical Teratoid Rhabdoid Tumor (ATRT)	Initial CNS Tumor	DEL	-240315	Initial CNS Tumor		0.0352743	0.0496083	288	242	180	62	10.8963
BS_QSP6ASQ3	PT_30EX0QAT	Atypical Teratoid Rhabdoid Tumor (ATRT)	Initial CNS Tumor	DUP	10135	Initial CNS Tumor		0.029093	0.0450036	289	367	208	159	27.9438
BS_QSP6ASQ3	PT_30EX0QAT	Atypical Teratoid Rhabdoid Tumor (ATRT)	Initial CNS Tumor	INV	129665	Initial CNS Tumor		0.032149	0.0537074	290	298.5	157.5	141	24.7803
BS_104JAZ50	PT_NXNCY5KD	Atypical Teratoid Rhabdoid Tumor (ATRT)	Initial CNS Tumor	DEL	-110702	Initial CNS Tumor		0.0271983		291	426	559.5	-133.5	-23.4622
BS_74A1TB03	PT_MTE126WM	Atypical Teratoid Rhabdoid Tumor (ATRT)	Progressive	DEL	-240500	Progressive		0.0490917	0.0626607	292	117	103	14	2.46046
BS_74A1TB03	PT_MTE126WM	Atypical Teratoid Rhabdoid Tumor (ATRT)	Progressive	DEL	-181902	Progressive		0.0428653		293	150	559.5	-409.5	-71.9684
BS_74A1TB03	PT_MTE126WM	Atypical Teratoid Rhabdoid Tumor (ATRT)	Progressive	DEL	-658	Progressive		0.0281549	0.0342323	294	401	301	100	17.5747
BS_74A1TB03	PT_MTE126WM	Atypical Teratoid Rhabdoid Tumor (ATRT)	Progressive	DEL	-57079	Progressive		0.0273537	0.0336824	295	422	310	112	19.6837
BS_XA2AZZNC	PT_DHTRBQA8	Atypical Teratoid Rhabdoid Tumor (ATRT)	Initial CNS Tumor	DUP	104019	Initial CNS Tumor		0.0286812	0.0320982	296	384	320	64	11.2478
BS_NEPW8SQK	PT_EK3N3FMR	Atypical Teratoid Rhabdoid Tumor (ATRT)	Initial CNS Tumor	DUP	224202	Initial CNS Tumor		0.0277147	0.06166	297	413	108	305	53.6028
BS_NEPW8SQK	PT_EK3N3FMR	Atypical Teratoid Rhabdoid Tumor (ATRT)	Initial CNS Tumor	DEL	-78419	Initial CNS Tumor		0.115366	0.0950092	298	22	59	-37	-6.50264
BS_ERRA7V0W	PT_DVXE38EX	Atypical Teratoid Rhabdoid Tumor (ATRT)	Deceased	DEL	-270720			0.0411794	0.0203645	299	163.5	449.5	-286	-50.2636
BS_ERRA7V0W	PT_DVXE38EX	Atypical Teratoid Rhabdoid Tumor (ATRT)	Deceased	DEL	-103579			0.0354431	0.0606068	300	240	113	127	22.3199
BS_ERRA7V0W	PT_DVXE38EX	Atypical Teratoid Rhabdoid Tumor (ATRT)	Deceased	DEL	-67721			0.027428	0.0352491	301	420	292	128	22.4956
BS_60NP7AJB	PT_GRNZAWM0	Atypical Teratoid Rhabdoid Tumor (ATRT)	Initial CNS Tumor	DEL	-331575	Initial CNS Tumor		0.0351951	0.0172557	302	243	483	-240	-42.1793
BS_60NP7AJB	PT_GRNZAWM0	Atypical Teratoid Rhabdoid Tumor (ATRT)	Initial CNS Tumor	DEL	-128708	Initial CNS Tumor		0.0401389	0.0453252	303	178	207	-29	-5.09666
BS_60NP7AJB	PT_GRNZAWM0	Atypical Teratoid Rhabdoid Tumor (ATRT)	Initial CNS Tumor	DEL	-31206	Initial CNS Tumor		0.0248315	0.022737	304	527	431	96	16.8717
BS_E7J6CYVN	PT_650GZWJR	Atypical Teratoid Rhabdoid Tumor (ATRT)	Progressive	DUP	97023	Progressive		0.0262096	0.0388136	305	473	255	218	38.3128
BS_E7J6CYVN	PT_650GZWJR	Atypical Teratoid Rhabdoid Tumor (ATRT)	Progressive	DEL	-147411	Progressive		0.0612477	0.0648608	306	80	98	-18	-3.16344
BS_E7J6CYVN	PT_650GZWJR	Atypical Teratoid Rhabdoid Tumor (ATRT)	Progressive	DEL	-132305	Progressive		0.0332573	0.0127366	307	275	511	-236	-41.4763
BS_E0S2Y0TS	PT_6N825561	Atypical Teratoid Rhabdoid Tumor (ATRT)	Progressive	DEL	-10565	Progressive		0.0446044	0.0518679	308	134	165	-31	-5.44815
BS_E0S2Y0TS	PT_6N825561	Atypical Teratoid Rhabdoid Tumor (ATRT)	Progressive	DEL	-371	Progressive		0.0266056	0.0184626	309	458	473	-15	-2.6362
BS_E0S2Y0TS	PT_6N825561	Atypical Teratoid Rhabdoid Tumor (ATRT)	Progressive	DEL	-38643	Progressive		0.0246258	0.023612	310	532	417	115	20.2109
BS_E0S2Y0TS	PT_6N825561	Atypical Teratoid Rhabdoid Tumor (ATRT)	Progressive	DEL	-69853	Progressive		0.0380004	0.0504985	311	205	173	32	5.6239
BS_E0S2Y0TS	PT_6N825561	Atypical Teratoid Rhabdoid Tumor (ATRT)	Progressive	DEL	-10191	Progressive		0.0518532	0.109502	312	102	45	57	10.0176
BS_E0S2Y0TS	PT_6N825561	Atypical Teratoid Rhabdoid Tumor (ATRT)	Progressive	DEL	-2482	Progressive		0.0294317	0.0293149	313	353	344	9	1.58172
BS_E0S2Y0TS	PT_6N825561	Atypical Teratoid Rhabdoid Tumor (ATRT)	Progressive	DEL	-98579	Progressive		0.0288608	0.0462881	314	375	200	175	30.7557
BS_E0S2Y0TS	PT_6N825561	Atypical Teratoid Rhabdoid Tumor (ATRT)	Progressive	DEL	-2484	Progressive		0.0255414	0.041938	315	498	231	267	46.9244
BS_E0S2Y0TS	PT_6N825561	Atypical Teratoid Rhabdoid Tumor (ATRT)	Progressive	DEL	-31871	Progressive		0.0405091	0.04068	316	170	239	-69	-12.1265
BS_E0S2Y0TS	PT_6N825561	Atypical Teratoid Rhabdoid Tumor (ATRT)	Progressive	DEL	-7805	Progressive		0.0271122	0.0590573	317	431	117	314	55.1845
BS_E0S2Y0TS	PT_6N825561	Atypical Teratoid Rhabdoid Tumor (ATRT)	Progressive	DUP	100964	Progressive		0.030105	0.0325017	318	340	318	22	3.86643
BS_E0S2Y0TS	PT_6N825561	Atypical Teratoid Rhabdoid Tumor (ATRT)	Progressive	DUP	133812	Progressive		0.0492931	0.0564513	319	116	134	-18	-3.16344
BS_E0S2Y0TS	PT_6N825561	Atypical Teratoid Rhabdoid Tumor (ATRT)	Progressive	DEL	-43106	Progressive		0.0285976	0.044173	320	391	216	175	30.7557
BS_E0S2Y0TS	PT_6N825561	Atypical Teratoid Rhabdoid Tumor (ATRT)	Progressive	DEL	-317	Progressive		0.0366681	0.0189222	321	218	465	-247	-43.4095
BS_E0S2Y0TS	PT_6N825561	Atypical Teratoid Rhabdoid Tumor (ATRT)	Progressive	INV	326391	Progressive		0.0283899	0.026584	322	395	378	17	2.9877
BS_E0S2Y0TS	PT_6N825561	Atypical Teratoid Rhabdoid Tumor (ATRT)	Progressive	DEL	-60949	Progressive		0.0309122	0.0275412	323	323	366	-43	-7.55712
BS_E0S2Y0TS	PT_6N825561	Atypical Teratoid Rhabdoid Tumor (ATRT)	Progressive	DEL	-306	Progressive		0.0253592	0.0240246	324	504	411	93	16.3445
BS_E0S2Y0TS	PT_6N825561	Atypical Teratoid Rhabdoid Tumor (ATRT)	Progressive	DEL	-370	Progressive		0.0294801	0.0275873	325	350	365	-15	-2.6362
BS_E0S2Y0TS	PT_6N825561	Atypical Teratoid Rhabdoid Tumor (ATRT)	Progressive	DEL	-24860	Progressive		0.0268549	0.0221793	326	442	435	7	1.23023
BS_E0S2Y0TS	PT_6N825561	Atypical Teratoid Rhabdoid Tumor (ATRT)	Progressive	DEL	-458	Progressive		0.0306403	0.020473	327	329	448	-119	-20.9139
BS_E0S2Y0TS	PT_6N825561	Atypical Teratoid Rhabdoid Tumor (ATRT)	Progressive	DEL	-2349	Progressive		0.0299081	0.0495724	328	342	181	161	28.2953
BS_E0S2Y0TS	PT_6N825561	Atypical Teratoid Rhabdoid Tumor (ATRT)	Progressive	DEL	-3445	Progressive		0.0245068	0.0124393	329	540	514	26	4.56942
BS_E0S2Y0TS	PT_6N825561	Atypical Teratoid Rhabdoid Tumor (ATRT)	Progressive	DEL	-53279	Progressive		0.0293606	0.0340616	330	358	304	54	9.49033
BS_E0S2Y0TS	PT_6N825561	Atypical Teratoid Rhabdoid Tumor (ATRT)	Progressive	DEL	-142475	Progressive		0.024583	0.0261085	331	537	385	152	26.7135
BS_E0S2Y0TS	PT_6N825561	Atypical Teratoid Rhabdoid Tumor (ATRT)	Progressive	DEL	-1306	Progressive		0.0288729	0.0194346	332	374	459	-85	-14.9385
BS_E0S2Y0TS	PT_6N825561	Atypical Teratoid Rhabdoid Tumor (ATRT)	Progressive	DEL	-1355	Progressive		0.0285056	0.0233594	333	393	422	-29	-5.09666
BS_E0S2Y0TS	PT_6N825561	Atypical Teratoid Rhabdoid Tumor (ATRT)	Progressive	DEL	-157	Progressive		0.0276999	0.0380265	334	415	263	152	26.7135
BS_E0S2Y0TS	PT_6N825561	Atypical Teratoid Rhabdoid Tumor (ATRT)	Progressive	DEL	-114	Progressive		0.0244782	0.0303801	335	543	336	207	36.3796
BS_E0S2Y0TS	PT_6N825561	Atypical Teratoid Rhabdoid Tumor (ATRT)	Progressive	DEL	-770	Progressive		0.032625	0.0246196	336	288	404	-116	-20.3866
BS_E0S2Y0TS	PT_6N825561	Atypical Teratoid Rhabdoid Tumor (ATRT)	Progressive	DEL	-1156	Progressive		0.0328614	0.0372858	337	285	275	10	1.75747
BS_E0S2Y0TS	PT_6N825561	Atypical Teratoid Rhabdoid Tumor (ATRT)	Progressive	DEL	-67815	Progressive		0.0337113	0.0245592	338	267	405	-138	-24.2531
BS_E0S2Y0TS	PT_6N825561	Atypical Teratoid Rhabdoid Tumor (ATRT)	Progressive	DEL	-580	Progressive		0.0285311	0.0317159	339	392	324	68	11.9508
BS_E0S2Y0TS	PT_6N825561	Atypical Teratoid Rhabdoid Tumor (ATRT)	Progressive	DEL	-389	Progressive		0.0341145	0.0343204	340	261	300	-39	-6.85413
BS_E0S2Y0TS	PT_6N825561	Atypical Teratoid Rhabdoid Tumor (ATRT)	Progressive	DEL	-21657	Progressive		0.0242264	0.050525	341	551	172	379	66.6081
BS_E0S2Y0TS	PT_6N825561	Atypical Teratoid Rhabdoid Tumor (ATRT)	Progressive	DEL	-28957	Progressive		0.0341884	0.0152348	342	260	505	-245	-43.058
BS_E0S2Y0TS	PT_6N825561	Atypical Teratoid Rhabdoid Tumor (ATRT)	Progressive	DEL	-58417	Progressive		0.0267953	0.0386621	343	445	257	188	33.0404
BS_E0S2Y0TS	PT_6N825561	Atypical Teratoid Rhabdoid Tumor (ATRT)	Progressive	DEL	-686	Progressive		0.0356911	0.0153279	344	236	504	-268	-47.1002
BS_E0S2Y0TS	PT_6N825561	Atypical Teratoid Rhabdoid Tumor (ATRT)	Progressive	DEL	-5701	Progressive		0.0261325	0.0225914	345	478	432	46	8.08436
BS_E0S2Y0TS	PT_6N825561	Atypical Teratoid Rhabdoid Tumor (ATRT)	Progressive	DEL	-764	Progressive		0.0240747	0.0363592	346	560	283	277	48.6819
BS_E0S2Y0TS	PT_6N825561	Atypical Teratoid Rhabdoid Tumor (ATRT)	Progressive	DEL	-325	Progressive		0.0390411	0.0332038	347	196	311	-115	-20.2109
BS_E0S2Y0TS	PT_6N825561	Atypical Teratoid Rhabdoid Tumor (ATRT)	Progressive	DEL	-415	Progressive		0.0280964	0.0229615	348	402	429	-27	-4.74517
BS_E0S2Y0TS	PT_6N825561	Atypical Teratoid Rhabdoid Tumor (ATRT)	Progressive	DEL	-101	Progressive		0.0261216	0.024334	349	480	406	74	13.0053
BS_E0S2Y0TS	PT_6N825561	Atypical Teratoid Rhabdoid Tumor (ATRT)	Progressive	DEL	-178	Progressive		0.0252862	0.0169088	350	511	488	23	4.04218
BS_E0S2Y0TS	PT_6N825561	Atypical Teratoid Rhabdoid Tumor (ATRT)	Progressive	DEL	-2782	Progressive		0.0254482	0.0187556	351	501	468	33	5.79965
BS_SWHQ8FDW	PT_ESHACWF6	Atypical Teratoid Rhabdoid Tumor (ATRT)	Initial CNS Tumor	DEL	-374933	Initial CNS Tumor		0.119554	0.105532	352	18	50	-32	-5.6239
BS_SWHQ8FDW	PT_ESHACWF6	Atypical Teratoid Rhabdoid Tumor (ATRT)	Initial CNS Tumor	DEL	-163	Initial CNS Tumor		0.024215	0.0330568	353	552	313	239	42.0035
BS_SWHQ8FDW	PT_ESHACWF6	Atypical Teratoid Rhabdoid Tumor (ATRT)	Initial CNS Tumor	DEL	-35012	Initial CNS Tumor		0.035895	0.0468938	354	230.5	196.5	34	5.9754
BS_P8FXRTZ2	PT_3KM9W8S8	Atypical Teratoid Rhabdoid Tumor (ATRT)	Deceased	DUP	104195			0.0248651	0.0193567	355	525	460	65	11.4236
BS_DE26D072	PT_XTVQB9S4	Atypical Teratoid Rhabdoid Tumor (ATRT)	Progressive	DUP	39434	Progressive		0.0288111	0.0270097	356	377	374	3	0.527241
BS_DE26D072	PT_XTVQB9S4	Atypical Teratoid Rhabdoid Tumor (ATRT)	Progressive	DEL	-38860	Progressive		0.0246463	0.0187742	357	529	467	62	10.8963
BS_QA67FK0X	PT_B2RBACZ0	Atypical Teratoid Rhabdoid Tumor (ATRT)	Initial CNS Tumor	DEL	-379744	Initial CNS Tumor		0.16401	0.216615	358	6	4	2	0.351494
BS_A1EDXQTQ	PT_596QT6QY	Atypical Teratoid Rhabdoid Tumor (ATRT)	Initial CNS Tumor	DEL	-302817	Initial CNS Tumor		0.0301324	0.00553643	359	339	539	-200	-35.1494
BS_A1EDXQTQ	PT_596QT6QY	Atypical Teratoid Rhabdoid Tumor (ATRT)	Initial CNS Tumor	DEL	-186767	Initial CNS Tumor		0.028503	0.0563481	360	394	135	259	45.5185
BS_A1EDXQTQ	PT_596QT6QY	Atypical Teratoid Rhabdoid Tumor (ATRT)	Initial CNS Tumor	DEL	-153	Initial CNS Tumor		0.0254022	0.0470085	361	503	195	308	54.1301
BS_A1EDXQTQ	PT_596QT6QY	Atypical Teratoid Rhabdoid Tumor (ATRT)	Initial CNS Tumor	DEL	-411223	Initial CNS Tumor		0.132674	0.134342	362	12	28	-16	-2.81195
BS_A1EDXQTQ	PT_596QT6QY	Atypical Teratoid Rhabdoid Tumor (ATRT)	Initial CNS Tumor	DEL	-266419	Initial CNS Tumor		0.100881	0.0609203	363	29	111	-82	-14.4112
BS_A1EDXQTQ	PT_596QT6QY	Atypical Teratoid Rhabdoid Tumor (ATRT)	Initial CNS Tumor	DEL	-27123	Initial CNS Tumor		0.0241206	0.0261178	364	556	384	172	30.2285
BS_0EN5R1AP	PT_M1RYN7B0	Atypical Teratoid Rhabdoid Tumor (ATRT)	Initial CNS Tumor	BND		Initial CNS Tumor	119984_0_1	0.0558162	0.063934	365	90	99	-9	-1.58172
BS_0EN5R1AP	PT_M1RYN7B0	Atypical Teratoid Rhabdoid Tumor (ATRT)	Initial CNS Tumor	BND		Initial CNS Tumor	1704_0_1	0.042094	0.0340344	366	155	306	-151	-26.5378
BS_0EN5R1AP	PT_M1RYN7B0	Atypical Teratoid Rhabdoid Tumor (ATRT)	Initial CNS Tumor	BND		Initial CNS Tumor	2_26907_26967	0.0286009	0.0462484	367	390	201	189	33.2162
BS_0EN5R1AP	PT_M1RYN7B0	Atypical Teratoid Rhabdoid Tumor (ATRT)	Initial CNS Tumor	BND		Initial CNS Tumor	225887_0_1	0.02613	0.0155566	368	479	501	-22	-3.86643
BS_0EN5R1AP	PT_M1RYN7B0	Atypical Teratoid Rhabdoid Tumor (ATRT)	Initial CNS Tumor	BND		Initial CNS Tumor	25881_0_1	0.0246058	0.0154499	369	534	503	31	5.44815
BS_0EN5R1AP	PT_M1RYN7B0	Atypical Teratoid Rhabdoid Tumor (ATRT)	Initial CNS Tumor	BND		Initial CNS Tumor	307101_0_1	0.0339508	0.0529388	370	263	159	104	18.2777
BS_0EN5R1AP	PT_M1RYN7B0	Atypical Teratoid Rhabdoid Tumor (ATRT)	Initial CNS Tumor	BND		Initial CNS Tumor	35551_0_1	0.0512478	0.0698914	371	108	88	20	3.51494
BS_0EN5R1AP	PT_M1RYN7B0	Atypical Teratoid Rhabdoid Tumor (ATRT)	Initial CNS Tumor	BND		Initial CNS Tumor	35564_0_1	0.0271784	0.0212042	372	427	440	-13	-2.28471
BS_0EN5R1AP	PT_M1RYN7B0	Atypical Teratoid Rhabdoid Tumor (ATRT)	Initial CNS Tumor	BND		Initial CNS Tumor	59122_4_6	0.0323788	0.0154942	373	295	502	-207	-36.3796
BS_0EN5R1AP	PT_M1RYN7B0	Atypical Teratoid Rhabdoid Tumor (ATRT)	Initial CNS Tumor	BND		Initial CNS Tumor	76416_0_1	0.04383	0.0364845	374	142	282	-140	-24.6046
BS_0EN5R1AP	PT_M1RYN7B0	Atypical Teratoid Rhabdoid Tumor (ATRT)	Initial CNS Tumor	BND		Initial CNS Tumor	92253_0_1	0.02502	0.0216171	375	518	437	81	14.2355
BS_0FQKT8EY	PT_RX1EWBP9	Atypical Teratoid Rhabdoid Tumor (ATRT)	Progressive	BND		Progressive	54446_0_1	0.0303698	0.037385	376	334	271	63	11.0721
BS_0FQKT8EY	PT_RX1EWBP9	Atypical Teratoid Rhabdoid Tumor (ATRT)	Progressive	BND		Progressive	6_15921_15922	0.0282015	0.00661538	377	399	537	-138	-24.2531
BS_0FQKT8EY	PT_RX1EWBP9	Atypical Teratoid Rhabdoid Tumor (ATRT)	Progressive	BND		Progressive	6_27724_27726	0.0257367	0.0552788	378	493	144	349	61.3357
BS_0FQKT8EY	PT_RX1EWBP9	Atypical Teratoid Rhabdoid Tumor (ATRT)	Progressive	BND		Progressive	6_6164_6170	0.0245025	0.0162358	379	541	495	46	8.08436
BS_0FQKT8EY	PT_RX1EWBP9	Atypical Teratoid Rhabdoid Tumor (ATRT)	Progressive	BND		Progressive	6_76085_76090	0.0253572	0.0182797	380	505	474	31	5.44815
BS_0FQKT8EY	PT_RX1EWBP9	Atypical Teratoid Rhabdoid Tumor (ATRT)	Progressive	BND		Progressive	6_9353_16954	0.0385717	0.113298	381	199	39	160	28.1195
BS_0YWFFRYV	PT_6N825561	Atypical Teratoid Rhabdoid Tumor (ATRT)	Deceased	BND			0_33477_33497	0.0401339	0.0618574	382	179	106	73	12.8295
BS_12ZB7R6A	PT_CW0BJE0Y	Atypical Teratoid Rhabdoid Tumor (ATRT)	Initial CNS Tumor	BND		Initial CNS Tumor	138105_0_1	0.0251924	0.0229247	383	514	430	84	14.7627
BS_12ZB7R6A	PT_CW0BJE0Y	Atypical Teratoid Rhabdoid Tumor (ATRT)	Initial CNS Tumor	BND		Initial CNS Tumor	19_33995_34643	0.0314564	0.0274671	384	317	367	-50	-8.78735
BS_12ZB7R6A	PT_CW0BJE0Y	Atypical Teratoid Rhabdoid Tumor (ATRT)	Initial CNS Tumor	BND		Initial CNS Tumor	19880_0_1	0.0266271	0.0682674	385	457	92	365	64.1476
BS_12ZB7R6A	PT_CW0BJE0Y	Atypical Teratoid Rhabdoid Tumor (ATRT)	Initial CNS Tumor	BND		Initial CNS Tumor	207412_0_1	0.0358111	0.024833	386	232	402	-170	-29.877
BS_12ZB7R6A	PT_CW0BJE0Y	Atypical Teratoid Rhabdoid Tumor (ATRT)	Initial CNS Tumor	BND		Initial CNS Tumor	46826_0_1	0.0501506	0.127939	387	111	32	79	13.884
BS_12ZB7R6A	PT_CW0BJE0Y	Atypical Teratoid Rhabdoid Tumor (ATRT)	Initial CNS Tumor	BND		Initial CNS Tumor	75033_0_1	0.0402811	0.0234707	388	175	418	-243	-42.7065
BS_12ZB7R6A	PT_CW0BJE0Y	Atypical Teratoid Rhabdoid Tumor (ATRT)	Initial CNS Tumor	BND		Initial CNS Tumor	99832_0_1	0.0619016	0.128274	389	78	31	47	8.26011
BS_2NQXY528	PT_3KM9W8S8	Atypical Teratoid Rhabdoid Tumor (ATRT)	Deceased	BND			19_23459_23460	0.0450938	0.0365689	390	133	280	-147	-25.8348
BS_2NQXY528	PT_3KM9W8S8	Atypical Teratoid Rhabdoid Tumor (ATRT)	Deceased	BND			19_6970_13401	0.033633	0.0044216	391	268	542	-274	-48.1547
BS_2NQXY528	PT_3KM9W8S8	Atypical Teratoid Rhabdoid Tumor (ATRT)	Deceased	BND			19_7998_11752	0.0264502	0.0253194	392	463	393	70	12.3023
BS_3RQVBAXB	PT_D4JJMH7V	Atypical Teratoid Rhabdoid Tumor (ATRT)	Initial CNS Tumor	BND		Initial CNS Tumor	3_6526_6527	0.0244615	0.00802981	393	544	531	13	2.28471
BS_3V7ZNBTG	PT_6N825561	Atypical Teratoid Rhabdoid Tumor (ATRT)	Deceased	BND			1_47043_47044	0.0357162	0.0380737	394	235	261	-26	-4.56942
BS_3V7ZNBTG	PT_6N825561	Atypical Teratoid Rhabdoid Tumor (ATRT)	Deceased	BND			1_53936_55394	0.0396972	0.00295266	395	182	543	-361	-63.4446
BS_3V7ZNBTG	PT_6N825561	Atypical Teratoid Rhabdoid Tumor (ATRT)	Deceased	BND			22530_0_1	0.0259529	0.0150395	396	485	506	-21	-3.69069
BS_3VE9VCSN	PT_0WQFCZ6S	Atypical Teratoid Rhabdoid Tumor (ATRT)	Recurrence	BND		Progressive	113320_0_1	0.0353275	0.0513219	397	241	170	71	12.478
BS_3VE9VCSN	PT_0WQFCZ6S	Atypical Teratoid Rhabdoid Tumor (ATRT)	Recurrence	BND		Progressive	3_100151_100152	0.039643	0.0231127	398	185	426	-241	-42.355
BS_4BB136DY	PT_3KM9W8S8	Atypical Teratoid Rhabdoid Tumor (ATRT)	Deceased	BND			0_46476_59169	0.0872441	0.142515	399	42	24	18	3.16344
BS_4BB136DY	PT_3KM9W8S8	Atypical Teratoid Rhabdoid Tumor (ATRT)	Deceased	BND			0_98748_98749	0.0466419	0.0556369	400	127	141	-14	-2.46046
BS_50ANNQ18	PT_0WQFCZ6S	Atypical Teratoid Rhabdoid Tumor (ATRT)	Initial CNS Tumor	BND		Initial CNS Tumor	1_42481_42596	0.0242757	0.0161291	401	548	496	52	9.13884
BS_50ANNQ18	PT_0WQFCZ6S	Atypical Teratoid Rhabdoid Tumor (ATRT)	Initial CNS Tumor	BND		Initial CNS Tumor	93055_0_1	0.0376718	0.0583039	402	208	119	89	15.6415
BS_53TV75NN	PT_HVZTF42R	Atypical Teratoid Rhabdoid Tumor (ATRT)	Initial CNS Tumor	BND		Initial CNS Tumor	172171_0_2	0.032086	0.0730576	403	300	82	218	38.3128
BS_5WK2KXYW	PT_E6FTW238	Atypical Teratoid Rhabdoid Tumor (ATRT)	Initial CNS Tumor	BND		Initial CNS Tumor	0_7868_23066	0.0378726	0.0208808	404	207	444	-237	-41.652
BS_5WK2KXYW	PT_E6FTW238	Atypical Teratoid Rhabdoid Tumor (ATRT)	Initial CNS Tumor	BND		Initial CNS Tumor	5891_5_7	0.0343932	0.0544357	405	255	148	107	18.8049
BS_5WK2KXYW	PT_E6FTW238	Atypical Teratoid Rhabdoid Tumor (ATRT)	Initial CNS Tumor	BND		Initial CNS Tumor	95357_0_1	0.0366178	0.0556736	406	219	140	79	13.884
BS_74A1TB03	PT_MTE126WM	Atypical Teratoid Rhabdoid Tumor (ATRT)	Progressive	BND		Progressive	101248_0_1	0.0275731	0.0103445	407	419	522	-103	-18.1019
BS_74A1TB03	PT_MTE126WM	Atypical Teratoid Rhabdoid Tumor (ATRT)	Progressive	BND		Progressive	158075_0_1	0.0711567	0.0501835	408	59	175	-116	-20.3866
BS_74A1TB03	PT_MTE126WM	Atypical Teratoid Rhabdoid Tumor (ATRT)	Progressive	BND		Progressive	16119_2_5	0.0358088	0.0249289	409	233	398	-165	-28.9982
BS_74A1TB03	PT_MTE126WM	Atypical Teratoid Rhabdoid Tumor (ATRT)	Progressive	BND		Progressive	233205_0_1	0.0244822	0.0634588	410	542	102	440	77.3286
BS_74A1TB03	PT_MTE126WM	Atypical Teratoid Rhabdoid Tumor (ATRT)	Progressive	BND		Progressive	27291_0_1	0.0262541	0.0409728	411	472	238	234	41.1248
BS_74A1TB03	PT_MTE126WM	Atypical Teratoid Rhabdoid Tumor (ATRT)	Progressive	BND		Progressive	32806_0_1	0.0271205	0.0679392	412	429	93	336	59.051
BS_74A1TB03	PT_MTE126WM	Atypical Teratoid Rhabdoid Tumor (ATRT)	Progressive	BND		Progressive	77755_0_1	0.0265105	0.0441936	413	461	215	246	43.2337
BS_74A1TB03	PT_MTE126WM	Atypical Teratoid Rhabdoid Tumor (ATRT)	Progressive	BND		Progressive	81078_0_1	0.0408662	0.112635	414	167	40	127	22.3199
BS_75VWKW1M	PT_JV9G8MFD	Atypical Teratoid Rhabdoid Tumor (ATRT)	Recurrence	BND		Progressive	16_21967_21968	0.0319297	0.0304103	415	306	335	-29	-5.09666
BS_75VWKW1M	PT_JV9G8MFD	Atypical Teratoid Rhabdoid Tumor (ATRT)	Recurrence	BND		Progressive	16_30012_30018	0.029268	0.01703	416	360.5	485.5	-125	-21.9684
BS_75VWKW1M	PT_JV9G8MFD	Atypical Teratoid Rhabdoid Tumor (ATRT)	Recurrence	BND		Progressive	16_36370_36403	0.0277042	0.030879	417	414	332	82	14.4112
BS_75VWKW1M	PT_JV9G8MFD	Atypical Teratoid Rhabdoid Tumor (ATRT)	Recurrence	BND		Progressive	16_83772_83773	0.0266308	0.0478642	418	456	190	266	46.7487
BS_83Z8AZS6	PT_30EX0QAT	Atypical Teratoid Rhabdoid Tumor (ATRT)	Progressive	BND		Progressive	12_52451_52457	0.0269472	0.0158915	419	439	498	-59	-10.3691
BS_859AV1DB	PT_3KM9W8S8	Atypical Teratoid Rhabdoid Tumor (ATRT)	Initial CNS Tumor	BND		Initial CNS Tumor	126438_0_1	0.0587879	0.0600607	420	85	115	-30	-5.27241
BS_859AV1DB	PT_3KM9W8S8	Atypical Teratoid Rhabdoid Tumor (ATRT)	Initial CNS Tumor	BND		Initial CNS Tumor	27_12056_32713	0.027404	0.0348733	421	421	296	125	21.9684
BS_859AV1DB	PT_3KM9W8S8	Atypical Teratoid Rhabdoid Tumor (ATRT)	Initial CNS Tumor	BND		Initial CNS Tumor	27_17041_18140	0.0344596	0.11136	422	253	44	209	36.7311
BS_859AV1DB	PT_3KM9W8S8	Atypical Teratoid Rhabdoid Tumor (ATRT)	Initial CNS Tumor	BND		Initial CNS Tumor	56580_0_1	0.0410514	0.106299	423	165	48	117	20.5624
BS_859AV1DB	PT_3KM9W8S8	Atypical Teratoid Rhabdoid Tumor (ATRT)	Initial CNS Tumor	BND		Initial CNS Tumor	84745_0_1	0.0301832	0.0391771	424	337	253	84	14.7627
BS_8CZS2A3E	PT_6RRWZ8CK	Atypical Teratoid Rhabdoid Tumor (ATRT)	Recurrence	BND		Progressive	2_38098_38108	0.048657	0.0461287	425	118	202	-84	-14.7627
BS_8CZS2A3E	PT_6RRWZ8CK	Atypical Teratoid Rhabdoid Tumor (ATRT)	Recurrence	BND		Progressive	2_39674_39677	0.041987	0.0296692	426	157	342	-185	-32.5132
BS_8CZS2A3E	PT_6RRWZ8CK	Atypical Teratoid Rhabdoid Tumor (ATRT)	Recurrence	BND		Progressive	56634_2_3	0.036102	0.0701223	427	227	87	140	24.6046
BS_8WJR4AA3	PT_WG2Z95B5	Atypical Teratoid Rhabdoid Tumor (ATRT)	Initial CNS Tumor	BND		Initial CNS Tumor	40_5572_8464	0.0313629	0.00505533	428	319	540	-221	-38.8401
BS_9KDA3HG6	PT_5CKDR2SF	Atypical Teratoid Rhabdoid Tumor (ATRT)	Initial CNS Tumor	BND		Initial CNS Tumor	105040_0_1	0.0402347	0.106382	429	177	47	130	22.8471
BS_9KDA3HG6	PT_5CKDR2SF	Atypical Teratoid Rhabdoid Tumor (ATRT)	Initial CNS Tumor	BND		Initial CNS Tumor	3421_0_1	0.0320852	0.0174624	430	301	480	-179	-31.4587
BS_9KDA3HG6	PT_5CKDR2SF	Atypical Teratoid Rhabdoid Tumor (ATRT)	Initial CNS Tumor	BND		Initial CNS Tumor	97108_0_1	0.0380785	0.0459612	431	203	204	-1	-0.175747
BS_9KDA3HG6	PT_5CKDR2SF	Atypical Teratoid Rhabdoid Tumor (ATRT)	Initial CNS Tumor	BND		Initial CNS Tumor	98924_0_1	0.0247122	0.0284585	432	528	354	174	30.58
BS_9VJ3VV46	PT_HVZTF42R	Atypical Teratoid Rhabdoid Tumor (ATRT)	Initial CNS Tumor	BND		Initial CNS Tumor	1_11054_27130	0.0306929	0.0116363	433	327	520	-193	-33.9192
BS_9VJ3VV46	PT_HVZTF42R	Atypical Teratoid Rhabdoid Tumor (ATRT)	Initial CNS Tumor	BND		Initial CNS Tumor	1_1919_4057	0.0304497	0.0277128	434	330	362	-32	-5.6239
BS_9VJ3VV46	PT_HVZTF42R	Atypical Teratoid Rhabdoid Tumor (ATRT)	Initial CNS Tumor	BND		Initial CNS Tumor	1_39583_39586	0.0316325	0.11539	435	314	37	277	48.6819
BS_9VJ3VV46	PT_HVZTF42R	Atypical Teratoid Rhabdoid Tumor (ATRT)	Initial CNS Tumor	BND		Initial CNS Tumor	37554_5_6	0.0310611	0.0314403	436	321	328	-7	-1.23023
BS_9VJ3VV46	PT_HVZTF42R	Atypical Teratoid Rhabdoid Tumor (ATRT)	Initial CNS Tumor	BND		Initial CNS Tumor	7508_3_4	0.0320055	0.0123042	437	302	515	-213	-37.4341
BS_9VJ3VV46	PT_HVZTF42R	Atypical Teratoid Rhabdoid Tumor (ATRT)	Initial CNS Tumor	BND		Initial CNS Tumor	77229_1_2	0.0294486	0.0837303	438	352	68	284	49.9121
BS_9YSTCMG0	PT_DA6JGBFJ	Atypical Teratoid Rhabdoid Tumor (ATRT)	Deceased	BND			1_27588_27589	0.026584	0.0472758	439	459	192	267	46.9244
BS_9YSTCMG0	PT_DA6JGBFJ	Atypical Teratoid Rhabdoid Tumor (ATRT)	Deceased	BND			1_58401_58477	0.0435103	0.0351178	440	145	294	-149	-26.1863
BS_9YSTCMG0	PT_DA6JGBFJ	Atypical Teratoid Rhabdoid Tumor (ATRT)	Deceased	BND			1_91892_91893	0.0263159	0.0488954	441	469	186	283	49.7364
BS_A1EDXQTQ	PT_596QT6QY	Atypical Teratoid Rhabdoid Tumor (ATRT)	Initial CNS Tumor	BND		Initial CNS Tumor	0_34274_34282	0.0364598	0.0468376	442	223	198	25	4.39367
BS_A86314EJ	PT_VTG1S395	Atypical Teratoid Rhabdoid Tumor (ATRT)	Initial CNS Tumor	BND		Initial CNS Tumor	0_36411_114205	0.0318782	0.0539435	443	307	156	151	26.5378
BS_A94A7EJ4	PT_ESHACWF6	Atypical Teratoid Rhabdoid Tumor (ATRT)	Progressive	BND		Progressive	15_55401_55402	0.0242731	0.0267285	444	549	376	173	30.4042
BS_A94A7EJ4	PT_ESHACWF6	Atypical Teratoid Rhabdoid Tumor (ATRT)	Progressive	BND		Progressive	152720_0_1	0.0558371	0.0234361	445	89	421	-332	-58.348
BS_A94A7EJ4	PT_ESHACWF6	Atypical Teratoid Rhabdoid Tumor (ATRT)	Progressive	BND		Progressive	152720_0_2	0.0685103	0.1079	446	60	46	14	2.46046
BS_AJ2YA7HC	PT_M1RYN7B0	Atypical Teratoid Rhabdoid Tumor (ATRT)	Initial CNS Tumor	BND		Initial CNS Tumor	1_106284_106286	0.0486124	0.0427125	447	120	221	-101	-17.7504
BS_AJ2YA7HC	PT_M1RYN7B0	Atypical Teratoid Rhabdoid Tumor (ATRT)	Initial CNS Tumor	BND		Initial CNS Tumor	1_26054_32558	0.0259649	0.017046	448	484	484	0	0
BS_AJ2YA7HC	PT_M1RYN7B0	Atypical Teratoid Rhabdoid Tumor (ATRT)	Initial CNS Tumor	BND		Initial CNS Tumor	1_58301_58302	0.0253365	0.00964576	449	507	525	-18	-3.16344
BS_AJ2YA7HC	PT_M1RYN7B0	Atypical Teratoid Rhabdoid Tumor (ATRT)	Initial CNS Tumor	BND		Initial CNS Tumor	1_60110_60351	0.0327651	0.0239415	450	287	412	-125	-21.9684
BS_AJ2YA7HC	PT_M1RYN7B0	Atypical Teratoid Rhabdoid Tumor (ATRT)	Initial CNS Tumor	BND		Initial CNS Tumor	66468_1_3	0.0293925	0.0249696	451	355	397	-42	-7.38137
BS_BJGV8RBP	PT_WG2Z95B5	Atypical Teratoid Rhabdoid Tumor (ATRT)	Initial CNS Tumor	BND		Initial CNS Tumor	38523_0_1	0.0276077	0.0379709	452	418	264	154	27.065
BS_BJGV8RBP	PT_WG2Z95B5	Atypical Teratoid Rhabdoid Tumor (ATRT)	Initial CNS Tumor	BND		Initial CNS Tumor	60490_0_1	0.0269633	0.0202137	453	438	454	-16	-2.81195
BS_CKY2TTXG	PT_M04EC74B	Atypical Teratoid Rhabdoid Tumor (ATRT)	Initial CNS Tumor	BND		Initial CNS Tumor	10_54465_54466	0.0279664	0.0282285	454	407	357	50	8.78735
BS_CKY2TTXG	PT_M04EC74B	Atypical Teratoid Rhabdoid Tumor (ATRT)	Initial CNS Tumor	BND		Initial CNS Tumor	10114_0_1	0.0263539	0.0425082	455	466	223	243	42.7065
BS_CKY2TTXG	PT_M04EC74B	Atypical Teratoid Rhabdoid Tumor (ATRT)	Initial CNS Tumor	BND		Initial CNS Tumor	110866_13_14	0.0470358	0.145371	456	124	22	102	17.9262
BS_CKY2TTXG	PT_M04EC74B	Atypical Teratoid Rhabdoid Tumor (ATRT)	Initial CNS Tumor	BND		Initial CNS Tumor	111274_0_1	0.0319362	0.0472048	457	305	193	112	19.6837
BS_CKY2TTXG	PT_M04EC74B	Atypical Teratoid Rhabdoid Tumor (ATRT)	Initial CNS Tumor	BND		Initial CNS Tumor	111334_0_1	0.028704	0.0561152	458	382	137	245	43.058
BS_CKY2TTXG	PT_M04EC74B	Atypical Teratoid Rhabdoid Tumor (ATRT)	Initial CNS Tumor	BND		Initial CNS Tumor	117978_0_1	0.0246027	0.00938665	459	535	526	9	1.58172
BS_CKY2TTXG	PT_M04EC74B	Atypical Teratoid Rhabdoid Tumor (ATRT)	Initial CNS Tumor	BND		Initial CNS Tumor	12078_0_1	0.0297846	0.0490976	460	343	185	158	27.768
BS_CKY2TTXG	PT_M04EC74B	Atypical Teratoid Rhabdoid Tumor (ATRT)	Initial CNS Tumor	BND		Initial CNS Tumor	16704_0_1	0.0501417	0.0423697	461	112	226	-114	-20.0351
BS_CKY2TTXG	PT_M04EC74B	Atypical Teratoid Rhabdoid Tumor (ATRT)	Initial CNS Tumor	BND		Initial CNS Tumor	19446_0_1	0.0262656	0.0274502	462	470	368	102	17.9262
BS_CKY2TTXG	PT_M04EC74B	Atypical Teratoid Rhabdoid Tumor (ATRT)	Initial CNS Tumor	BND		Initial CNS Tumor	42549_0_1	0.0332064	0.0577324	463	277	129	148	26.0105
BS_CKY2TTXG	PT_M04EC74B	Atypical Teratoid Rhabdoid Tumor (ATRT)	Initial CNS Tumor	BND		Initial CNS Tumor	58073_0_1	0.039674	0.0299331	464	183	340	-157	-27.5923
BS_CKY2TTXG	PT_M04EC74B	Atypical Teratoid Rhabdoid Tumor (ATRT)	Initial CNS Tumor	BND		Initial CNS Tumor	61794_0_1	0.0269243	0.0193409	465	440	461	-21	-3.69069
BS_CKY2TTXG	PT_M04EC74B	Atypical Teratoid Rhabdoid Tumor (ATRT)	Initial CNS Tumor	BND		Initial CNS Tumor	6632_31_34	0.0246065	0.0523523	466	533	162	371	65.2021
BS_CKY2TTXG	PT_M04EC74B	Atypical Teratoid Rhabdoid Tumor (ATRT)	Initial CNS Tumor	BND		Initial CNS Tumor	69293_0_1	0.026334	0.0366883	467	468	279	189	33.2162
BS_CNMM5BCD	PT_HVZTF42R	Atypical Teratoid Rhabdoid Tumor (ATRT)	Initial CNS Tumor	BND		Initial CNS Tumor	32996_2_3	0.0343735	0.027597	468	256	364	-108	-18.9807
BS_CNMM5BCD	PT_HVZTF42R	Atypical Teratoid Rhabdoid Tumor (ATRT)	Initial CNS Tumor	BND		Initial CNS Tumor	4_46981_46988	0.029268	0.01703	469	360.5	485.5	-125	-21.9684
BS_CNNBPEXA	PT_3KM9W8S8	Atypical Teratoid Rhabdoid Tumor (ATRT)	Deceased	BND			0_30208_30238	0.0959083	0.155967	470	33	18	15	2.6362
BS_CNNBPEXA	PT_3KM9W8S8	Atypical Teratoid Rhabdoid Tumor (ATRT)	Deceased	BND			0_65521_65522	0.056789	0.0778096	471	88	73	15	2.6362
BS_E0S2Y0TS	PT_6N825561	Atypical Teratoid Rhabdoid Tumor (ATRT)	Progressive	BND		Progressive	0_110149_110150	0.0240779	0.0404979	472	559	242	317	55.7118
BS_E0S2Y0TS	PT_6N825561	Atypical Teratoid Rhabdoid Tumor (ATRT)	Progressive	BND		Progressive	0_1468_1471	0.0317883	0.0456342	473	309	206	103	18.1019
BS_E0S2Y0TS	PT_6N825561	Atypical Teratoid Rhabdoid Tumor (ATRT)	Progressive	BND		Progressive	0_22896_22898	0.0349603	0.0258968	474	248	389	-141	-24.7803
BS_E0S2Y0TS	PT_6N825561	Atypical Teratoid Rhabdoid Tumor (ATRT)	Progressive	BND		Progressive	0_2435_18311	0.0278876	0.0688344	475	409	90	319	56.0633
BS_E0S2Y0TS	PT_6N825561	Atypical Teratoid Rhabdoid Tumor (ATRT)	Progressive	BND		Progressive	0_37406_71180	0.0252649	0.0126214	476	512	513	-1	-0.175747
BS_E0S2Y0TS	PT_6N825561	Atypical Teratoid Rhabdoid Tumor (ATRT)	Progressive	BND		Progressive	0_42524_42529	0.0365079	0.0561433	477	222	136	86	15.1142
BS_E0S2Y0TS	PT_6N825561	Atypical Teratoid Rhabdoid Tumor (ATRT)	Progressive	BND		Progressive	0_6175_71322	0.0387315	0.0353757	478	198	290	-92	-16.1687
BS_E0S2Y0TS	PT_6N825561	Atypical Teratoid Rhabdoid Tumor (ATRT)	Progressive	BND		Progressive	0_62116_62118	0.0278095	0.0325558	479	410	317	93	16.3445
BS_E0S2Y0TS	PT_6N825561	Atypical Teratoid Rhabdoid Tumor (ATRT)	Progressive	BND		Progressive	0_66185_66262	0.0260606	0.0118571	480	482	518	-36	-6.32689
BS_E0S2Y0TS	PT_6N825561	Atypical Teratoid Rhabdoid Tumor (ATRT)	Progressive	BND		Progressive	0_73618_73619	0.0341935	0.00285361	481	259	545	-286	-50.2636
BS_E0S2Y0TS	PT_6N825561	Atypical Teratoid Rhabdoid Tumor (ATRT)	Progressive	BND		Progressive	5679_3_4	0.0297528	0.0290527	482	345	346	-1	-0.175747
BS_E4W68ECR	PT_HE8FBFNA	Atypical Teratoid Rhabdoid Tumor (ATRT)	Initial CNS Tumor	BND		Initial CNS Tumor	92438_1_2	0.024232	0.0247028	483	550	403	147	25.8348
BS_EA7CWRV4	PT_1NBHNPE4	Atypical Teratoid Rhabdoid Tumor (ATRT)	Initial CNS Tumor	BND		Initial CNS Tumor	186872_0_1	0.0257416	0.0028354	484	492	546	-54	-9.49033
BS_EA7CWRV4	PT_1NBHNPE4	Atypical Teratoid Rhabdoid Tumor (ATRT)	Initial CNS Tumor	BND		Initial CNS Tumor	4_24199_24201	0.0287655	0.00785169	485	379	532	-153	-26.8893
BS_EA7CWRV4	PT_1NBHNPE4	Atypical Teratoid Rhabdoid Tumor (ATRT)	Initial CNS Tumor	BND		Initial CNS Tumor	4_27414_27415	0.0341027	0.0331463	486	262	312	-50	-8.78735
BS_EA7CWRV4	PT_1NBHNPE4	Atypical Teratoid Rhabdoid Tumor (ATRT)	Initial CNS Tumor	BND		Initial CNS Tumor	4_43757_43764	0.0552957	0.0545657	487	93	147	-54	-9.49033
BS_FPB3A0K4	PT_3TYNHF3F	Atypical Teratoid Rhabdoid Tumor (ATRT)	Initial CNS Tumor	BND		Initial CNS Tumor	100982_0_1	0.0304054	0.0584005	488	333	118	215	37.7856
BS_G6V64VWY	PT_NHR38RJE	Atypical Teratoid Rhabdoid Tumor (ATRT)	Initial CNS Tumor	BND		Initial CNS Tumor	37731_0_1	0.0290524	0.0294327	489	369	343	26	4.56942
BS_G6V64VWY	PT_NHR38RJE	Atypical Teratoid Rhabdoid Tumor (ATRT)	Initial CNS Tumor	BND		Initial CNS Tumor	7_12267_73685	0.0332216	0.0348918	490	276	295	-19	-3.33919
BS_G6V64VWY	PT_NHR38RJE	Atypical Teratoid Rhabdoid Tumor (ATRT)	Initial CNS Tumor	BND		Initial CNS Tumor	7_27601_33322	0.0292678	0.0211136	491	362	443	-81	-14.2355
BS_G6V64VWY	PT_NHR38RJE	Atypical Teratoid Rhabdoid Tumor (ATRT)	Initial CNS Tumor	BND		Initial CNS Tumor	91186_2_3	0.0288742	0.0582713	492	373	120	253	44.464
BS_GBSMM7A0	PT_Y9JQ3VPX	Atypical Teratoid Rhabdoid Tumor (ATRT)	Initial CNS Tumor	BND		Initial CNS Tumor	4_23827_23829	0.0325934	0.00817764	493	290	530	-240	-42.1793
BS_GBSMM7A0	PT_Y9JQ3VPX	Atypical Teratoid Rhabdoid Tumor (ATRT)	Initial CNS Tumor	BND		Initial CNS Tumor	4_31976_34887	0.0367243	0.0578997	494	216	125	91	15.993
BS_GTAJFTTR	PT_J302B8Y5	Atypical Teratoid Rhabdoid Tumor (ATRT)	Initial CNS Tumor	BND		Initial CNS Tumor	113183_0_1	0.025612	0.0351742	495	496	293	203	35.6766
BS_MCZ1BH05	PT_HE8FBFNA	Atypical Teratoid Rhabdoid Tumor (ATRT)	Progressive	BND		Progressive	2_15856_35970	0.0246404	0.0442316	496	530	214	316	55.536
BS_MS8TBCWJ	PT_3KM9W8S8	Atypical Teratoid Rhabdoid Tumor (ATRT)	Deceased	BND			0_28644_28645	0.0874634	0.152011	497	41	20	21	3.69069
BS_NEPW8SQK	PT_EK3N3FMR	Atypical Teratoid Rhabdoid Tumor (ATRT)	Initial CNS Tumor	BND		Initial CNS Tumor	83826_0_1	0.0282501	0.0382634	498	397	260	137	24.0773
BS_NSWP72M6	PT_DVXE38EX	Atypical Teratoid Rhabdoid Tumor (ATRT)	Initial CNS Tumor	BND		Initial CNS Tumor	1_7801_8033	0.0245149	0.0188291	499	539	466	73	12.8295
BS_P3R9QZKP	PT_DVXE38EX	Atypical Teratoid Rhabdoid Tumor (ATRT)	Progressive	BND		Progressive	1_108230_108236	0.0295592	0.00930405	500	347.5	527.5	-180	-31.6344
BS_P3R9QZKP	PT_DVXE38EX	Atypical Teratoid Rhabdoid Tumor (ATRT)	Progressive	BND		Progressive	58356_0_1	0.0273218	0.0342154	501	423	302	121	21.2654
BS_P7CY04E7	PT_RRG1V7EP	Atypical Teratoid Rhabdoid Tumor (ATRT)	Initial CNS Tumor	BND		Initial CNS Tumor	3221_3_16	0.0276995	0.047933	502	416	189	227	39.8946
BS_P8FXRTZ2	PT_3KM9W8S8	Atypical Teratoid Rhabdoid Tumor (ATRT)	Deceased	BND			3_25898_25899	0.0453452	0.042534	503	131	222	-91	-15.993
BS_P8FXRTZ2	PT_3KM9W8S8	Atypical Teratoid Rhabdoid Tumor (ATRT)	Deceased	BND			3_59265_59594	0.0887888	0.143956	504	39	23	16	2.81195
BS_QMHND3QK	PT_ND34A6PR	Atypical Teratoid Rhabdoid Tumor (ATRT)	Initial CNS Tumor	BND		Initial CNS Tumor	2794_0_1	0.0251853	0.0900668	505	515	65	450	79.0861
BS_QMHND3QK	PT_ND34A6PR	Atypical Teratoid Rhabdoid Tumor (ATRT)	Initial CNS Tumor	BND		Initial CNS Tumor	35437_0_1	0.0413433	0.112151	506	160	42	118	20.7381
BS_QMHND3QK	PT_ND34A6PR	Atypical Teratoid Rhabdoid Tumor (ATRT)	Initial CNS Tumor	BND		Initial CNS Tumor	53184_0_1	0.0287042	0.0657032	507	381	94	287	50.4394
BS_QR84QJN4	PT_3KM9W8S8	Atypical Teratoid Rhabdoid Tumor (ATRT)	Deceased	BND			3_51128_56798	0.0889851	0.137674	508	38	27	11	1.93322
BS_QR84QJN4	PT_3KM9W8S8	Atypical Teratoid Rhabdoid Tumor (ATRT)	Deceased	BND			3_8546_13460	0.0267169	0.0249173	509	452	399	53	9.31459
BS_QSP6ASQ3	PT_30EX0QAT	Atypical Teratoid Rhabdoid Tumor (ATRT)	Initial CNS Tumor	BND		Initial CNS Tumor	2_82798_82799	0.0266901	0.0200945	510	454	455	-1	-0.175747
BS_R5G3QP11	PT_XRQHMBHB	Atypical Teratoid Rhabdoid Tumor (ATRT)	Initial CNS Tumor	BND		Initial CNS Tumor	5855_6_8	0.0288788	0.0266092	511	372	377	-5	-0.878735
BS_R5G3QP11	PT_XRQHMBHB	Atypical Teratoid Rhabdoid Tumor (ATRT)	Initial CNS Tumor	BND		Initial CNS Tumor	6_19825_19827	0.0286489	0.0158739	512	387	499	-112	-19.6837
BS_R5G3QP11	PT_XRQHMBHB	Atypical Teratoid Rhabdoid Tumor (ATRT)	Initial CNS Tumor	BND		Initial CNS Tumor	6_7052_7055	0.125224		513	15	548	-533	-93.6731
BS_RCC7ZEC0	PT_3KM9W8S8	Atypical Teratoid Rhabdoid Tumor (ATRT)	Deceased	BND			40172_5_6	0.0334403	0.0231992	514	272	425	-153	-26.8893
BS_RCC7ZEC0	PT_3KM9W8S8	Atypical Teratoid Rhabdoid Tumor (ATRT)	Deceased	BND			9_4_9	0.0724507	0.0548637	515	58	145	-87	-15.29
BS_SWHQ8FDW	PT_ESHACWF6	Atypical Teratoid Rhabdoid Tumor (ATRT)	Initial CNS Tumor	BND		Initial CNS Tumor	101918_0_1	0.0306522	0.0315828	516	328	326	2	0.351494
BS_SWHQ8FDW	PT_ESHACWF6	Atypical Teratoid Rhabdoid Tumor (ATRT)	Initial CNS Tumor	BND		Initial CNS Tumor	102282_0_1	0.0269102	0.0250979	517	441	395	46	8.08436
BS_SWHQ8FDW	PT_ESHACWF6	Atypical Teratoid Rhabdoid Tumor (ATRT)	Initial CNS Tumor	BND		Initial CNS Tumor	120461_0_1	0.0329484	0.016744	518	282	489	-207	-36.3796
BS_SWHQ8FDW	PT_ESHACWF6	Atypical Teratoid Rhabdoid Tumor (ATRT)	Initial CNS Tumor	BND		Initial CNS Tumor	120639_0_1	0.0333667	0.00687874	519	274	535	-261	-45.8699
BS_SWHQ8FDW	PT_ESHACWF6	Atypical Teratoid Rhabdoid Tumor (ATRT)	Initial CNS Tumor	BND		Initial CNS Tumor	123712_0_1	0.0260972	0.130408	520	481	30	451	79.2619
BS_SWHQ8FDW	PT_ESHACWF6	Atypical Teratoid Rhabdoid Tumor (ATRT)	Initial CNS Tumor	BND		Initial CNS Tumor	127421_0_1	0.0416696	0.00294038	521	159	544	-385	-67.6626
BS_SWHQ8FDW	PT_ESHACWF6	Atypical Teratoid Rhabdoid Tumor (ATRT)	Initial CNS Tumor	BND		Initial CNS Tumor	130882_0_1	0.0752719	0.00453722	522	54	541	-487	-85.5888
BS_SWHQ8FDW	PT_ESHACWF6	Atypical Teratoid Rhabdoid Tumor (ATRT)	Initial CNS Tumor	BND		Initial CNS Tumor	139734_0_1	0.0264635	0.0165429	523	462	490	-28	-4.92091
BS_SWHQ8FDW	PT_ESHACWF6	Atypical Teratoid Rhabdoid Tumor (ATRT)	Initial CNS Tumor	BND		Initial CNS Tumor	153554_0_1	0.0396278	0.141594	524	186	25	161	28.2953
BS_SWHQ8FDW	PT_ESHACWF6	Atypical Teratoid Rhabdoid Tumor (ATRT)	Initial CNS Tumor	BND		Initial CNS Tumor	184374_0_1	0.0349493	0.024907	525	249	401	-152	-26.7135
BS_SWHQ8FDW	PT_ESHACWF6	Atypical Teratoid Rhabdoid Tumor (ATRT)	Initial CNS Tumor	BND		Initial CNS Tumor	185127_0_1	0.027948	0.0260231	526	408	386	22	3.86643
BS_SWHQ8FDW	PT_ESHACWF6	Atypical Teratoid Rhabdoid Tumor (ATRT)	Initial CNS Tumor	BND		Initial CNS Tumor	202295_0_1	0.0369594	0.0524613	527	213	161	52	9.13884
BS_SWHQ8FDW	PT_ESHACWF6	Atypical Teratoid Rhabdoid Tumor (ATRT)	Initial CNS Tumor	BND		Initial CNS Tumor	20490_10_14	0.0261424	0.0432388	528	477	218	259	45.5185
BS_SWHQ8FDW	PT_ESHACWF6	Atypical Teratoid Rhabdoid Tumor (ATRT)	Initial CNS Tumor	BND		Initial CNS Tumor	207021_0_1	0.0409388	0.0617696	529	166	107	59	10.3691
BS_SWHQ8FDW	PT_ESHACWF6	Atypical Teratoid Rhabdoid Tumor (ATRT)	Initial CNS Tumor	BND		Initial CNS Tumor	227664_0_1	0.0242875	0.0158942	530	547	497	50	8.78735
BS_SWHQ8FDW	PT_ESHACWF6	Atypical Teratoid Rhabdoid Tumor (ATRT)	Initial CNS Tumor	BND		Initial CNS Tumor	233182_0_1	0.0248812	0.0234452	531	523	419	104	18.2777
BS_SWHQ8FDW	PT_ESHACWF6	Atypical Teratoid Rhabdoid Tumor (ATRT)	Initial CNS Tumor	BND		Initial CNS Tumor	26110_0_1	0.0404819	0.0200544	532	172	456	-284	-49.9121
BS_SWHQ8FDW	PT_ESHACWF6	Atypical Teratoid Rhabdoid Tumor (ATRT)	Initial CNS Tumor	BND		Initial CNS Tumor	263909_0_1	0.0361015	0.100485	533	228	53	175	30.7557
BS_SWHQ8FDW	PT_ESHACWF6	Atypical Teratoid Rhabdoid Tumor (ATRT)	Initial CNS Tumor	BND		Initial CNS Tumor	27224_0_1	0.0290954	0.0448081	534	366	209	157	27.5923
BS_SWHQ8FDW	PT_ESHACWF6	Atypical Teratoid Rhabdoid Tumor (ATRT)	Initial CNS Tumor	BND		Initial CNS Tumor	31231_0_1	0.0256528	0.00928709	535	495	529	-34	-5.9754
BS_SWHQ8FDW	PT_ESHACWF6	Atypical Teratoid Rhabdoid Tumor (ATRT)	Initial CNS Tumor	BND		Initial CNS Tumor	36995_0_1	0.0254202		536	502	548	-46	-8.08436
BS_SWHQ8FDW	PT_ESHACWF6	Atypical Teratoid Rhabdoid Tumor (ATRT)	Initial CNS Tumor	BND		Initial CNS Tumor	38463_0_1	0.0549762	0.0261294	537	95	383	-288	-50.6151
BS_SWHQ8FDW	PT_ESHACWF6	Atypical Teratoid Rhabdoid Tumor (ATRT)	Initial CNS Tumor	BND		Initial CNS Tumor	40402_0_1	0.0290625	0.0249102	538	368	400	-32	-5.6239
BS_SWHQ8FDW	PT_ESHACWF6	Atypical Teratoid Rhabdoid Tumor (ATRT)	Initial CNS Tumor	BND		Initial CNS Tumor	44189_0_1	0.0339161	0.0311701	539	264	329	-65	-11.4236
BS_SWHQ8FDW	PT_ESHACWF6	Atypical Teratoid Rhabdoid Tumor (ATRT)	Initial CNS Tumor	BND		Initial CNS Tumor	45444_0_1	0.0374543	0.0211413	540	209	441	-232	-40.7733
BS_SWHQ8FDW	PT_ESHACWF6	Atypical Teratoid Rhabdoid Tumor (ATRT)	Initial CNS Tumor	BND		Initial CNS Tumor	57088_0_1	0.0370337	0.126099	541	212	33	179	31.4587
BS_SWHQ8FDW	PT_ESHACWF6	Atypical Teratoid Rhabdoid Tumor (ATRT)	Initial CNS Tumor	BND		Initial CNS Tumor	66842_0_1	0.0240679	0.0354985	542	561	289	272	47.8032
BS_SWHQ8FDW	PT_ESHACWF6	Atypical Teratoid Rhabdoid Tumor (ATRT)	Initial CNS Tumor	BND		Initial CNS Tumor	7_11715_11716	0.088387	0.140612	543	40	26	14	2.46046
BS_SWHQ8FDW	PT_ESHACWF6	Atypical Teratoid Rhabdoid Tumor (ATRT)	Initial CNS Tumor	BND		Initial CNS Tumor	71263_0_1	0.0257929	0.0272719	544	489	371	118	20.7381
BS_SWHQ8FDW	PT_ESHACWF6	Atypical Teratoid Rhabdoid Tumor (ATRT)	Initial CNS Tumor	BND		Initial CNS Tumor	74777_0_1	0.0241435	0.028514	545	555	352	203	35.6766
BS_SWHQ8FDW	PT_ESHACWF6	Atypical Teratoid Rhabdoid Tumor (ATRT)	Initial CNS Tumor	BND		Initial CNS Tumor	80798_0_1	0.0292806	0.0386647	546	359	256	103	18.1019
BS_SWHQ8FDW	PT_ESHACWF6	Atypical Teratoid Rhabdoid Tumor (ATRT)	Initial CNS Tumor	BND		Initial CNS Tumor	81687_0_1	0.0478734	0.0119485	547	123	517	-394	-69.2443
BS_SWHQ8FDW	PT_ESHACWF6	Atypical Teratoid Rhabdoid Tumor (ATRT)	Initial CNS Tumor	BND		Initial CNS Tumor	91257_0_1	0.0394968	0.0176491	548	188	478	-290	-50.9666
BS_T3AXBKKY	PT_XRQHMBHB	Atypical Teratoid Rhabdoid Tumor (ATRT)	Initial CNS Tumor	BND		Initial CNS Tumor	25879_24_28	0.0287016	0.023034	549	383	428	-45	-7.90861
BS_T3AXBKKY	PT_XRQHMBHB	Atypical Teratoid Rhabdoid Tumor (ATRT)	Initial CNS Tumor	BND		Initial CNS Tumor	6_39318_39319	0.0266487	0.0287638	550	455	349	106	18.6292
BS_T3AXBKKY	PT_XRQHMBHB	Atypical Teratoid Rhabdoid Tumor (ATRT)	Initial CNS Tumor	BND		Initial CNS Tumor	92056_0_1	0.0393524	0.0393043	551	190	251	-61	-10.7206
BS_W23ERYW3	PT_TV5DYHNC	Atypical Teratoid Rhabdoid Tumor (ATRT)	Initial CNS Tumor	BND		Initial CNS Tumor	124361_0_1	0.0248706	0.00649178	552	524	538	-14	-2.46046
BS_W23ERYW3	PT_TV5DYHNC	Atypical Teratoid Rhabdoid Tumor (ATRT)	Initial CNS Tumor	BND		Initial CNS Tumor	20_7281_8798	0.0241103	0.0179501	553	557	477	80	14.0598
BS_W23ERYW3	PT_TV5DYHNC	Atypical Teratoid Rhabdoid Tumor (ATRT)	Initial CNS Tumor	BND		Initial CNS Tumor	20131_0_1	0.0277555	0.0237048	554	412	414	-2	-0.351494
BS_WCNPE0AC	PT_FYECBRPP	Atypical Teratoid Rhabdoid Tumor (ATRT)	Initial CNS Tumor	BND		Initial CNS Tumor	24181_0_1	0.0272549	0.02711	555	424	373	51	8.96309
BS_Y386XSV3	PT_DVXE38EX	Atypical Teratoid Rhabdoid Tumor (ATRT)	Recurrence	BND		Progressive	1_114172_114173	0.0295592	0.00930405	556	347.5	527.5	-180	-31.6344
BS_Y386XSV3	PT_DVXE38EX	Atypical Teratoid Rhabdoid Tumor (ATRT)	Recurrence	BND		Progressive	1_13754_13760	0.0523691	0.0518478	557	101	166	-65	-11.4236
BS_Y386XSV3	PT_DVXE38EX	Atypical Teratoid Rhabdoid Tumor (ATRT)	Recurrence	BND		Progressive	139471_0_1	0.0407714	0.0557974	558	169	139	30	5.27241
BS_Y7CT08T2	PT_7MZRW1DH	Atypical Teratoid Rhabdoid Tumor (ATRT)	Initial CNS Tumor	BND		Initial CNS Tumor	1_40983_64645	0.0303429	0.0514302	559	335	169	166	29.174
BS_YCJY62CT	PT_WM03MVHR	Atypical Teratoid Rhabdoid Tumor (ATRT)	Initial CNS Tumor	BND		Initial CNS Tumor	3_14089_22940	0.0300192	0.0259996	560	341	387	-46	-8.08436
BS_YCJY62CT	PT_WM03MVHR	Atypical Teratoid Rhabdoid Tumor (ATRT)	Initial CNS Tumor	BND		Initial CNS Tumor	3_96216_96217	0.0621875	0.2136	561	76	6	70	12.3023
BS_YTCYVVY9	PT_6N825561	Atypical Teratoid Rhabdoid Tumor (ATRT)	Deceased	BND			15_51775_51776	0.0486357		562	119	548	-429	-75.3954
BS_YZ0P5E8H	PT_JCECCFPB	Atypical Teratoid Rhabdoid Tumor (ATRT)	Initial CNS Tumor	BND		Initial CNS Tumor	146048_0_1	0.0253207	0.0173141	563	508	482	26	4.56942
BS_YZ0P5E8H	PT_JCECCFPB	Atypical Teratoid Rhabdoid Tumor (ATRT)	Initial CNS Tumor	BND		Initial CNS Tumor	3052_0_1	0.0286669	0.0357966	564	385	288	97	17.0475
BS_YZ0P5E8H	PT_JCECCFPB	Atypical Teratoid Rhabdoid Tumor (ATRT)	Initial CNS Tumor	BND		Initial CNS Tumor	44696_0_1	0.0269931	0.0444633	565	436	211	225	39.5431
BS_YZ0P5E8H	PT_JCECCFPB	Atypical Teratoid Rhabdoid Tumor (ATRT)	Initial CNS Tumor	BND		Initial CNS Tumor	55694_0_1	0.051313	0.0398163	566	107	247	-140	-24.6046
BS_YZ0P5E8H	PT_JCECCFPB	Atypical Teratoid Rhabdoid Tumor (ATRT)	Initial CNS Tumor	BND		Initial CNS Tumor	59650_0_1	0.0270904	0.00689634	567	433	534	-101	-17.7504
BS_YZ0P5E8H	PT_JCECCFPB	Atypical Teratoid Rhabdoid Tumor (ATRT)	Initial CNS Tumor	BND		Initial CNS Tumor	7762_0_1	0.0240802	0.0276361	568	558	363	195	34.2707
BS_ZAT0XJE5	PT_JV9G8MFD	Atypical Teratoid Rhabdoid Tumor (ATRT)	Initial CNS Tumor	BND		Initial CNS Tumor	1_34780_35998	0.032542	0.0262139	569	292	382	-90	-15.8172

## Sheet: dipg_ABC_scores
BiospecimenID	ParticipantID	disease_type	tumor_descr	SVTYPE	SVLEN	tumor_descr2	BND_id	mse_mean_combined	ABC_score_combined	V1	mse_rank	abc_rank	rank_change	rank_change_norm
BS_ZYP3XG56	PT_440E1XW5	Brainstem glioma- Diffuse intrinsic pontine glioma	Deceased	DEL	-499788			0.080935	0.0926425	1	92	115	-23	-2.64977
BS_ZYP3XG56	PT_440E1XW5	Brainstem glioma- Diffuse intrinsic pontine glioma	Deceased	DUP	717			0.0287901	0.020442	2	613	707	-94	-10.8295
BS_ZYP3XG56	PT_440E1XW5	Brainstem glioma- Diffuse intrinsic pontine glioma	Deceased	DUP	207916			0.0272221	0.0309488	3	672	541	131	15.0922
BS_5ZG38NTF	PT_VCD0W8HG	Brainstem glioma- Diffuse intrinsic pontine glioma	Deceased	DEL	-254369			0.0581119	0.0254651	4	168	621	-453	-52.1889
BS_5ZG38NTF	PT_VCD0W8HG	Brainstem glioma- Diffuse intrinsic pontine glioma	Deceased	DEL	-290191			0.0326332	0.0126626	5	489	795	-306	-35.2535
BS_5ZG38NTF	PT_VCD0W8HG	Brainstem glioma- Diffuse intrinsic pontine glioma	Deceased	DEL	-251904			0.0661087	0.0886663	6	136	128	8	0.921659
BS_5ZG38NTF	PT_VCD0W8HG	Brainstem glioma- Diffuse intrinsic pontine glioma	Deceased	DUP	178651			0.110233	0.123327	7	50	70	-20	-2.30415
BS_5ZG38NTF	PT_VCD0W8HG	Brainstem glioma- Diffuse intrinsic pontine glioma	Deceased	DEL	-42643			0.0364646	0.0397401	8	387	421	-34	-3.91705
BS_5ZG38NTF	PT_VCD0W8HG	Brainstem glioma- Diffuse intrinsic pontine glioma	Deceased	DUP	627			0.0302825	0.0206967	9	557	702	-145	-16.7051
BS_TBSBAF8Y	PT_5BFEWBGY	Brainstem glioma- Diffuse intrinsic pontine glioma	Initial CNS Tumor	DEL	-364917	Initial CNS Tumor		0.0591462	0.0568408	10	163	257	-94	-10.8295
BS_TBSBAF8Y	PT_5BFEWBGY	Brainstem glioma- Diffuse intrinsic pontine glioma	Initial CNS Tumor	DEL	-137592	Initial CNS Tumor		0.128761	0.158193	11	37	41	-4	-0.460829
BS_TBSBAF8Y	PT_5BFEWBGY	Brainstem glioma- Diffuse intrinsic pontine glioma	Initial CNS Tumor	DEL	-91717	Initial CNS Tumor		0.0244376	0.0411137	12	808	404	404	46.5438
BS_TBSBAF8Y	PT_5BFEWBGY	Brainstem glioma- Diffuse intrinsic pontine glioma	Initial CNS Tumor	DUP	195129	Initial CNS Tumor		0.0421667	0.0522265	13	296	289	7	0.806452
BS_TBSBAF8Y	PT_5BFEWBGY	Brainstem glioma- Diffuse intrinsic pontine glioma	Initial CNS Tumor	DUP	456023	Initial CNS Tumor		0.0559405	0.0536807	14	181	277	-96	-11.0599
BS_TBSBAF8Y	PT_5BFEWBGY	Brainstem glioma- Diffuse intrinsic pontine glioma	Initial CNS Tumor	DEL	-338313	Initial CNS Tumor		0.107311	0.165185	15	57	39	18	2.07373
BS_TBSBAF8Y	PT_5BFEWBGY	Brainstem glioma- Diffuse intrinsic pontine glioma	Initial CNS Tumor	DUP	278700	Initial CNS Tumor		0.0795466	0.121554	16	95	73	22	2.53456
BS_TBSBAF8Y	PT_5BFEWBGY	Brainstem glioma- Diffuse intrinsic pontine glioma	Initial CNS Tumor	DEL	-260761	Initial CNS Tumor		0.0753026	0.0880798	17	109	130	-21	-2.41935
BS_TBSBAF8Y	PT_5BFEWBGY	Brainstem glioma- Diffuse intrinsic pontine glioma	Initial CNS Tumor	DUP	301695	Initial CNS Tumor		0.0704676	0.128034	18	120	63	57	6.56682
BS_TBSBAF8Y	PT_5BFEWBGY	Brainstem glioma- Diffuse intrinsic pontine glioma	Initial CNS Tumor	DEL	-296460	Initial CNS Tumor		0.0541742	0.0522845	19	194	287	-93	-10.7143
BS_Y87JJ47R	PT_77J37DEW	Brainstem glioma- Diffuse intrinsic pontine glioma	Deceased	DUP	65425			0.0409504	0.043829	20	308	373	-65	-7.48848
BS_Y87JJ47R	PT_77J37DEW	Brainstem glioma- Diffuse intrinsic pontine glioma	Deceased	DUP	120041			0.0268238	0.0260614	21	695	606	89	10.2535
BS_Y87JJ47R	PT_77J37DEW	Brainstem glioma- Diffuse intrinsic pontine glioma	Deceased	DEL	-215721			0.05613	0.0446936	22	180	364	-184	-21.1982
BS_Y87JJ47R	PT_77J37DEW	Brainstem glioma- Diffuse intrinsic pontine glioma	Deceased	DEL	-6903			0.0328998	0.046034	23	482	346	136	15.6682
BS_2F7B7FGE	PT_K0YWXDH1	Brainstem glioma- Diffuse intrinsic pontine glioma	Initial CNS Tumor	DEL	-369167	Initial CNS Tumor		0.0409014	0.0296048	24	309	556	-247	-28.4562
BS_2F7B7FGE	PT_K0YWXDH1	Brainstem glioma- Diffuse intrinsic pontine glioma	Initial CNS Tumor	DUP	255137	Initial CNS Tumor		0.0359936	0.0344571	25	394	494	-100	-11.5207
BS_2F7B7FGE	PT_K0YWXDH1	Brainstem glioma- Diffuse intrinsic pontine glioma	Initial CNS Tumor	DUP	324758	Initial CNS Tumor		0.0542027	0.0559878	26	193	261	-68	-7.8341
BS_2F7B7FGE	PT_K0YWXDH1	Brainstem glioma- Diffuse intrinsic pontine glioma	Initial CNS Tumor	DUP	158406	Initial CNS Tumor		0.0294737	0.0383668	27	586	445	141	16.2442
BS_2F7B7FGE	PT_K0YWXDH1	Brainstem glioma- Diffuse intrinsic pontine glioma	Initial CNS Tumor	DEL	-300777	Initial CNS Tumor		0.203146	0.222854	28	15	22	-7	-0.806452
BS_2F7B7FGE	PT_K0YWXDH1	Brainstem glioma- Diffuse intrinsic pontine glioma	Initial CNS Tumor	DEL	-682	Initial CNS Tumor		0.0273453	0.0425901	29	663	386	277	31.9124
BS_PEJ7GQ4Z	PT_B38P3Y5T	Brainstem glioma- Diffuse intrinsic pontine glioma	Initial CNS Tumor	DEL	-38806	Initial CNS Tumor		0.030278	0.0426218	30	558	385	173	19.9309
BS_PEJ7GQ4Z	PT_B38P3Y5T	Brainstem glioma- Diffuse intrinsic pontine glioma	Initial CNS Tumor	DUP	364313	Initial CNS Tumor		0.0269489		31	682.5	860	-177.5	-20.4493
BS_PEJ7GQ4Z	PT_B38P3Y5T	Brainstem glioma- Diffuse intrinsic pontine glioma	Initial CNS Tumor	DUP	146291	Initial CNS Tumor		0.0294683	0.0431344	32	587	379	208	23.9631
BS_4T994QT4	PT_RDGW5MJE	Brainstem glioma- Diffuse intrinsic pontine glioma	Deceased	DEL	-494660			0.0401957	0.0729569	33	320.5	172.5	148	17.0507
BS_4T994QT4	PT_RDGW5MJE	Brainstem glioma- Diffuse intrinsic pontine glioma	Deceased	DEL	-492869			0.0278205	0.0561156	34	639	260	379	43.6636
BS_4T994QT4	PT_RDGW5MJE	Brainstem glioma- Diffuse intrinsic pontine glioma	Deceased	DEL	-266173			0.24795	0.332356	35	8.5	7.5	1	0.115207
BS_4T994QT4	PT_RDGW5MJE	Brainstem glioma- Diffuse intrinsic pontine glioma	Deceased	DEL	-462642			0.0371568	0.0586514	36	372	242	130	14.977
BS_3JR05TXQ	PT_E3WNEDD4	Brainstem glioma- Diffuse intrinsic pontine glioma	Deceased	DEL	-63883			0.0589258	0.0971191	37	164	104	60	6.91244
BS_3JR05TXQ	PT_E3WNEDD4	Brainstem glioma- Diffuse intrinsic pontine glioma	Deceased	DEL	-277709			0.123843	0.151483	38	40	47	-7	-0.806452
BS_3JR05TXQ	PT_E3WNEDD4	Brainstem glioma- Diffuse intrinsic pontine glioma	Deceased	DUP	249825			0.0741325	0.052066	39	112	292	-180	-20.7373
BS_3JR05TXQ	PT_E3WNEDD4	Brainstem glioma- Diffuse intrinsic pontine glioma	Deceased	DEL	-196530			0.0989263	0.128555	40	68.5	61.5	7	0.806452
BS_3JR05TXQ	PT_E3WNEDD4	Brainstem glioma- Diffuse intrinsic pontine glioma	Deceased	DEL	-172852			0.038645	0.0386124	41	351.5	441.5	-90	-10.3687
BS_3JR05TXQ	PT_E3WNEDD4	Brainstem glioma- Diffuse intrinsic pontine glioma	Deceased	DEL	-147617			0.0602888	0.0403496	42	156	411	-255	-29.3779
BS_3JR05TXQ	PT_E3WNEDD4	Brainstem glioma- Diffuse intrinsic pontine glioma	Deceased	DEL	-2909			0.0339763	0.061997	43	446	226	220	25.3456
BS_3JR05TXQ	PT_E3WNEDD4	Brainstem glioma- Diffuse intrinsic pontine glioma	Deceased	DEL	-389			0.0310758	0.038336	44	528	447	81	9.3318
BS_3JR05TXQ	PT_E3WNEDD4	Brainstem glioma- Diffuse intrinsic pontine glioma	Deceased	DEL	-205339			0.197198	0.241983	45	16.5	16.5	0	0
BS_3JR05TXQ	PT_E3WNEDD4	Brainstem glioma- Diffuse intrinsic pontine glioma	Deceased	DEL	-203180			0.043428	0.0331503	46	283.5	514.5	-231	-26.6129
BS_MEMVBD1Z	PT_E3WNEDD4	Brainstem glioma- Diffuse intrinsic pontine glioma	Deceased	DEL	-177236			0.0315105	0.034014	47	519	503	16	1.84332
BS_HFN02939	PT_ZSHEMD0K	Brainstem glioma- Diffuse intrinsic pontine glioma	Initial CNS Tumor	DEL	-242207	Initial CNS Tumor		0.103903	0.0915823	48	59	120	-61	-7.02765
BS_HFN02939	PT_ZSHEMD0K	Brainstem glioma- Diffuse intrinsic pontine glioma	Initial CNS Tumor	DEL	-112383	Initial CNS Tumor		0.051422	0.0524291	49	209	285	-76	-8.75576
BS_B1163H1W	PT_HGG8X8QE	Brainstem glioma- Diffuse intrinsic pontine glioma	Deceased	DUP	62175			0.0275332	0.0527714	50	651	281	370	42.6267
BS_B1163H1W	PT_HGG8X8QE	Brainstem glioma- Diffuse intrinsic pontine glioma	Deceased	DEL	-270442			0.109047	0.169426	51	53.5	37.5	16	1.84332
BS_B1163H1W	PT_HGG8X8QE	Brainstem glioma- Diffuse intrinsic pontine glioma	Deceased	DUP	166317			0.0416238	0.043169	52	300	378	-78	-8.98618
BS_B1163H1W	PT_HGG8X8QE	Brainstem glioma- Diffuse intrinsic pontine glioma	Deceased	DUP	181354			0.040497	0.0274126	53	315	583	-268	-30.8756
BS_B1163H1W	PT_HGG8X8QE	Brainstem glioma- Diffuse intrinsic pontine glioma	Deceased	DEL	-319305			0.0434303	0.0647212	54	282	204	78	8.98618
BS_B1163H1W	PT_HGG8X8QE	Brainstem glioma- Diffuse intrinsic pontine glioma	Deceased	DUP	243411			0.0328853	0.0389485	55	483.5	437.5	46	5.29954
BS_B1163H1W	PT_HGG8X8QE	Brainstem glioma- Diffuse intrinsic pontine glioma	Deceased	DEL	-143706			0.0525236	0.0920004	56	198	118	80	9.21659
BS_B1163H1W	PT_HGG8X8QE	Brainstem glioma- Diffuse intrinsic pontine glioma	Deceased	DUP	582			0.0330626	0.031902	57	476	531	-55	-6.33641
BS_B1163H1W	PT_HGG8X8QE	Brainstem glioma- Diffuse intrinsic pontine glioma	Deceased	DEL	-116714			0.0291589		58	594	860	-266	-30.6452
BS_B1163H1W	PT_HGG8X8QE	Brainstem glioma- Diffuse intrinsic pontine glioma	Deceased	DEL	-12826			0.0359462	0.0421595	59	396	389	7	0.806452
BS_B1163H1W	PT_HGG8X8QE	Brainstem glioma- Diffuse intrinsic pontine glioma	Deceased	DEL	-144447			0.0458582	0.0581702	60	251	245	6	0.691244
BS_B1163H1W	PT_HGG8X8QE	Brainstem glioma- Diffuse intrinsic pontine glioma	Deceased	DUP	483218			0.245811	0.253782	61	10	15	-5	-0.576037
BS_B1163H1W	PT_HGG8X8QE	Brainstem glioma- Diffuse intrinsic pontine glioma	Deceased	DUP	1154			0.0278058	0.0195554	62	640	719	-79	-9.10138
BS_B1163H1W	PT_HGG8X8QE	Brainstem glioma- Diffuse intrinsic pontine glioma	Deceased	DEL	-9862			0.038268	0.0511567	63	358	297	61	7.02765
BS_EKJB7HFV	PT_P571HTNK	Brainstem glioma- Diffuse intrinsic pontine glioma	Progressive	DUP	81623	Progressive		0.0381622	0.0256089	64	359	618	-259	-29.8387
BS_EKJB7HFV	PT_P571HTNK	Brainstem glioma- Diffuse intrinsic pontine glioma	Progressive	DEL	-253116	Progressive		0.21294	0.277874	65	13.5	11.5	2	0.230415
BS_PPY0EWPG	PT_PR4YBBH3	Brainstem glioma- Diffuse intrinsic pontine glioma	Initial CNS Tumor	DEL	-330669	Initial CNS Tumor		0.0760252	0.0957435	66	107	107	0	0
BS_PPY0EWPG	PT_PR4YBBH3	Brainstem glioma- Diffuse intrinsic pontine glioma	Initial CNS Tumor	DUP	479224	Initial CNS Tumor		0.133663	0.126778	67	34	65	-31	-3.57143
BS_PPY0EWPG	PT_PR4YBBH3	Brainstem glioma- Diffuse intrinsic pontine glioma	Initial CNS Tumor	DEL	-113107	Initial CNS Tumor		0.0335767	0.0267697	68	466	594	-128	-14.7465
BS_PPY0EWPG	PT_PR4YBBH3	Brainstem glioma- Diffuse intrinsic pontine glioma	Initial CNS Tumor	DUP	365435	Initial CNS Tumor		0.036535	0.0436393	69	386	374	12	1.38249
BS_PPY0EWPG	PT_PR4YBBH3	Brainstem glioma- Diffuse intrinsic pontine glioma	Initial CNS Tumor	DUP	444987	Initial CNS Tumor		0.0239959	0.00374777	70	839	830	9	1.03687
BS_PPY0EWPG	PT_PR4YBBH3	Brainstem glioma- Diffuse intrinsic pontine glioma	Initial CNS Tumor	DUP	237199	Initial CNS Tumor		0.0281359	0.0222511	71	633	674	-41	-4.7235
BS_PPY0EWPG	PT_PR4YBBH3	Brainstem glioma- Diffuse intrinsic pontine glioma	Initial CNS Tumor	DUP	151027	Initial CNS Tumor		0.0603179	0.0396708	72	154.5	424.5	-270	-31.106
BS_PPY0EWPG	PT_PR4YBBH3	Brainstem glioma- Diffuse intrinsic pontine glioma	Initial CNS Tumor	DEL	-37972	Initial CNS Tumor		0.0280769	0.0216342	73	635	685	-50	-5.76037
BS_PPY0EWPG	PT_PR4YBBH3	Brainstem glioma- Diffuse intrinsic pontine glioma	Initial CNS Tumor	DEL	-314	Initial CNS Tumor		0.0265918	0.0664642	74	705	194	511	58.871
BS_PPY0EWPG	PT_PR4YBBH3	Brainstem glioma- Diffuse intrinsic pontine glioma	Initial CNS Tumor	DEL	-283	Initial CNS Tumor		0.0309798	0.0281934	75	530	574	-44	-5.06912
BS_XKBT2G20	PT_440E1XW5	Brainstem glioma- Diffuse intrinsic pontine glioma	Deceased	DEL	-194			0.0247281	0.0153669	76	784	771	13	1.4977
BS_XKBT2G20	PT_440E1XW5	Brainstem glioma- Diffuse intrinsic pontine glioma	Deceased	DEL	-295105			0.035498	0.0549502	77	409	267	142	16.3594
BS_V89KBS0Z	PT_DR94DMTG	Brainstem glioma- Diffuse intrinsic pontine glioma	Deceased	DEL	-80376			0.343678	0.595633	78	5	3	2	0.230415
BS_V89KBS0Z	PT_DR94DMTG	Brainstem glioma- Diffuse intrinsic pontine glioma	Deceased	INV	283501			0.0299723	0.0458508	79	573	349	224	25.8065
BS_V89KBS0Z	PT_DR94DMTG	Brainstem glioma- Diffuse intrinsic pontine glioma	Deceased	DEL	-95126			0.0283354	0.0337942	80	629	504	125	14.4009
BS_V89KBS0Z	PT_DR94DMTG	Brainstem glioma- Diffuse intrinsic pontine glioma	Deceased	DUP	4374			0.0237343	0.0166086	81	856	763	93	10.7143
BS_V89KBS0Z	PT_DR94DMTG	Brainstem glioma- Diffuse intrinsic pontine glioma	Deceased	DEL	-279			0.0276728	0.0211711	82	646	693	-47	-5.41475
BS_YNKCZ0DF	PT_P571HTNK	Brainstem glioma- Diffuse intrinsic pontine glioma	Progressive	DUP	81767	Progressive		0.031338	0.0286938	83	521	567	-46	-5.29954
BS_YNKCZ0DF	PT_P571HTNK	Brainstem glioma- Diffuse intrinsic pontine glioma	Progressive	DEL	-253116	Progressive		0.21294	0.277874	84	13.5	11.5	2	0.230415
BS_STW7TF1J	PT_1795S8AX	Brainstem glioma- Diffuse intrinsic pontine glioma	Deceased	DEL	-322074			0.057184	0.0173651	85	174	749	-575	-66.2442
BS_STW7TF1J	PT_1795S8AX	Brainstem glioma- Diffuse intrinsic pontine glioma	Deceased	DEL	-187699			0.0297769	0.0195521	86	580	720	-140	-16.129
BS_STW7TF1J	PT_1795S8AX	Brainstem glioma- Diffuse intrinsic pontine glioma	Deceased	DEL	-303321			0.0576221	0.0999662	87	169	97	72	8.29493
BS_STW7TF1J	PT_1795S8AX	Brainstem glioma- Diffuse intrinsic pontine glioma	Deceased	DEL	-274429			0.0273887	0.0431738	88	661	377	284	32.7189
BS_9XQVJS03	PT_RDGW5MJE	Brainstem glioma- Diffuse intrinsic pontine glioma	Deceased	DUP	364462			0.0555872	0.0721933	89	186	176	10	1.15207
BS_9XQVJS03	PT_RDGW5MJE	Brainstem glioma- Diffuse intrinsic pontine glioma	Deceased	DUP	185785			0.0569586	0.0846358	90	175	139	36	4.14747
BS_9XQVJS03	PT_RDGW5MJE	Brainstem glioma- Diffuse intrinsic pontine glioma	Deceased	DUP	169297			0.0272815	0.0383182	91	666	448	218	25.1152
BS_9XQVJS03	PT_RDGW5MJE	Brainstem glioma- Diffuse intrinsic pontine glioma	Deceased	DEL	-494660			0.0401957	0.0729569	92	320.5	172.5	148	17.0507
BS_9XQVJS03	PT_RDGW5MJE	Brainstem glioma- Diffuse intrinsic pontine glioma	Deceased	DEL	-266173			0.24795	0.332356	93	8.5	7.5	1	0.115207
BS_9XQVJS03	PT_RDGW5MJE	Brainstem glioma- Diffuse intrinsic pontine glioma	Deceased	INV	260634			0.045705	0.073391	94	254	171	83	9.56221
BS_9XQVJS03	PT_RDGW5MJE	Brainstem glioma- Diffuse intrinsic pontine glioma	Deceased	DUP	260539			0.0778067	0.123089	95	99	71	28	3.22581
BS_9XQVJS03	PT_RDGW5MJE	Brainstem glioma- Diffuse intrinsic pontine glioma	Deceased	DUP	311471			0.0390704	0.0334463	96	343	513	-170	-19.5853
BS_9XQVJS03	PT_RDGW5MJE	Brainstem glioma- Diffuse intrinsic pontine glioma	Deceased	DUP	433902			0.0310277	0.0443564	97	529	368	161	18.5484
BS_9XQVJS03	PT_RDGW5MJE	Brainstem glioma- Diffuse intrinsic pontine glioma	Deceased	DEL	-248511			0.0482811	0.0761732	98	231	160	71	8.17972
BS_9XQVJS03	PT_RDGW5MJE	Brainstem glioma- Diffuse intrinsic pontine glioma	Deceased	DUP	8815			0.0301597	0.02882	99	565	565	0	0
BS_8GW9ZD0F	PT_23JJKZPS	Brainstem glioma- Diffuse intrinsic pontine glioma	Deceased	DEL	-103778			0.030332	0.0250337	100	554	630	-76	-8.75576
BS_8GW9ZD0F	PT_23JJKZPS	Brainstem glioma- Diffuse intrinsic pontine glioma	Deceased	DEL	-129167			0.0399884	0.0170551	101	327	754	-427	-49.1935
BS_8GW9ZD0F	PT_23JJKZPS	Brainstem glioma- Diffuse intrinsic pontine glioma	Deceased	DEL	-128635			0.0680087	0.148197	102	128	48	80	9.21659
BS_8GW9ZD0F	PT_23JJKZPS	Brainstem glioma- Diffuse intrinsic pontine glioma	Deceased	DEL	-15566			0.0343035	0.0329137	103	439	519	-80	-9.21659
BS_8GW9ZD0F	PT_23JJKZPS	Brainstem glioma- Diffuse intrinsic pontine glioma	Deceased	DEL	-62			0.0266088	0.0178372	104	702.5	743.5	-41	-4.7235
BS_8GW9ZD0F	PT_23JJKZPS	Brainstem glioma- Diffuse intrinsic pontine glioma	Deceased	DEL	-226942			0.05156	0.0354273	105	208	483	-275	-31.682
BS_EJPNY65D	PT_MTVXXQTG	Brainstem glioma- Diffuse intrinsic pontine glioma	Deceased	DUP	35114			0.0287186	0.0214085	106	619	689	-70	-8.06452
BS_2C9ZX1NK	PT_HGG8X8QE	Brainstem glioma- Diffuse intrinsic pontine glioma	Deceased	DEL	-270442			0.109047	0.169426	107	53.5	37.5	16	1.84332
BS_2C9ZX1NK	PT_HGG8X8QE	Brainstem glioma- Diffuse intrinsic pontine glioma	Deceased	INV	473256			0.0856821	0.109648	108	87	85	2	0.230415
BS_2C9ZX1NK	PT_HGG8X8QE	Brainstem glioma- Diffuse intrinsic pontine glioma	Deceased	DUP	243411			0.0328853	0.0389485	109	483.5	437.5	46	5.29954
BS_2C9ZX1NK	PT_HGG8X8QE	Brainstem glioma- Diffuse intrinsic pontine glioma	Deceased	DEL	-114196			0.0239442	0.0345434	110	841	492	349	40.2074
BS_2C9ZX1NK	PT_HGG8X8QE	Brainstem glioma- Diffuse intrinsic pontine glioma	Deceased	INV	9170			0.0260502	0.0144931	111	728	776	-48	-5.52995
BS_K3HGX8MT	PT_P571HTNK	Brainstem glioma- Diffuse intrinsic pontine glioma	Initial CNS Tumor	DUP	81742	Initial CNS Tumor		0.034469	0.0546895	112	434	269	165	19.0092
BS_K3HGX8MT	PT_P571HTNK	Brainstem glioma- Diffuse intrinsic pontine glioma	Initial CNS Tumor	DEL	-91	Initial CNS Tumor		0.0287544	0.0395023	113	616	429	187	21.5438
BS_FK1YZ1RF	PT_M72FHJXN	Brainstem glioma- Diffuse intrinsic pontine glioma	Deceased	DUP	218259			0.186054	0.133534	114	20	59	-39	-4.49309
BS_FK1YZ1RF	PT_M72FHJXN	Brainstem glioma- Diffuse intrinsic pontine glioma	Deceased	DUP	106177			0.0366323	0.0375035	115	383	458	-75	-8.64055
BS_FK1YZ1RF	PT_M72FHJXN	Brainstem glioma- Diffuse intrinsic pontine glioma	Deceased	DEL	-110			0.0414755	0.057291	116	301.5	255.5	46	5.29954
BS_FK1YZ1RF	PT_M72FHJXN	Brainstem glioma- Diffuse intrinsic pontine glioma	Deceased	DUP	135592			0.0309367	0.0405517	117	532	408	124	14.2857
BS_FK1YZ1RF	PT_M72FHJXN	Brainstem glioma- Diffuse intrinsic pontine glioma	Deceased	DEL	-405147			0.0750813	0.0738858	118	110	168	-58	-6.68203
BS_FK1YZ1RF	PT_M72FHJXN	Brainstem glioma- Diffuse intrinsic pontine glioma	Deceased	DEL	-206649			0.0624341	0.0589538	119	147	238	-91	-10.4839
BS_FK1YZ1RF	PT_M72FHJXN	Brainstem glioma- Diffuse intrinsic pontine glioma	Deceased	DUP	168780			0.0546133	0.0412147	120	190	400	-210	-24.1935
BS_FK1YZ1RF	PT_M72FHJXN	Brainstem glioma- Diffuse intrinsic pontine glioma	Deceased	DEL	-376620			0.0354841	0.0470297	121	411	338	73	8.41014
BS_Z0BN60RK	PT_J03YQ4V3	Brainstem glioma- Diffuse intrinsic pontine glioma	Deceased	DEL	-7838			0.0250311	0.00894708	122	770	819	-49	-5.64516
BS_Z0BN60RK	PT_J03YQ4V3	Brainstem glioma- Diffuse intrinsic pontine glioma	Deceased	DEL	-200659			0.0301861	0.0373086	123	563	461	102	11.7512
BS_Z0BN60RK	PT_J03YQ4V3	Brainstem glioma- Diffuse intrinsic pontine glioma	Deceased	DEL	-120333			0.035529		124	405	860	-455	-52.4194
BS_Z0BN60RK	PT_J03YQ4V3	Brainstem glioma- Diffuse intrinsic pontine glioma	Deceased	DEL	-228035			0.0597505	0.0878554	125	157	133	24	2.76498
BS_Z0BN60RK	PT_J03YQ4V3	Brainstem glioma- Diffuse intrinsic pontine glioma	Deceased	DEL	-106981			0.0378636	0.0477959	126	363	327	36	4.14747
BS_WP9890AN	PT_R4T1V1K4	Brainstem glioma- Diffuse intrinsic pontine glioma	Initial CNS Tumor	DEL	-900	Initial CNS Tumor		0.0251038	0.0212711	127	766	692	74	8.52535
BS_BDHJ5CXX	PT_ZFKQKGME	Brainstem glioma- Diffuse intrinsic pontine glioma	Deceased	DEL	-75106			0.0786328	0.100124	128	98	95	3	0.345622
BS_BDHJ5CXX	PT_ZFKQKGME	Brainstem glioma- Diffuse intrinsic pontine glioma	Deceased	DEL	-85839			0.099893	0.0995987	129	67	101	-34	-3.91705
BS_BDHJ5CXX	PT_ZFKQKGME	Brainstem glioma- Diffuse intrinsic pontine glioma	Deceased	DUP	38594			0.0304435	0.0290175	130	552	562	-10	-1.15207
BS_4NFFJ9XE	PT_C52RFPB9	Brainstem glioma- Diffuse intrinsic pontine glioma	Deceased	DEL	-116010			0.0359008	0.0267256	131	397	596	-199	-22.9263
BS_4NFFJ9XE	PT_C52RFPB9	Brainstem glioma- Diffuse intrinsic pontine glioma	Deceased	DEL	-284417			0.0915994	0.0734682	132	75	170	-95	-10.9447
BS_4NFFJ9XE	PT_C52RFPB9	Brainstem glioma- Diffuse intrinsic pontine glioma	Deceased	DUP	200643			0.0749871	0.0844892	133	111	140	-29	-3.34101
BS_4NFFJ9XE	PT_C52RFPB9	Brainstem glioma- Diffuse intrinsic pontine glioma	Deceased	DEL	-330891			0.0573241	0.120307	134	173	74	99	11.4055
BS_4NFFJ9XE	PT_C52RFPB9	Brainstem glioma- Diffuse intrinsic pontine glioma	Deceased	DEL	-368491			0.0308556	0.0574206	135	534.5	249.5	285	32.8341
BS_4NFFJ9XE	PT_C52RFPB9	Brainstem glioma- Diffuse intrinsic pontine glioma	Deceased	DEL	-117782			0.0458609	0.0657271	136	250	196	54	6.2212
BS_4NFFJ9XE	PT_C52RFPB9	Brainstem glioma- Diffuse intrinsic pontine glioma	Deceased	DEL	-1427			0.0304635	0.0450415	137	548	359	189	21.7742
BS_4NFFJ9XE	PT_C52RFPB9	Brainstem glioma- Diffuse intrinsic pontine glioma	Deceased	DEL	-207713			0.0685118	0.122688	138	125	72	53	6.10599
BS_N02QNWD0	PT_23JJKZPS	Brainstem glioma- Diffuse intrinsic pontine glioma	Deceased	DEL	-129167			0.0399884	0.0170551	139	327	754	-427	-49.1935
BS_N02QNWD0	PT_23JJKZPS	Brainstem glioma- Diffuse intrinsic pontine glioma	Deceased	DEL	-9791			0.0427783	0.0754241	140	291	162	129	14.8618
BS_M9C3AYSW	PT_MTVXXQTG	Brainstem glioma- Diffuse intrinsic pontine glioma	Deceased	DEL	-4255			0.0318244	0.0344839	141	513	493	20	2.30415
BS_M9C3AYSW	PT_MTVXXQTG	Brainstem glioma- Diffuse intrinsic pontine glioma	Deceased	DUP	75447			0.0235984	0.0105336	142	866	808	58	6.68203
BS_M9C3AYSW	PT_MTVXXQTG	Brainstem glioma- Diffuse intrinsic pontine glioma	Deceased	DEL	-91			0.0287544	0.0395023	143	616	429	187	21.5438
BS_J90F99EV	PT_MWKY4TJ4	Brainstem glioma- Diffuse intrinsic pontine glioma	Deceased	INV	11492			0.0440684	0.0510928	144	275	298	-23	-2.64977
BS_J90F99EV	PT_MWKY4TJ4	Brainstem glioma- Diffuse intrinsic pontine glioma	Deceased	DEL	-130493			0.0262768	0.0240614	145	720	643	77	8.87097
BS_J90F99EV	PT_MWKY4TJ4	Brainstem glioma- Diffuse intrinsic pontine glioma	Deceased	DUP	247931			0.0408929	0.0471523	146	310.5	333.5	-23	-2.64977
BS_J90F99EV	PT_MWKY4TJ4	Brainstem glioma- Diffuse intrinsic pontine glioma	Deceased	DUP	349932			0.113873	0.0903645	147	46.5	123.5	-77	-8.87097
BS_J90F99EV	PT_MWKY4TJ4	Brainstem glioma- Diffuse intrinsic pontine glioma	Deceased	DEL	-59499			0.0242055	0.0289691	148	818.5	563.5	255	29.3779
BS_J90F99EV	PT_MWKY4TJ4	Brainstem glioma- Diffuse intrinsic pontine glioma	Deceased	DEL	-43315			0.0422707	0.0527464	149	294.5	282.5	12	1.38249
BS_J90F99EV	PT_MWKY4TJ4	Brainstem glioma- Diffuse intrinsic pontine glioma	Deceased	DEL	-34782			0.0290158	0.0352128	150	601.5	486.5	115	13.2488
BS_J90F99EV	PT_MWKY4TJ4	Brainstem glioma- Diffuse intrinsic pontine glioma	Deceased	DUP	327734			0.0999241	0.0538738	151	65.5	275.5	-210	-24.1935
BS_J90F99EV	PT_MWKY4TJ4	Brainstem glioma- Diffuse intrinsic pontine glioma	Deceased	DEL	-422366			0.114798	0.226753	152	45	18	27	3.1106
BS_J90F99EV	PT_MWKY4TJ4	Brainstem glioma- Diffuse intrinsic pontine glioma	Deceased	DEL	-207570			0.147491	0.0793556	153	30.5	152.5	-122	-14.0553
BS_J90F99EV	PT_MWKY4TJ4	Brainstem glioma- Diffuse intrinsic pontine glioma	Deceased	INV	348651			0.0356666	0.0430947	154	401	380	21	2.41935
BS_J90F99EV	PT_MWKY4TJ4	Brainstem glioma- Diffuse intrinsic pontine glioma	Deceased	INV	348768			0.0288371	0.0313897	155	611	538	73	8.41014
BS_J90F99EV	PT_MWKY4TJ4	Brainstem glioma- Diffuse intrinsic pontine glioma	Deceased	DEL	-2868			0.0286531	0.0359179	156	621.5	474.5	147	16.9355
BS_02VZJ0QK	PT_C52RFPB9	Brainstem glioma- Diffuse intrinsic pontine glioma	Deceased	DEL	-220192			0.0467063	0.0172625	157	242	750	-508	-58.5253
BS_02VZJ0QK	PT_C52RFPB9	Brainstem glioma- Diffuse intrinsic pontine glioma	Deceased	DEL	-323618			0.0290697		158	600	860	-260	-29.9539
BS_02VZJ0QK	PT_C52RFPB9	Brainstem glioma- Diffuse intrinsic pontine glioma	Deceased	DEL	-75047			0.0247418	0.0528793	159	783	280	503	57.9493
BS_02VZJ0QK	PT_C52RFPB9	Brainstem glioma- Diffuse intrinsic pontine glioma	Deceased	DEL	-367512			0.0341175		160	442	860	-418	-48.1567
BS_02VZJ0QK	PT_C52RFPB9	Brainstem glioma- Diffuse intrinsic pontine glioma	Deceased	INV	434894			0.0289457	0.112992	161	607	81	526	60.5991
BS_02VZJ0QK	PT_C52RFPB9	Brainstem glioma- Diffuse intrinsic pontine glioma	Deceased	INV	402855			0.0291389	0.100044	162	595	96	499	57.4885
BS_02VZJ0QK	PT_C52RFPB9	Brainstem glioma- Diffuse intrinsic pontine glioma	Deceased	DEL	-177813			0.0871906	0.0727052	163	84	174	-90	-10.3687
BS_02VZJ0QK	PT_C52RFPB9	Brainstem glioma- Diffuse intrinsic pontine glioma	Deceased	DEL	-286176			0.0557009	0.117469	164	184	78	106	12.212
BS_02VZJ0QK	PT_C52RFPB9	Brainstem glioma- Diffuse intrinsic pontine glioma	Deceased	DEL	-189435			0.0513493	0.0660972	165	212	195	17	1.95853
BS_45B4GWY8	PT_QJ53FP9N	Brainstem glioma- Diffuse intrinsic pontine glioma	Deceased	DEL	-137939			0.0522009	0.0544492	166	203	273	-70	-8.06452
BS_45B4GWY8	PT_QJ53FP9N	Brainstem glioma- Diffuse intrinsic pontine glioma	Deceased	DEL	-65303			0.0768117	0.0142079	167	103.5	780.5	-677	-77.9954
BS_45B4GWY8	PT_QJ53FP9N	Brainstem glioma- Diffuse intrinsic pontine glioma	Deceased	DEL	-496670			0.160255	0.222176	168	26	23	3	0.345622
BS_DH86PF5A	PT_B38P3Y5T	Brainstem glioma- Diffuse intrinsic pontine glioma	Deceased	DUP	364313			0.0269489		169	682.5	860	-177.5	-20.4493
BS_DH86PF5A	PT_B38P3Y5T	Brainstem glioma- Diffuse intrinsic pontine glioma	Deceased	DEL	-266684			0.0263581	0.0342567	170	715	498	217	25
BS_1K6WJ1D3	PT_8FBR94AD	Brainstem glioma- Diffuse intrinsic pontine glioma	Deceased	DEL	-256079			0.0592492	0.0710419	171	161	177	-16	-1.84332
BS_1K6WJ1D3	PT_8FBR94AD	Brainstem glioma- Diffuse intrinsic pontine glioma	Deceased	DUP	149114			0.0564928	0.0635066	172	178	218	-40	-4.60829
BS_1K6WJ1D3	PT_8FBR94AD	Brainstem glioma- Diffuse intrinsic pontine glioma	Deceased	DUP	64004			0.0354073	0.0344433	173	413	495	-82	-9.447
BS_1K6WJ1D3	PT_8FBR94AD	Brainstem glioma- Diffuse intrinsic pontine glioma	Deceased	DUP	376988			0.0944438	0.0821113	174	72.5	146.5	-74	-8.52535
BS_1K6WJ1D3	PT_8FBR94AD	Brainstem glioma- Diffuse intrinsic pontine glioma	Deceased	DUP	145595			0.0437708	0.0404252	175	279	409	-130	-14.977
BS_S78482NX	PT_FA2F3HQG	Brainstem glioma- Diffuse intrinsic pontine glioma	Deceased	DEL	-96633			0.0270067	0.0315104	176	681	535	146	16.8203
BS_S78482NX	PT_FA2F3HQG	Brainstem glioma- Diffuse intrinsic pontine glioma	Deceased	DEL	-368911			0.0430088	0.0508024	177	289	300	-11	-1.26728
BS_S78482NX	PT_FA2F3HQG	Brainstem glioma- Diffuse intrinsic pontine glioma	Deceased	DEL	-361117			0.0348678	0.0277037	178	425	580	-155	-17.8571
BS_S3K42YVN	PT_P9G8GKD5	Brainstem glioma- Diffuse intrinsic pontine glioma	Initial CNS Tumor	DEL	-12866	Initial CNS Tumor		0.0444795	0.0638844	179	272	212	60	6.91244
BS_S3K42YVN	PT_P9G8GKD5	Brainstem glioma- Diffuse intrinsic pontine glioma	Initial CNS Tumor	DEL	-9332	Initial CNS Tumor		0.0266502	0.0250238	180	700	631	69	7.94931
BS_S3K42YVN	PT_P9G8GKD5	Brainstem glioma- Diffuse intrinsic pontine glioma	Initial CNS Tumor	DEL	-165740	Initial CNS Tumor		0.165901	0.225573	181	24	20	4	0.460829
BS_S3K42YVN	PT_P9G8GKD5	Brainstem glioma- Diffuse intrinsic pontine glioma	Initial CNS Tumor	DEL	-101921	Initial CNS Tumor		0.0445194	0.0487573	182	270	318	-48	-5.52995
BS_S3K42YVN	PT_P9G8GKD5	Brainstem glioma- Diffuse intrinsic pontine glioma	Initial CNS Tumor	DEL	-356629	Initial CNS Tumor		0.0320956	0.0254078	183	502	623	-121	-13.9401
BS_S3K42YVN	PT_P9G8GKD5	Brainstem glioma- Diffuse intrinsic pontine glioma	Initial CNS Tumor	DUP	243315	Initial CNS Tumor		0.103615	0.0947876	184	60	110	-50	-5.76037
BS_S3K42YVN	PT_P9G8GKD5	Brainstem glioma- Diffuse intrinsic pontine glioma	Initial CNS Tumor	DEL	-242289	Initial CNS Tumor		0.05963	0.0459982	185	158	347	-189	-21.7742
BS_S3K42YVN	PT_P9G8GKD5	Brainstem glioma- Diffuse intrinsic pontine glioma	Initial CNS Tumor	DUP	494	Initial CNS Tumor		0.0280577	0.030251	186	636	551	85	9.79263
BS_S3K42YVN	PT_P9G8GKD5	Brainstem glioma- Diffuse intrinsic pontine glioma	Initial CNS Tumor	DUP	168577	Initial CNS Tumor		0.0272396	0.0287389	187	671	566	105	12.0968
BS_S3K42YVN	PT_P9G8GKD5	Brainstem glioma- Diffuse intrinsic pontine glioma	Initial CNS Tumor	DUP	200008	Initial CNS Tumor		0.0619971	0.0642702	188	149	209	-60	-6.91244
BS_S3K42YVN	PT_P9G8GKD5	Brainstem glioma- Diffuse intrinsic pontine glioma	Initial CNS Tumor	DUP	108000	Initial CNS Tumor		0.0448596	0.048395	189	263	322	-59	-6.79724
BS_1WC7MCRT	PT_E50ZPGSJ	Brainstem glioma- Diffuse intrinsic pontine glioma	Progressive	DEL	-231474	Progressive		0.168692	0.13253	190	23	60	-37	-4.26267
BS_1WC7MCRT	PT_E50ZPGSJ	Brainstem glioma- Diffuse intrinsic pontine glioma	Progressive	DEL	-284262	Progressive		0.051938	0.0256197	191	205	617	-412	-47.4654
BS_1WC7MCRT	PT_E50ZPGSJ	Brainstem glioma- Diffuse intrinsic pontine glioma	Progressive	INV	109437	Progressive		0.0328594	0.062523	192	485	223	262	30.1843
BS_1WC7MCRT	PT_E50ZPGSJ	Brainstem glioma- Diffuse intrinsic pontine glioma	Progressive	DEL	-21275	Progressive		0.0482454	0.032761	193	233	522	-289	-33.2949
BS_1WC7MCRT	PT_E50ZPGSJ	Brainstem glioma- Diffuse intrinsic pontine glioma	Progressive	DUP	210438	Progressive		0.1166	0.100313	194	43	94	-51	-5.87558
BS_1WC7MCRT	PT_E50ZPGSJ	Brainstem glioma- Diffuse intrinsic pontine glioma	Progressive	DUP	28147	Progressive		0.0315117	0.0447372	195	518	363	155	17.8571
BS_1WC7MCRT	PT_E50ZPGSJ	Brainstem glioma- Diffuse intrinsic pontine glioma	Progressive	DEL	-388832	Progressive		0.219915	0.178625	196	12	35	-23	-2.64977
BS_1WC7MCRT	PT_E50ZPGSJ	Brainstem glioma- Diffuse intrinsic pontine glioma	Progressive	DUP	401531	Progressive		0.170733	0.210913	197	22	26	-4	-0.460829
BS_1WC7MCRT	PT_E50ZPGSJ	Brainstem glioma- Diffuse intrinsic pontine glioma	Progressive	DUP	406519	Progressive		0.144933	0.10047	198	32	93	-61	-7.02765
BS_1WC7MCRT	PT_E50ZPGSJ	Brainstem glioma- Diffuse intrinsic pontine glioma	Progressive	DEL	-405761	Progressive		0.289657	0.358587	199	6	6	0	0
BS_1WC7MCRT	PT_E50ZPGSJ	Brainstem glioma- Diffuse intrinsic pontine glioma	Progressive	DEL	-403215	Progressive		0.139966	0.088012	200	33	131	-98	-11.2903
BS_1WC7MCRT	PT_E50ZPGSJ	Brainstem glioma- Diffuse intrinsic pontine glioma	Progressive	DUP	111615	Progressive		0.0432651	0.0464449	201	286	342	-56	-6.45161
BS_1WC7MCRT	PT_E50ZPGSJ	Brainstem glioma- Diffuse intrinsic pontine glioma	Progressive	DUP	428	Progressive		0.0244271	0.0451102	202	811	358	453	52.1889
BS_1WC7MCRT	PT_E50ZPGSJ	Brainstem glioma- Diffuse intrinsic pontine glioma	Progressive	DEL	-165976	Progressive		0.0236825	0.0411686	203	858	403	455	52.4194
BS_1WC7MCRT	PT_E50ZPGSJ	Brainstem glioma- Diffuse intrinsic pontine glioma	Progressive	DEL	-46894	Progressive		0.0437789	0.0676775	204	278	188	90	10.3687
BS_S8D82FCE	PT_FN57KS79	Brainstem glioma- Diffuse intrinsic pontine glioma	Deceased	DEL	-225313			0.117534	0.0622178	205	42	224	-182	-20.9677
BS_S8D82FCE	PT_FN57KS79	Brainstem glioma- Diffuse intrinsic pontine glioma	Deceased	DUP	103853			0.0290769	0.0481866	206	599	324	275	31.682
BS_S8D82FCE	PT_FN57KS79	Brainstem glioma- Diffuse intrinsic pontine glioma	Deceased	DUP	121234			0.0413244	0.0639912	207	303	211	92	10.5991
BS_S8D82FCE	PT_FN57KS79	Brainstem glioma- Diffuse intrinsic pontine glioma	Deceased	DEL	-121313			0.0277777	0.0460698	208	644	345	299	34.447
BS_X2GBMPRS	PT_X1009J1H	Brainstem glioma- Diffuse intrinsic pontine glioma	Deceased	INV	150200			0.0370341	0.0378237	209	373	454	-81	-9.3318
BS_X2GBMPRS	PT_X1009J1H	Brainstem glioma- Diffuse intrinsic pontine glioma	Deceased	INV	150184			0.0399062	0.0457109	210	330	352	-22	-2.53456
BS_X2GBMPRS	PT_X1009J1H	Brainstem glioma- Diffuse intrinsic pontine glioma	Deceased	INV	68534			0.0318072	0.0192297	211	514	726	-212	-24.424
BS_X2GBMPRS	PT_X1009J1H	Brainstem glioma- Diffuse intrinsic pontine glioma	Deceased	DEL	-56063			0.0582237	0.0648702	212	167	203	-36	-4.14747
BS_X2GBMPRS	PT_X1009J1H	Brainstem glioma- Diffuse intrinsic pontine glioma	Deceased	DEL	-264128			0.052269	0.0442159	213	201	369	-168	-19.3548
BS_RB769097	PT_NKETJQ7Q	Brainstem glioma- Diffuse intrinsic pontine glioma	Deceased	DEL	-40719			0.0260038	0.0402119	214	730	415	315	36.2903
BS_RB769097	PT_NKETJQ7Q	Brainstem glioma- Diffuse intrinsic pontine glioma	Deceased	DEL	-285604			0.0266694		215	699	860	-161	-18.5484
BS_RB769097	PT_NKETJQ7Q	Brainstem glioma- Diffuse intrinsic pontine glioma	Deceased	DUP	686			0.0311291	0.025269	216	526	625	-99	-11.4055
BS_RB769097	PT_NKETJQ7Q	Brainstem glioma- Diffuse intrinsic pontine glioma	Deceased	DEL	-2598			0.0237602	0.0374507	217	854	459	395	45.5069
BS_RB769097	PT_NKETJQ7Q	Brainstem glioma- Diffuse intrinsic pontine glioma	Deceased	DUP	39560			0.0275237	0.0303137	218	652	549	103	11.8664
BS_RB769097	PT_NKETJQ7Q	Brainstem glioma- Diffuse intrinsic pontine glioma	Deceased	DEL	-83114			0.0369322	0.0242383	219	376	639	-263	-30.2995
BS_RB769097	PT_NKETJQ7Q	Brainstem glioma- Diffuse intrinsic pontine glioma	Deceased	DEL	-288378			0.0320052	0.027493	220	507	581	-74	-8.52535
BS_RB769097	PT_NKETJQ7Q	Brainstem glioma- Diffuse intrinsic pontine glioma	Deceased	DEL	-876			0.0268645	0.0262279	221	691	602	89	10.2535
BS_PBP7633F	PT_ZFKQKGME	Brainstem glioma- Diffuse intrinsic pontine glioma	Deceased	DEL	-142586			0.0312332	0.0396407	222	524	426	98	11.2903
BS_PBP7633F	PT_ZFKQKGME	Brainstem glioma- Diffuse intrinsic pontine glioma	Deceased	DUP	30506			0.0287737	0.0452667	223	614	356	258	29.7235
BS_PBP7633F	PT_ZFKQKGME	Brainstem glioma- Diffuse intrinsic pontine glioma	Deceased	DEL	-159530			0.10087	0.137176	224	63.5	56.5	7	0.806452
BS_PBP7633F	PT_ZFKQKGME	Brainstem glioma- Diffuse intrinsic pontine glioma	Deceased	DEL	-75082			0.130274	0.182826	225	36	33	3	0.345622
BS_PBP7633F	PT_ZFKQKGME	Brainstem glioma- Diffuse intrinsic pontine glioma	Deceased	DUP	38427			0.0264167	0.026038	226	713	607	106	12.212
BS_PBP7633F	PT_ZFKQKGME	Brainstem glioma- Diffuse intrinsic pontine glioma	Deceased	DUP	62108			0.0278	0.0150836	227	642	774	-132	-15.2074
BS_PBP7633F	PT_ZFKQKGME	Brainstem glioma- Diffuse intrinsic pontine glioma	Deceased	DUP	499789			0.111499	0.137461	228	48.5	54.5	-6	-0.691244
BS_PBP7633F	PT_ZFKQKGME	Brainstem glioma- Diffuse intrinsic pontine glioma	Deceased	DEL	-220485			0.0344772	0.0574163	229	432.5	251.5	181	20.8525
BS_PBP7633F	PT_ZFKQKGME	Brainstem glioma- Diffuse intrinsic pontine glioma	Deceased	DUP	605			0.0292201	0.0384347	230	591	443	148	17.0507
BS_PBP7633F	PT_ZFKQKGME	Brainstem glioma- Diffuse intrinsic pontine glioma	Deceased	INV	362956			0.0240098	0.0114097	231	835.5	803.5	32	3.68664
BS_TZWCWMJJ	PT_E3WNEDD4	Brainstem glioma- Diffuse intrinsic pontine glioma	Deceased	DEL	-212607			0.0396587	0.041468	232	335	396	-61	-7.02765
BS_TZWCWMJJ	PT_E3WNEDD4	Brainstem glioma- Diffuse intrinsic pontine glioma	Deceased	DEL	-90975			0.0260665	0.0358955	233	727	476	251	28.9171
BS_TZWCWMJJ	PT_E3WNEDD4	Brainstem glioma- Diffuse intrinsic pontine glioma	Deceased	DUP	310446			0.161119	0.127541	234	25	64	-39	-4.49309
BS_TZWCWMJJ	PT_E3WNEDD4	Brainstem glioma- Diffuse intrinsic pontine glioma	Deceased	DEL	-128648			0.0646424	0.104702	235	140	89	51	5.87558
BS_TZWCWMJJ	PT_E3WNEDD4	Brainstem glioma- Diffuse intrinsic pontine glioma	Deceased	DEL	-196530			0.0989263	0.128555	236	68.5	61.5	7	0.806452
BS_TZWCWMJJ	PT_E3WNEDD4	Brainstem glioma- Diffuse intrinsic pontine glioma	Deceased	DEL	-172852			0.038645	0.0386124	237	351.5	441.5	-90	-10.3687
BS_TZWCWMJJ	PT_E3WNEDD4	Brainstem glioma- Diffuse intrinsic pontine glioma	Deceased	DUP	794			0.0445663	0.0238648	238	269	647	-378	-43.5484
BS_TZWCWMJJ	PT_E3WNEDD4	Brainstem glioma- Diffuse intrinsic pontine glioma	Deceased	DEL	-205339			0.197198	0.241983	239	16.5	16.5	0	0
BS_TZWCWMJJ	PT_E3WNEDD4	Brainstem glioma- Diffuse intrinsic pontine glioma	Deceased	DEL	-203180			0.043428	0.0331503	240	283.5	514.5	-231	-26.6129
BS_S4CG60MW	PT_MTVXXQTG	Brainstem glioma- Diffuse intrinsic pontine glioma	Deceased	DEL	-418			0.0240125	0.00512658	241	833	826	7	0.806452
BS_S4CG60MW	PT_MTVXXQTG	Brainstem glioma- Diffuse intrinsic pontine glioma	Deceased	DEL	-228710			0.155359	0.188899	242	28	32	-4	-0.460829
BS_S4CG60MW	PT_MTVXXQTG	Brainstem glioma- Diffuse intrinsic pontine glioma	Deceased	DEL	-4247			0.0283803	0.0318072	243	627	532	95	10.9447
BS_NZ32RC77	PT_W6H1Q54P	Brainstem glioma- Diffuse intrinsic pontine glioma	Initial CNS Tumor	DUP	846	Initial CNS Tumor		0.0249511	0.0326899	244	776	524	252	29.0323
BS_VGQXHHWP	PT_8FBR94AD	Brainstem glioma- Diffuse intrinsic pontine glioma	Deceased	DEL	-81480			0.0337404	0.0393127	245	453	432	21	2.41935
BS_VGQXHHWP	PT_8FBR94AD	Brainstem glioma- Diffuse intrinsic pontine glioma	Deceased	DUP	117292			0.0274169	0.0403634	246	659	410	249	28.6866
BS_VGQXHHWP	PT_8FBR94AD	Brainstem glioma- Diffuse intrinsic pontine glioma	Deceased	DEL	-430373			0.0380166	0.0421321	247	360	390	-30	-3.45622
BS_VGQXHHWP	PT_8FBR94AD	Brainstem glioma- Diffuse intrinsic pontine glioma	Deceased	DEL	-256511			0.066222	0.0665768	248	135	193	-58	-6.68203
BS_VGQXHHWP	PT_8FBR94AD	Brainstem glioma- Diffuse intrinsic pontine glioma	Deceased	DEL	-7482			0.0251246	0.0176009	249	763	746	17	1.95853
BS_VGQXHHWP	PT_8FBR94AD	Brainstem glioma- Diffuse intrinsic pontine glioma	Deceased	DUP	145561			0.0263099	0.0263088	250	717	601	116	13.3641
BS_VGQXHHWP	PT_8FBR94AD	Brainstem glioma- Diffuse intrinsic pontine glioma	Deceased	DEL	-496826			0.0272663		251	667	860	-193	-22.235
BS_VGQXHHWP	PT_8FBR94AD	Brainstem glioma- Diffuse intrinsic pontine glioma	Deceased	DEL	-125940			0.0349487	0.0337348	252	423	505	-82	-9.447
BS_VGQXHHWP	PT_8FBR94AD	Brainstem glioma- Diffuse intrinsic pontine glioma	Deceased	DUP	376988			0.0944438	0.0821113	253	72.5	146.5	-74	-8.52535
BS_VGQXHHWP	PT_8FBR94AD	Brainstem glioma- Diffuse intrinsic pontine glioma	Deceased	DEL	-224054			0.0628847	0.0364618	254	145	471	-326	-37.5576
BS_NMEY2X9W	PT_CWVNNBPH	Brainstem glioma- Diffuse intrinsic pontine glioma	Deceased	DEL	-411288			0.190999	0.203731	255	18	29	-11	-1.26728
BS_NMEY2X9W	PT_CWVNNBPH	Brainstem glioma- Diffuse intrinsic pontine glioma	Deceased	DEL	-177719			0.0431262	0.0202817	256	287	708	-421	-48.5023
BS_NMEY2X9W	PT_CWVNNBPH	Brainstem glioma- Diffuse intrinsic pontine glioma	Deceased	DUP	213716			0.0356679	0.0341479	257	399	502	-103	-11.8664
BS_NMEY2X9W	PT_CWVNNBPH	Brainstem glioma- Diffuse intrinsic pontine glioma	Deceased	DEL	-352239			0.132631	0.145399	258	35	51	-16	-1.84332
BS_DV8XBC4X	PT_DZ0X4KM1	Brainstem glioma- Diffuse intrinsic pontine glioma	Initial CNS Tumor	DUP	104038	Initial CNS Tumor		0.0368964	0.0673935	259	378	190	188	21.659
BS_D1CNC603	PT_VKRWCBA2	Brainstem glioma- Diffuse intrinsic pontine glioma	Initial CNS Tumor	DEL	-361689	Initial CNS Tumor		0.148764	0.293232	260	29	10	19	2.18894
BS_D1CNC603	PT_VKRWCBA2	Brainstem glioma- Diffuse intrinsic pontine glioma	Initial CNS Tumor	DEL	-232366	Initial CNS Tumor		0.171135	0.257351	261	21	13	8	0.921659
BS_D1CNC603	PT_VKRWCBA2	Brainstem glioma- Diffuse intrinsic pontine glioma	Initial CNS Tumor	DEL	-336048	Initial CNS Tumor		0.0858797	0.0506182	262	86	305	-219	-25.2304
BS_AFAHY6HP	PT_PSX2CSYX	Brainstem glioma- Diffuse intrinsic pontine glioma	Initial CNS Tumor	DEL	-100708	Initial CNS Tumor		0.0327105	0.0293651	263	487	558	-71	-8.17972
BS_AFAHY6HP	PT_PSX2CSYX	Brainstem glioma- Diffuse intrinsic pontine glioma	Initial CNS Tumor	DUP	100835	Initial CNS Tumor		0.0320035	0.0448195	264	508	361	147	16.9355
BS_AFAHY6HP	PT_PSX2CSYX	Brainstem glioma- Diffuse intrinsic pontine glioma	Initial CNS Tumor	DEL	-29106	Initial CNS Tumor		0.024972	0.00707176	265	773	822	-49	-5.64516
BS_PC2FAWCJ	PT_E24DN34J	Brainstem glioma- Diffuse intrinsic pontine glioma	Initial CNS Tumor	INV	2696	Initial CNS Tumor		0.0262373	0.025912	266	721	610	111	12.788
BS_PC2FAWCJ	PT_E24DN34J	Brainstem glioma- Diffuse intrinsic pontine glioma	Initial CNS Tumor	DUP	92445	Initial CNS Tumor		0.0342385	0.0476791	267	440	328	112	12.9032
BS_BHK1E2GG	PT_23JJKZPS	Brainstem glioma- Diffuse intrinsic pontine glioma	Deceased	DUP	396217			0.0447307	0.0842913	268	266	141	125	14.4009
BS_BHK1E2GG	PT_23JJKZPS	Brainstem glioma- Diffuse intrinsic pontine glioma	Deceased	DEL	-129167			0.0399884	0.0170551	269	327	754	-427	-49.1935
BS_WPBKGDD6	PT_CRTJW8WQ	Brainstem glioma- Diffuse intrinsic pontine glioma	Deceased	DEL	-158125			0.0593367	0.0233094	270	160	661	-501	-57.7189
BS_WPBKGDD6	PT_CRTJW8WQ	Brainstem glioma- Diffuse intrinsic pontine glioma	Deceased	DUP	332945			0.0446853	0.0366945	271	268	467	-199	-22.9263
BS_WPBKGDD6	PT_CRTJW8WQ	Brainstem glioma- Diffuse intrinsic pontine glioma	Deceased	DUP	471827			0.0591618	0.0323181	272	162	527	-365	-42.0507
BS_XBT37K7C	PT_8FBR94AD	Brainstem glioma- Diffuse intrinsic pontine glioma	Deceased	DUP	104159			0.0615002	0.0603814	273	151	233	-82	-9.447
BS_XBT37K7C	PT_8FBR94AD	Brainstem glioma- Diffuse intrinsic pontine glioma	Deceased	DEL	-127521			0.0935906	0.059721	274	74	236	-162	-18.6636
BS_XBT37K7C	PT_8FBR94AD	Brainstem glioma- Diffuse intrinsic pontine glioma	Deceased	DUP	458092			0.0845852	0.0587332	275	88	241	-153	-17.6267
BS_XBT37K7C	PT_8FBR94AD	Brainstem glioma- Diffuse intrinsic pontine glioma	Deceased	DUP	401870			0.103129	0.0691942	276	61	182	-121	-13.9401
BS_XBT37K7C	PT_8FBR94AD	Brainstem glioma- Diffuse intrinsic pontine glioma	Deceased	DEL	-147925			0.0260114	0.0121483	277	729	799	-70	-8.06452
BS_XBT37K7C	PT_8FBR94AD	Brainstem glioma- Diffuse intrinsic pontine glioma	Deceased	DEL	-37494			0.0244098	0.0280067	278	812	578	234	26.9585
BS_TN29FCG8	PT_8J4EYY40	Brainstem glioma- Diffuse intrinsic pontine glioma	Initial CNS Tumor	DEL	-354	Initial CNS Tumor		0.0239381	0.0210338	279	842	697	145	16.7051
BS_64EPGDKB	PT_351GXJCW	Brainstem glioma- Diffuse intrinsic pontine glioma	Deceased	DEL	-8847			0.0256684	0.0194184	280	747	721	26	2.99539
BS_64EPGDKB	PT_351GXJCW	Brainstem glioma- Diffuse intrinsic pontine glioma	Deceased	DUP	766			0.0466268	0.0468479	281	243	340	-97	-11.1751
BS_64EPGDKB	PT_351GXJCW	Brainstem glioma- Diffuse intrinsic pontine glioma	Deceased	INV	37067			0.029338	0.0388531	282	588	439	149	17.1659
BS_9JV0QSKF	PT_7KS8C9Y6	Brainstem glioma- Diffuse intrinsic pontine glioma	Initial CNS Tumor	DEL	-154618	Initial CNS Tumor		0.0632338	0.095151	283	144	108	36	4.14747
BS_9JV0QSKF	PT_7KS8C9Y6	Brainstem glioma- Diffuse intrinsic pontine glioma	Initial CNS Tumor	DUP	154989	Initial CNS Tumor		0.0366229	0.0578435	284	384	247	137	15.7834
BS_9JV0QSKF	PT_7KS8C9Y6	Brainstem glioma- Diffuse intrinsic pontine glioma	Initial CNS Tumor	DEL	-133441	Initial CNS Tumor		0.0887147	0.111081	285	81	83	-2	-0.230415
BS_9JV0QSKF	PT_7KS8C9Y6	Brainstem glioma- Diffuse intrinsic pontine glioma	Initial CNS Tumor	DUP	62845	Initial CNS Tumor		0.0242123	0.0142304	286	815	779	36	4.14747
BS_9658ZFM1	PT_WN5P2GCY	Brainstem glioma- Diffuse intrinsic pontine glioma	Deceased	DEL	-26069			0.0251079	0.0171373	287	764	751	13	1.4977
BS_9658ZFM1	PT_WN5P2GCY	Brainstem glioma- Diffuse intrinsic pontine glioma	Deceased	DEL	-272937			0.0651527	0.0770621	288	138	158	-20	-2.30415
BS_9658ZFM1	PT_WN5P2GCY	Brainstem glioma- Diffuse intrinsic pontine glioma	Deceased	DUP	239303			0.057388	0.0602941	289	171	234	-63	-7.25806
BS_9658ZFM1	PT_WN5P2GCY	Brainstem glioma- Diffuse intrinsic pontine glioma	Deceased	DUP	45970			0.0274529	0.0270411	290	657	589	68	7.8341
BS_9658ZFM1	PT_WN5P2GCY	Brainstem glioma- Diffuse intrinsic pontine glioma	Deceased	DEL	-36976			0.0266046	0.0406042	291	704	407	297	34.2166
BS_9658ZFM1	PT_WN5P2GCY	Brainstem glioma- Diffuse intrinsic pontine glioma	Deceased	DUP	460240			0.0887828	0.212816	292	80	25	55	6.33641
BS_9658ZFM1	PT_WN5P2GCY	Brainstem glioma- Diffuse intrinsic pontine glioma	Deceased	DUP	102030			0.0324296	0.0280307	293	496	576	-80	-9.21659
BS_9658ZFM1	PT_WN5P2GCY	Brainstem glioma- Diffuse intrinsic pontine glioma	Deceased	DUP	101689			0.0265441	0.0236197	294	708	655	53	6.10599
BS_9658ZFM1	PT_WN5P2GCY	Brainstem glioma- Diffuse intrinsic pontine glioma	Deceased	DEL	-100867			0.0311548	0.0206116	295	525	704	-179	-20.6221
BS_9658ZFM1	PT_WN5P2GCY	Brainstem glioma- Diffuse intrinsic pontine glioma	Deceased	DEL	-223547			0.073779	0.0433533	296	114	376	-262	-30.1843
BS_9658ZFM1	PT_WN5P2GCY	Brainstem glioma- Diffuse intrinsic pontine glioma	Deceased	DUP	37246			0.0254926	0.0208864	297	753	699	54	6.2212
BS_59D0EMTP	PT_HGG8X8QE	Brainstem glioma- Diffuse intrinsic pontine glioma	Deceased	DUP	326			0.0295856	0.0303295	298	584	548	36	4.14747
BS_59D0EMTP	PT_HGG8X8QE	Brainstem glioma- Diffuse intrinsic pontine glioma	Deceased	DUP	742			0.0236696	0.0419451	299	861	392	469	54.0323
BS_59D0EMTP	PT_HGG8X8QE	Brainstem glioma- Diffuse intrinsic pontine glioma	Deceased	DEL	-114087			0.024041	0.0211321	300	829	694	135	15.553
BS_59D0EMTP	PT_HGG8X8QE	Brainstem glioma- Diffuse intrinsic pontine glioma	Deceased	DUP	655			0.0265176	0.0447381	301	709	362	347	39.977
BS_MS39AKDH	PT_P571HTNK	Brainstem glioma- Diffuse intrinsic pontine glioma	Initial CNS Tumor	DUP	81629	Initial CNS Tumor		0.0360411	0.0506536	302	392	303	89	10.2535
BS_MS39AKDH	PT_P571HTNK	Brainstem glioma- Diffuse intrinsic pontine glioma	Initial CNS Tumor	DEL	-108908	Initial CNS Tumor		0.0433673	0.0472445	303	285	331	-46	-5.29954
BS_MS39AKDH	PT_P571HTNK	Brainstem glioma- Diffuse intrinsic pontine glioma	Initial CNS Tumor	DUP	53193	Initial CNS Tumor		0.027179	0.0237976	304	676	650	26	2.99539
BS_MS39AKDH	PT_P571HTNK	Brainstem glioma- Diffuse intrinsic pontine glioma	Initial CNS Tumor	DEL	-91	Initial CNS Tumor		0.0287544	0.0395023	305	616	429	187	21.5438
BS_KFJP278G	PT_K7FZ6YHZ	Brainstem glioma- Diffuse intrinsic pontine glioma	Deceased	DEL	-82214			0.0734548	0.0308193	306	115	542	-427	-49.1935
BS_KFJP278G	PT_K7FZ6YHZ	Brainstem glioma- Diffuse intrinsic pontine glioma	Deceased	DEL	-207716			0.0543814	0.0641464	307	191	210	-19	-2.18894
BS_KFJP278G	PT_K7FZ6YHZ	Brainstem glioma- Diffuse intrinsic pontine glioma	Deceased	DUP	110855			0.0337024	0.0248152	308	455	634	-179	-20.6221
BS_KFJP278G	PT_K7FZ6YHZ	Brainstem glioma- Diffuse intrinsic pontine glioma	Deceased	DEL	-110348			0.0355014	0.0286883	309	408	569	-161	-18.5484
BS_KFJP278G	PT_K7FZ6YHZ	Brainstem glioma- Diffuse intrinsic pontine glioma	Deceased	DEL	-121977			0.0265551	0.0219803	310	706	682	24	2.76498
BS_YB99Q6TN	PT_A325EYR2	Brainstem glioma- Diffuse intrinsic pontine glioma	Initial CNS Tumor	DUP	9998	Initial CNS Tumor		0.0329806	0.0441633	311	478	370	108	12.4424
BS_YB99Q6TN	PT_A325EYR2	Brainstem glioma- Diffuse intrinsic pontine glioma	Initial CNS Tumor	DEL	-353	Initial CNS Tumor		0.0372173	0.143688	312	369	52	317	36.5207
BS_HPMQY9T2	PT_EW44V0NM	Brainstem glioma- Diffuse intrinsic pontine glioma	Deceased	INV	322256			0.0558701	0.091063	313	183	121	62	7.14286
BS_HPMQY9T2	PT_EW44V0NM	Brainstem glioma- Diffuse intrinsic pontine glioma	Deceased	DEL	-287386			0.0335997		314	464	860	-396	-45.6221
BS_HPMQY9T2	PT_EW44V0NM	Brainstem glioma- Diffuse intrinsic pontine glioma	Deceased	DEL	-364			0.0242044	0.0373431	315	820	460	360	41.4747
BS_91DWR97R	PT_H62STE27	Brainstem glioma- Diffuse intrinsic pontine glioma	Initial CNS Tumor	DEL	-119205	Initial CNS Tumor		0.0440191	0.043927	316	276	371	-95	-10.9447
BS_91DWR97R	PT_H62STE27	Brainstem glioma- Diffuse intrinsic pontine glioma	Initial CNS Tumor	DEL	-172920	Initial CNS Tumor		0.0257488	0.0428812	317	744	383	361	41.5899
BS_91DWR97R	PT_H62STE27	Brainstem glioma- Diffuse intrinsic pontine glioma	Initial CNS Tumor	DEL	-96766	Initial CNS Tumor		0.0272587	0.0156454	318	669	769	-100	-11.5207
BS_4N387B0K	PT_M72FHJXN	Brainstem glioma- Diffuse intrinsic pontine glioma	Deceased	INV	208578			0.0365604	0.026998	319	385	590	-205	-23.6175
BS_4N387B0K	PT_M72FHJXN	Brainstem glioma- Diffuse intrinsic pontine glioma	Deceased	INV	208579			0.0328079	0.0368572	320	486	466	20	2.30415
BS_4N387B0K	PT_M72FHJXN	Brainstem glioma- Diffuse intrinsic pontine glioma	Deceased	DEL	-34060			0.027311	0.0383915	321	665	444	221	25.4608
BS_4N387B0K	PT_M72FHJXN	Brainstem glioma- Diffuse intrinsic pontine glioma	Deceased	DEL	-110			0.0414755	0.057291	322	301.5	255.5	46	5.29954
BS_4N387B0K	PT_M72FHJXN	Brainstem glioma- Diffuse intrinsic pontine glioma	Deceased	DEL	-206649			0.0624341	0.0589538	323	147	238	-91	-10.4839
BS_4N387B0K	PT_M72FHJXN	Brainstem glioma- Diffuse intrinsic pontine glioma	Deceased	DEL	-294193			0.0445023	0.0588812	324	271	240	31	3.57143
BS_4N387B0K	PT_M72FHJXN	Brainstem glioma- Diffuse intrinsic pontine glioma	Deceased	DUP	181883			0.0489291	0.0523329	325	224	286	-62	-7.14286
BS_4N387B0K	PT_M72FHJXN	Brainstem glioma- Diffuse intrinsic pontine glioma	Deceased	DUP	134432			0.0404883	0.0237299	326	316	652	-336	-38.7097
BS_4N387B0K	PT_M72FHJXN	Brainstem glioma- Diffuse intrinsic pontine glioma	Deceased	DEL	-376620			0.0354841	0.0470297	327	411	338	73	8.41014
BS_E8Z367DQ	PT_440E1XW5	Brainstem glioma- Diffuse intrinsic pontine glioma	Deceased	DEL	-275440			0.032095	0.0176692	328	503	745	-242	-27.8802
BS_E8Z367DQ	PT_440E1XW5	Brainstem glioma- Diffuse intrinsic pontine glioma	Deceased	DEL	-80341			0.353294	0.627653	329	2	2	0	0
BS_E8Z367DQ	PT_440E1XW5	Brainstem glioma- Diffuse intrinsic pontine glioma	Deceased	DUP	43627			0.0345035	0.0645083	330	430	208	222	25.576
BS_E8Z367DQ	PT_440E1XW5	Brainstem glioma- Diffuse intrinsic pontine glioma	Deceased	DEL	-481941			0.0769642	0.206586	331	101	27	74	8.52535
BS_E8Z367DQ	PT_440E1XW5	Brainstem glioma- Diffuse intrinsic pontine glioma	Deceased	DEL	-499809			0.0813003	0.0972283	332	91	103	-12	-1.38249
BS_E8Z367DQ	PT_440E1XW5	Brainstem glioma- Diffuse intrinsic pontine glioma	Deceased	DEL	-1664			0.023671	0.0201159	333	860	709	151	17.3963
BS_E8Z367DQ	PT_440E1XW5	Brainstem glioma- Diffuse intrinsic pontine glioma	Deceased	DEL	-12999			0.0304614	0.0186651	334	550	732	-182	-20.9677
BS_28HAR2FT	PT_C52RFPB9	Brainstem glioma- Diffuse intrinsic pontine glioma	Deceased	DEL	-48730			0.0336555	0.0238063	335	461	649	-188	-21.659
BS_28HAR2FT	PT_C52RFPB9	Brainstem glioma- Diffuse intrinsic pontine glioma	Deceased	DEL	-368491			0.0308556	0.0574206	336	534.5	249.5	285	32.8341
BS_28HAR2FT	PT_C52RFPB9	Brainstem glioma- Diffuse intrinsic pontine glioma	Deceased	DEL	-29205			0.0322274	0.0343138	337	499	497	2	0.230415
BS_28HAR2FT	PT_C52RFPB9	Brainstem glioma- Diffuse intrinsic pontine glioma	Deceased	DEL	-282855			0.0565308	0.0487213	338	177	319	-142	-16.3594
BS_28HAR2FT	PT_C52RFPB9	Brainstem glioma- Diffuse intrinsic pontine glioma	Deceased	DEL	-73427			0.0251064	0.0235176	339	765	657	108	12.4424
BS_28HAR2FT	PT_C52RFPB9	Brainstem glioma- Diffuse intrinsic pontine glioma	Deceased	DUP	454195			0.0800157	0.162644	340	94	40	54	6.2212
BS_ZMP8QPX4	PT_X5AEX1N4	Brainstem glioma- Diffuse intrinsic pontine glioma	Deceased	DEL	-28509			0.0246677	0.0479189	341	794	326	468	53.9171
BS_ZMP8QPX4	PT_X5AEX1N4	Brainstem glioma- Diffuse intrinsic pontine glioma	Deceased	DEL	-66965			0.0340397	0.045792	342	444	350	94	10.8295
BS_ZMP8QPX4	PT_X5AEX1N4	Brainstem glioma- Diffuse intrinsic pontine glioma	Deceased	DEL	-485525			0.10809	0.117797	343	55	75	-20	-2.30415
BS_JM1VYTKQ	PT_5SWFTE95	Brainstem glioma- Diffuse intrinsic pontine glioma	Deceased	DEL	-90288			0.0489421	0.0823847	344	223	145	78	8.98618
BS_JM1VYTKQ	PT_5SWFTE95	Brainstem glioma- Diffuse intrinsic pontine glioma	Deceased	DEL	-193760			0.0261772	0.0193834	345	722	722	0	0
BS_JM1VYTKQ	PT_5SWFTE95	Brainstem glioma- Diffuse intrinsic pontine glioma	Deceased	DEL	-365916			0.155464	0.204523	346	27	28	-1	-0.115207
BS_JM1VYTKQ	PT_5SWFTE95	Brainstem glioma- Diffuse intrinsic pontine glioma	Deceased	DUP	86167			0.0607258	0.0748236	347	153	163	-10	-1.15207
BS_JM1VYTKQ	PT_5SWFTE95	Brainstem glioma- Diffuse intrinsic pontine glioma	Deceased	INV	86361			0.0278054	0.0321007	348	641	529	112	12.9032
BS_E2752K4C	PT_QJ53FP9N	Brainstem glioma- Diffuse intrinsic pontine glioma	Deceased	DUP	330510			0.0243268	0.00353017	349	814	831	-17	-1.95853
BS_E2752K4C	PT_QJ53FP9N	Brainstem glioma- Diffuse intrinsic pontine glioma	Deceased	DEL	-65303			0.0768117	0.0142079	350	103.5	780.5	-677	-77.9954
BS_J7EY237P	PT_E3WNEDD4	Brainstem glioma- Diffuse intrinsic pontine glioma	Deceased	DEL	-68888			0.124763	0.180645	351	39	34	5	0.576037
BS_J7EY237P	PT_E3WNEDD4	Brainstem glioma- Diffuse intrinsic pontine glioma	Deceased	DEL	-445473			0.109812	0.11658	352	51	79	-28	-3.22581
BS_J7EY237P	PT_E3WNEDD4	Brainstem glioma- Diffuse intrinsic pontine glioma	Deceased	DEL	-128712			0.0663448	0.108499	353	132	86	46	5.29954
BS_J7EY237P	PT_E3WNEDD4	Brainstem glioma- Diffuse intrinsic pontine glioma	Deceased	INV	327020			0.0239618	0.0314124	354	840	536	304	35.023
BS_J7EY237P	PT_E3WNEDD4	Brainstem glioma- Diffuse intrinsic pontine glioma	Deceased	DUP	223093			0.048648	0.0346334	355	228	491	-263	-30.2995
BS_J7EY237P	PT_E3WNEDD4	Brainstem glioma- Diffuse intrinsic pontine glioma	Deceased	INV	86724			0.0517033	0.0855025	356	207	137	70	8.06452
BS_J7EY237P	PT_E3WNEDD4	Brainstem glioma- Diffuse intrinsic pontine glioma	Deceased	INV	86725			0.0468821	0.0648809	357	239	202	37	4.26267
BS_J7EY237P	PT_E3WNEDD4	Brainstem glioma- Diffuse intrinsic pontine glioma	Deceased	DUP	50746			0.106766	0.0700019	358	58	180	-122	-14.0553
BS_J7EY237P	PT_E3WNEDD4	Brainstem glioma- Diffuse intrinsic pontine glioma	Deceased	DEL	-64122			0.0289872	0.0382524	359	605	449	156	17.9724
BS_J7EY237P	PT_E3WNEDD4	Brainstem glioma- Diffuse intrinsic pontine glioma	Deceased	DEL	-70996			0.0427946	0.0871902	360	290	135	155	17.8571
BS_DAZVXFNQ	PT_Q37KKTVP	Brainstem glioma- Diffuse intrinsic pontine glioma	Initial CNS Tumor	DEL	-376897	Initial CNS Tumor		0.0814226	0.107924	361	90	88	2	0.230415
BS_DAZVXFNQ	PT_Q37KKTVP	Brainstem glioma- Diffuse intrinsic pontine glioma	Initial CNS Tumor	DEL	-1249	Initial CNS Tumor		0.0427303	0.0325063	362	292	526	-234	-26.9585
BS_DAZVXFNQ	PT_Q37KKTVP	Brainstem glioma- Diffuse intrinsic pontine glioma	Initial CNS Tumor	DEL	-114957	Initial CNS Tumor		0.0245382		363	804	860	-56	-6.45161
BS_DRTPRG5Q	PT_45T6E38N	Brainstem glioma- Diffuse intrinsic pontine glioma	Initial CNS Tumor	DUP	475081	Initial CNS Tumor		0.126575	0.0998229	364	38	98	-60	-6.91244
BS_DRTPRG5Q	PT_45T6E38N	Brainstem glioma- Diffuse intrinsic pontine glioma	Initial CNS Tumor	DUP	240430	Initial CNS Tumor		0.0351288	0.0396947	365	421	423	-2	-0.230415
BS_DRTPRG5Q	PT_45T6E38N	Brainstem glioma- Diffuse intrinsic pontine glioma	Initial CNS Tumor	DEL	-100662	Initial CNS Tumor		0.027883	0.0334781	366	637	511	126	14.5161
BS_DRTPRG5Q	PT_45T6E38N	Brainstem glioma- Diffuse intrinsic pontine glioma	Initial CNS Tumor	DUP	103048	Initial CNS Tumor		0.0252093	0.0372979	367	762	462	300	34.5622
BS_DRTPRG5Q	PT_45T6E38N	Brainstem glioma- Diffuse intrinsic pontine glioma	Initial CNS Tumor	DEL	-145973	Initial CNS Tumor		0.0389956	0.0635392	368	347	217	130	14.977
BS_DRTPRG5Q	PT_45T6E38N	Brainstem glioma- Diffuse intrinsic pontine glioma	Initial CNS Tumor	DEL	-208005	Initial CNS Tumor		0.0556922	0.0654343	369	185	197	-12	-1.38249
BS_DRTPRG5Q	PT_45T6E38N	Brainstem glioma- Diffuse intrinsic pontine glioma	Initial CNS Tumor	DUP	152803	Initial CNS Tumor		0.0343993	0.0457701	370	437	351	86	9.90783
BS_DRTPRG5Q	PT_45T6E38N	Brainstem glioma- Diffuse intrinsic pontine glioma	Initial CNS Tumor	DEL	-490760	Initial CNS Tumor		0.0879744	0.140717	371	82	53	29	3.34101
BS_DRTPRG5Q	PT_45T6E38N	Brainstem glioma- Diffuse intrinsic pontine glioma	Initial CNS Tumor	DEL	-1611	Initial CNS Tumor		0.0273257	0.0274235	372	664	582	82	9.447
BS_DRTPRG5Q	PT_45T6E38N	Brainstem glioma- Diffuse intrinsic pontine glioma	Initial CNS Tumor	DUP	420221	Initial CNS Tumor		0.0689193	0.114266	373	124	80	44	5.06912
BS_DRTPRG5Q	PT_45T6E38N	Brainstem glioma- Diffuse intrinsic pontine glioma	Initial CNS Tumor	DUP	272769	Initial CNS Tumor		0.0409786	0.0423411	374	307	387	-80	-9.21659
BS_DRTPRG5Q	PT_45T6E38N	Brainstem glioma- Diffuse intrinsic pontine glioma	Initial CNS Tumor	DUP	389054	Initial CNS Tumor		0.0391494	0.0399869	375	340	418	-78	-8.98618
BS_DRTPRG5Q	PT_45T6E38N	Brainstem glioma- Diffuse intrinsic pontine glioma	Initial CNS Tumor	DUP	858	Initial CNS Tumor		0.0299227	0.0269136	376	575	591	-16	-1.84332
BS_DRTPRG5Q	PT_45T6E38N	Brainstem glioma- Diffuse intrinsic pontine glioma	Initial CNS Tumor	DEL	-266241	Initial CNS Tumor		0.0776617	0.0941977	377	100	114	-14	-1.6129
BS_DRTPRG5Q	PT_45T6E38N	Brainstem glioma- Diffuse intrinsic pontine glioma	Initial CNS Tumor	DEL	-1307	Initial CNS Tumor		0.0246615	0.0124284	378	796	796	0	0
BS_DRTPRG5Q	PT_45T6E38N	Brainstem glioma- Diffuse intrinsic pontine glioma	Initial CNS Tumor	DUP	106839	Initial CNS Tumor		0.0562462	0.0942886	379	179	112	67	7.71889
BS_DRTPRG5Q	PT_45T6E38N	Brainstem glioma- Diffuse intrinsic pontine glioma	Initial CNS Tumor	DEL	-106839	Initial CNS Tumor		0.048056	0.0403256	380	235	412	-177	-20.3917
BS_DRTPRG5Q	PT_45T6E38N	Brainstem glioma- Diffuse intrinsic pontine glioma	Initial CNS Tumor	INV	76108	Initial CNS Tumor		0.0336966	0.0229375	381	456	669	-213	-24.5392
BS_DRTPRG5Q	PT_45T6E38N	Brainstem glioma- Diffuse intrinsic pontine glioma	Initial CNS Tumor	DEL	-44600	Initial CNS Tumor		0.0397567	0.0413436	382	333	397	-64	-7.37327
BS_DRTPRG5Q	PT_45T6E38N	Brainstem glioma- Diffuse intrinsic pontine glioma	Initial CNS Tumor	DUP	39211	Initial CNS Tumor		0.0266335	0.0271445	383	701	585	116	13.3641
BS_F7VH8BQX	PT_440E1XW5	Brainstem glioma- Diffuse intrinsic pontine glioma	Deceased	DEL	-80379			0.348025	0.587684	384	4	5	-1	-0.115207
BS_F7VH8BQX	PT_440E1XW5	Brainstem glioma- Diffuse intrinsic pontine glioma	Deceased	DEL	-574			0.0269101	0.02403	385	687	644	43	4.95392
BS_F7VH8BQX	PT_440E1XW5	Brainstem glioma- Diffuse intrinsic pontine glioma	Deceased	DEL	-96106			0.0337997	0.0502769	386	450	307	143	16.4747
BS_F7VH8BQX	PT_440E1XW5	Brainstem glioma- Diffuse intrinsic pontine glioma	Deceased	DUP	228127			0.0549132	0.0625636	387	187	222	-35	-4.03226
BS_F7VH8BQX	PT_440E1XW5	Brainstem glioma- Diffuse intrinsic pontine glioma	Deceased	DEL	-161379			0.0668282	0.0920674	388	130.5	116.5	14	1.6129
BS_7SV64RVZ	PT_5Y0CE4WK	Brainstem glioma- Diffuse intrinsic pontine glioma	Deceased	DUP	81439			0.0302327	0.0257795	389	561	612	-51	-5.87558
BS_7SV64RVZ	PT_5Y0CE4WK	Brainstem glioma- Diffuse intrinsic pontine glioma	Deceased	DEL	-346667			0.0460815	0.0362	390	248	473	-225	-25.9217
BS_7SV64RVZ	PT_5Y0CE4WK	Brainstem glioma- Diffuse intrinsic pontine glioma	Deceased	DEL	-96727			0.0303373	0.0446436	391	553	366	187	21.5438
BS_7SV64RVZ	PT_5Y0CE4WK	Brainstem glioma- Diffuse intrinsic pontine glioma	Deceased	DUP	1458			0.0235277	0.0353487	392	868	484	384	44.2396
BS_7SV64RVZ	PT_5Y0CE4WK	Brainstem glioma- Diffuse intrinsic pontine glioma	Deceased	DEL	-208813			0.0353862		393	415	860	-445	-51.2673
BS_7SV64RVZ	PT_5Y0CE4WK	Brainstem glioma- Diffuse intrinsic pontine glioma	Deceased	DEL	-461			0.0240039	0.0388105	394	837	440	397	45.7373
BS_7SV64RVZ	PT_5Y0CE4WK	Brainstem glioma- Diffuse intrinsic pontine glioma	Deceased	DEL	-272284			0.0731617	0.108469	395	116	87	29	3.34101
BS_MEE1Y50H	PT_MWKY4TJ4	Brainstem glioma- Diffuse intrinsic pontine glioma	Deceased	INV	472586			0.0725978	0.0632292	396	118	220	-102	-11.7512
BS_MEE1Y50H	PT_MWKY4TJ4	Brainstem glioma- Diffuse intrinsic pontine glioma	Deceased	DEL	-161411			0.0289361	0.0498247	397	608	312	296	34.1014
BS_MEE1Y50H	PT_MWKY4TJ4	Brainstem glioma- Diffuse intrinsic pontine glioma	Deceased	DEL	-139286			0.0481475	0.0779943	398	234	156	78	8.98618
BS_MEE1Y50H	PT_MWKY4TJ4	Brainstem glioma- Diffuse intrinsic pontine glioma	Deceased	DUP	188788			0.0369492	0.0370049	399	375	464	-89	-10.2535
BS_MEE1Y50H	PT_MWKY4TJ4	Brainstem glioma- Diffuse intrinsic pontine glioma	Deceased	DUP	247931			0.0408929	0.0471523	400	310.5	333.5	-23	-2.64977
BS_MEE1Y50H	PT_MWKY4TJ4	Brainstem glioma- Diffuse intrinsic pontine glioma	Deceased	DEL	-466994			0.107675	0.123807	401	56	69	-13	-1.4977
BS_MEE1Y50H	PT_MWKY4TJ4	Brainstem glioma- Diffuse intrinsic pontine glioma	Deceased	DUP	349932			0.113873	0.0903645	402	46.5	123.5	-77	-8.87097
BS_MEE1Y50H	PT_MWKY4TJ4	Brainstem glioma- Diffuse intrinsic pontine glioma	Deceased	DUP	81330			0.0346	0.0376033	403	428	457	-29	-3.34101
BS_MEE1Y50H	PT_MWKY4TJ4	Brainstem glioma- Diffuse intrinsic pontine glioma	Deceased	DEL	-59499			0.0242055	0.0289691	404	818.5	563.5	255	29.3779
BS_MEE1Y50H	PT_MWKY4TJ4	Brainstem glioma- Diffuse intrinsic pontine glioma	Deceased	DEL	-58533			0.0334339	0.038144	405	468	452	16	1.84332
BS_MEE1Y50H	PT_MWKY4TJ4	Brainstem glioma- Diffuse intrinsic pontine glioma	Deceased	DEL	-43315			0.0422707	0.0527464	406	294.5	282.5	12	1.38249
BS_MEE1Y50H	PT_MWKY4TJ4	Brainstem glioma- Diffuse intrinsic pontine glioma	Deceased	DEL	-34782			0.0290158	0.0352128	407	601.5	486.5	115	13.2488
BS_MEE1Y50H	PT_MWKY4TJ4	Brainstem glioma- Diffuse intrinsic pontine glioma	Deceased	DEL	-241341			0.0325681	0.016976	408	491	757	-266	-30.6452
BS_MEE1Y50H	PT_MWKY4TJ4	Brainstem glioma- Diffuse intrinsic pontine glioma	Deceased	DUP	327734			0.0999241	0.0538738	409	65.5	275.5	-210	-24.1935
BS_MEE1Y50H	PT_MWKY4TJ4	Brainstem glioma- Diffuse intrinsic pontine glioma	Deceased	DEL	-475057			0.0907126	0.0746852	410	77	164	-87	-10.023
BS_MEE1Y50H	PT_MWKY4TJ4	Brainstem glioma- Diffuse intrinsic pontine glioma	Deceased	DEL	-207570			0.147491	0.0793556	411	30.5	152.5	-122	-14.0553
BS_MEE1Y50H	PT_MWKY4TJ4	Brainstem glioma- Diffuse intrinsic pontine glioma	Deceased	DEL	-2868			0.0286531	0.0359179	412	621.5	474.5	147	16.9355
BS_MEE1Y50H	PT_MWKY4TJ4	Brainstem glioma- Diffuse intrinsic pontine glioma	Deceased	DEL	-132255			0.0407553	0.0216206	413	313	686	-373	-42.9724
BS_23ZE42Q3	PT_R4T1V1K4	Brainstem glioma- Diffuse intrinsic pontine glioma	Deceased	DUP	130286			0.0451703	0.0811601	414	258	149	109	12.5576
BS_23ZE42Q3	PT_R4T1V1K4	Brainstem glioma- Diffuse intrinsic pontine glioma	Deceased	DEL	-369907			0.0284957		415	624	860	-236	-27.1889
BS_23ZE42Q3	PT_R4T1V1K4	Brainstem glioma- Diffuse intrinsic pontine glioma	Deceased	DEL	-452091			0.0647037	0.0383638	416	139	446	-307	-35.3687
BS_23ZE42Q3	PT_R4T1V1K4	Brainstem glioma- Diffuse intrinsic pontine glioma	Deceased	DUP	263341			0.031968	0.0163825	417	509	765	-256	-29.4931
BS_23ZE42Q3	PT_R4T1V1K4	Brainstem glioma- Diffuse intrinsic pontine glioma	Deceased	DEL	-189588			0.0394616	0.0470377	418	339	336	3	0.345622
BS_23ZE42Q3	PT_R4T1V1K4	Brainstem glioma- Diffuse intrinsic pontine glioma	Deceased	DEL	-138433			0.0546219	0.0545676	419	189	271	-82	-9.447
BS_23ZE42Q3	PT_R4T1V1K4	Brainstem glioma- Diffuse intrinsic pontine glioma	Deceased	DEL	-1115			0.0253418	0.0419971	420	755	391	364	41.9355
BS_23ZE42Q3	PT_R4T1V1K4	Brainstem glioma- Diffuse intrinsic pontine glioma	Deceased	DEL	-76155			0.0310814	0.0498661	421	527	311	216	24.8848
BS_23ZE42Q3	PT_R4T1V1K4	Brainstem glioma- Diffuse intrinsic pontine glioma	Deceased	DUP	175341			0.0765177	0.0686866	422	105	183	-78	-8.98618
BS_23ZE42Q3	PT_R4T1V1K4	Brainstem glioma- Diffuse intrinsic pontine glioma	Deceased	DUP	143367			0.051903	0.0567951	423	206	258	-52	-5.99078
BS_23ZE42Q3	PT_R4T1V1K4	Brainstem glioma- Diffuse intrinsic pontine glioma	Deceased	DUP	392251			0.0980228	0.0884426	424	70	129	-59	-6.79724
BS_23ZE42Q3	PT_R4T1V1K4	Brainstem glioma- Diffuse intrinsic pontine glioma	Deceased	DUP	85962			0.0632934	0.0391935	425	143	434	-291	-33.5253
BS_23ZE42Q3	PT_R4T1V1K4	Brainstem glioma- Diffuse intrinsic pontine glioma	Deceased	DEL	-162128			0.0329647	0.0257078	426	479	613	-134	-15.4378
BS_23ZE42Q3	PT_R4T1V1K4	Brainstem glioma- Diffuse intrinsic pontine glioma	Deceased	DUP	229044			0.0719833	0.0617795	427	119	227	-108	-12.4424
BS_23ZE42Q3	PT_R4T1V1K4	Brainstem glioma- Diffuse intrinsic pontine glioma	Deceased	DEL	-153905			0.0253263	0.0242081	428	757	640	117	13.4793
BS_23ZE42Q3	PT_R4T1V1K4	Brainstem glioma- Diffuse intrinsic pontine glioma	Deceased	DEL	-107528			0.0270724	0.0238845	429	680	646	34	3.91705
BS_23ZE42Q3	PT_R4T1V1K4	Brainstem glioma- Diffuse intrinsic pontine glioma	Deceased	DEL	-206984			0.0288924		430	609	860	-251	-28.9171
BS_23ZE42Q3	PT_R4T1V1K4	Brainstem glioma- Diffuse intrinsic pontine glioma	Deceased	DEL	-366186			0.024846		431	778	860	-82	-9.447
BS_23ZE42Q3	PT_R4T1V1K4	Brainstem glioma- Diffuse intrinsic pontine glioma	Deceased	DUP	249299			0.0913455	0.0758126	432	76	161	-85	-9.79263
BS_23ZE42Q3	PT_R4T1V1K4	Brainstem glioma- Diffuse intrinsic pontine glioma	Deceased	DEL	-97806			0.0651602	0.0259852	433	137	608	-471	-54.2627
BS_23ZE42Q3	PT_R4T1V1K4	Brainstem glioma- Diffuse intrinsic pontine glioma	Deceased	DEL	-433332			0.0237353	0.00647172	434	855	824	31	3.57143
BS_23ZE42Q3	PT_R4T1V1K4	Brainstem glioma- Diffuse intrinsic pontine glioma	Deceased	DUP	287777			0.0693643	0.0337102	435	123	506	-383	-44.1244
BS_23ZE42Q3	PT_R4T1V1K4	Brainstem glioma- Diffuse intrinsic pontine glioma	Deceased	DUP	37943			0.0305059	0.0259631	436	545	609	-64	-7.37327
BS_23ZE42Q3	PT_R4T1V1K4	Brainstem glioma- Diffuse intrinsic pontine glioma	Deceased	DUP	300623			0.0764103	0.0506702	437	106	302	-196	-22.5806
BS_23ZE42Q3	PT_R4T1V1K4	Brainstem glioma- Diffuse intrinsic pontine glioma	Deceased	DUP	111978			0.0468854	0.0382334	438	238	450	-212	-24.424
BS_23ZE42Q3	PT_R4T1V1K4	Brainstem glioma- Diffuse intrinsic pontine glioma	Deceased	DUP	174			0.0344573	0.0492624	439	435	315	120	13.8249
BS_23ZE42Q3	PT_R4T1V1K4	Brainstem glioma- Diffuse intrinsic pontine glioma	Deceased	DUP	269525			0.223334	0.225008	440	11	21	-10	-1.15207
BS_23ZE42Q3	PT_R4T1V1K4	Brainstem glioma- Diffuse intrinsic pontine glioma	Deceased	DEL	-69639			0.0699922	0.21573	441	121	24	97	11.1751
BS_23ZE42Q3	PT_R4T1V1K4	Brainstem glioma- Diffuse intrinsic pontine glioma	Deceased	INV	67044			0.023708	0.0354379	442	857	482	375	43.2028
BS_23ZE42Q3	PT_R4T1V1K4	Brainstem glioma- Diffuse intrinsic pontine glioma	Deceased	DEL	-199930			0.0456316	0.0557271	443	255	264	-9	-1.03687
BS_23ZE42Q3	PT_R4T1V1K4	Brainstem glioma- Diffuse intrinsic pontine glioma	Deceased	DEL	-429506			0.0787972	0.104185	444	97	91	6	0.691244
BS_23ZE42Q3	PT_R4T1V1K4	Brainstem glioma- Diffuse intrinsic pontine glioma	Deceased	DEL	-379			0.0296061	0.0513033	445	583	296	287	33.0645
BS_23ZE42Q3	PT_R4T1V1K4	Brainstem glioma- Diffuse intrinsic pontine glioma	Deceased	DEL	-185290			0.041986	0.0315352	446	297	534	-237	-27.3041
BS_23ZE42Q3	PT_R4T1V1K4	Brainstem glioma- Diffuse intrinsic pontine glioma	Deceased	DUP	908			0.0253546	0.0307873	447	754	543	211	24.3088
BS_23ZE42Q3	PT_R4T1V1K4	Brainstem glioma- Diffuse intrinsic pontine glioma	Deceased	DUP	179002			0.0493896	0.0520702	448	217	291	-74	-8.52535
BS_23ZE42Q3	PT_R4T1V1K4	Brainstem glioma- Diffuse intrinsic pontine glioma	Deceased	DUP	675			0.0259573	0.0174712	449	734	747	-13	-1.4977
BS_K2AP5BKQ	PT_HGG8X8QE	Brainstem glioma- Diffuse intrinsic pontine glioma	Deceased	DUP	55189			0.0306718	0.0470403	450	539	335	204	23.5023
BS_K2AP5BKQ	PT_HGG8X8QE	Brainstem glioma- Diffuse intrinsic pontine glioma	Deceased	DEL	-54603			0.0292426	0.0535856	451	590	278	312	35.9447
BS_K2AP5BKQ	PT_HGG8X8QE	Brainstem glioma- Diffuse intrinsic pontine glioma	Deceased	DUP	788			0.0250921	0.0336409	452	767	509	258	29.7235
BS_K2AP5BKQ	PT_HGG8X8QE	Brainstem glioma- Diffuse intrinsic pontine glioma	Deceased	DUP	756			0.0246159	0.0463457	453	797	343	454	52.3041
BS_HNJYWYPY	PT_M72FHJXN	Brainstem glioma- Diffuse intrinsic pontine glioma	Deceased	DEL	-388007			0.117798	0.0852108	454	41	138	-97	-11.1751
BS_HNJYWYPY	PT_M72FHJXN	Brainstem glioma- Diffuse intrinsic pontine glioma	Deceased	DUP	106382			0.0351736	0.0402288	455	420	414	6	0.691244
BS_HNJYWYPY	PT_M72FHJXN	Brainstem glioma- Diffuse intrinsic pontine glioma	Deceased	DUP	93715			0.0305119	0.0398484	456	544	420	124	14.2857
BS_HNJYWYPY	PT_M72FHJXN	Brainstem glioma- Diffuse intrinsic pontine glioma	Deceased	DEL	-418989			0.0463786	0.0481288	457	246	325	-79	-9.10138
BS_HNJYWYPY	PT_M72FHJXN	Brainstem glioma- Diffuse intrinsic pontine glioma	Deceased	DEL	-206649			0.0624341	0.0589538	458	147	238	-91	-10.4839
BS_HNJYWYPY	PT_M72FHJXN	Brainstem glioma- Diffuse intrinsic pontine glioma	Deceased	DEL	-376620			0.0354841	0.0470297	459	411	338	73	8.41014
BS_YQQ4Q13Y	PT_23JJKZPS	Brainstem glioma- Diffuse intrinsic pontine glioma	Deceased	DEL	-399			0.0411728	0.0990995	460	305	102	203	23.3871
BS_YQQ4Q13Y	PT_23JJKZPS	Brainstem glioma- Diffuse intrinsic pontine glioma	Deceased	DEL	-103784			0.0336698	0.0233918	461	460	658	-198	-22.8111
BS_YQQ4Q13Y	PT_23JJKZPS	Brainstem glioma- Diffuse intrinsic pontine glioma	Deceased	DEL	-129167			0.0399884	0.0170551	462	327	754	-427	-49.1935
BS_YQQ4Q13Y	PT_23JJKZPS	Brainstem glioma- Diffuse intrinsic pontine glioma	Deceased	DEL	-83737			0.0265458	0.0378994	463	707	453	254	29.2627
BS_YQQ4Q13Y	PT_23JJKZPS	Brainstem glioma- Diffuse intrinsic pontine glioma	Deceased	DEL	-6109			0.0312963	0.021459	464	522	688	-166	-19.1244
BS_YQQ4Q13Y	PT_23JJKZPS	Brainstem glioma- Diffuse intrinsic pontine glioma	Deceased	DEL	-2651			0.0302384	0.0584524	465	560	244	316	36.4055
BS_KYPMZZSY	PT_1DSX4VJM	Brainstem glioma- Diffuse intrinsic pontine glioma	Deceased	DEL	-223059			0.0618658	0.0455698	466	150	353	-203	-23.3871
BS_KYPMZZSY	PT_1DSX4VJM	Brainstem glioma- Diffuse intrinsic pontine glioma	Deceased	DEL	-37506			0.0482725	0.0173868	467	232	748	-516	-59.447
BS_KYPMZZSY	PT_1DSX4VJM	Brainstem glioma- Diffuse intrinsic pontine glioma	Deceased	DUP	158881			0.0419723	0.0352389	468	298	485	-187	-21.5438
BS_BVMYEQ8W	PT_3VQ5CZ5A	Brainstem glioma- Diffuse intrinsic pontine glioma	Deceased	DEL	-333138			0.0305415	0.0485433	469	542	321	221	25.4608
BS_BVMYEQ8W	PT_3VQ5CZ5A	Brainstem glioma- Diffuse intrinsic pontine glioma	Deceased	INV	163926			0.0336831	0.0268758	470	457	593	-136	-15.6682
BS_BVMYEQ8W	PT_3VQ5CZ5A	Brainstem glioma- Diffuse intrinsic pontine glioma	Deceased	DEL	-242277			0.0969183	0.091743	471	71	119	-48	-5.52995
BS_BVMYEQ8W	PT_3VQ5CZ5A	Brainstem glioma- Diffuse intrinsic pontine glioma	Deceased	DEL	-215333			0.0902231	0.197447	472	79	31	48	5.52995
BS_BVMYEQ8W	PT_3VQ5CZ5A	Brainstem glioma- Diffuse intrinsic pontine glioma	Deceased	DEL	-80575			0.0402494	0.0257042	473	319	614	-295	-33.9862
BS_BVMYEQ8W	PT_3VQ5CZ5A	Brainstem glioma- Diffuse intrinsic pontine glioma	Deceased	DUP	203903			0.0584682	0.0646696	474	165	205	-40	-4.60829
BS_SSP9MG2E	PT_440E1XW5	Brainstem glioma- Diffuse intrinsic pontine glioma	Deceased	DEL	-80309			0.350493	0.670392	475	3	1	2	0.230415
BS_YKB20Z8Y	PT_TWF36J8K	Brainstem glioma- Diffuse intrinsic pontine glioma	Initial CNS Tumor	DEL	-238351	Initial CNS Tumor		0.0325584	0.0411804	476	492	402	90	10.3687
BS_YKB20Z8Y	PT_TWF36J8K	Brainstem glioma- Diffuse intrinsic pontine glioma	Initial CNS Tumor	INV	38310	Initial CNS Tumor		0.0361382	0.0494983	477	391	314	77	8.87097
BS_YKB20Z8Y	PT_TWF36J8K	Brainstem glioma- Diffuse intrinsic pontine glioma	Initial CNS Tumor	DUP	226982	Initial CNS Tumor		0.0809275	0.0795094	478	93	150	-57	-6.56682
BS_YKB20Z8Y	PT_TWF36J8K	Brainstem glioma- Diffuse intrinsic pontine glioma	Initial CNS Tumor	DEL	-484064	Initial CNS Tumor		0.0275589	0.0183331	479	650	736	-86	-9.90783
BS_YKB20Z8Y	PT_TWF36J8K	Brainstem glioma- Diffuse intrinsic pontine glioma	Initial CNS Tumor	INV	455088	Initial CNS Tumor		0.0247156	0.0221521	480	786	679	107	12.3272
BS_YKB20Z8Y	PT_TWF36J8K	Brainstem glioma- Diffuse intrinsic pontine glioma	Initial CNS Tumor	INV	366000	Initial CNS Tumor		0.053503	0.0499093	481	196	310	-114	-13.1336
BS_YKB20Z8Y	PT_TWF36J8K	Brainstem glioma- Diffuse intrinsic pontine glioma	Initial CNS Tumor	DEL	-176747	Initial CNS Tumor		0.0362568	0.0904094	482	388	122	266	30.6452
BS_YKB20Z8Y	PT_TWF36J8K	Brainstem glioma- Diffuse intrinsic pontine glioma	Initial CNS Tumor	DUP	177014	Initial CNS Tumor		0.0300044		483	571	860	-289	-33.2949
BS_YKB20Z8Y	PT_TWF36J8K	Brainstem glioma- Diffuse intrinsic pontine glioma	Initial CNS Tumor	INV	396868	Initial CNS Tumor		0.0531936	0.255918	484	197	14	183	21.0829
BS_YKB20Z8Y	PT_TWF36J8K	Brainstem glioma- Diffuse intrinsic pontine glioma	Initial CNS Tumor	DEL	-353	Initial CNS Tumor		0.0253409	0.0540696	485	756	274	482	55.53
BS_YKB20Z8Y	PT_TWF36J8K	Brainstem glioma- Diffuse intrinsic pontine glioma	Initial CNS Tumor	DEL	-264308	Initial CNS Tumor		0.0246663		486	795	860	-65	-7.48848
BS_YKB20Z8Y	PT_TWF36J8K	Brainstem glioma- Diffuse intrinsic pontine glioma	Initial CNS Tumor	DUP	204446	Initial CNS Tumor		0.0325011	0.0188747	487	494	730	-236	-27.1889
BS_YKB20Z8Y	PT_TWF36J8K	Brainstem glioma- Diffuse intrinsic pontine glioma	Initial CNS Tumor	DEL	-84182	Initial CNS Tumor		0.045556	0.0811994	488	256	148	108	12.4424
BS_YKB20Z8Y	PT_TWF36J8K	Brainstem glioma- Diffuse intrinsic pontine glioma	Initial CNS Tumor	DEL	-60278	Initial CNS Tumor		0.0315771	0.0486308	489	517	320	197	22.6959
BS_YKB20Z8Y	PT_TWF36J8K	Brainstem glioma- Diffuse intrinsic pontine glioma	Initial CNS Tumor	DEL	-453276	Initial CNS Tumor		0.0463799	0.0356731	490	245	478	-233	-26.8433
BS_Y9Q9RPNZ	PT_440E1XW5	Brainstem glioma- Diffuse intrinsic pontine glioma	Deceased	DEL	-278			0.0260893	0.0323101	491	725	528	197	22.6959
BS_Y9Q9RPNZ	PT_440E1XW5	Brainstem glioma- Diffuse intrinsic pontine glioma	Deceased	DEL	-499885			0.0860076	0.0794869	492	85	151	-66	-7.60369
BS_Y9Q9RPNZ	PT_440E1XW5	Brainstem glioma- Diffuse intrinsic pontine glioma	Deceased	DUP	164060			0.0333929	0.0392264	493	470	433	37	4.26267
BS_MGFDE2ZH	PT_440E1XW5	Brainstem glioma- Diffuse intrinsic pontine glioma	Deceased	DEL	-80302			0.377594	0.591396	494	1	4	-3	-0.345622
BS_MGFDE2ZH	PT_440E1XW5	Brainstem glioma- Diffuse intrinsic pontine glioma	Deceased	DEL	-96106			0.0401806	0.0865722	495	323	136	187	21.5438
BS_MGFDE2ZH	PT_440E1XW5	Brainstem glioma- Diffuse intrinsic pontine glioma	Deceased	DEL	-453			0.0240339	0.0459073	496	830	348	482	55.53
BS_GKSRM687	PT_23JJKZPS	Brainstem glioma- Diffuse intrinsic pontine glioma	Deceased	DEL	-489120			0.0874544	0.0942279	497	83	113	-30	-3.45622
BS_GKSRM687	PT_23JJKZPS	Brainstem glioma- Diffuse intrinsic pontine glioma	Deceased	DEL	-81			0.0325309	0.021039	498	493	696	-203	-23.3871
BS_GKSRM687	PT_23JJKZPS	Brainstem glioma- Diffuse intrinsic pontine glioma	Deceased	INV	166044			0.0297943	0.0328933	499	579	520	59	6.79724
BS_GKSRM687	PT_23JJKZPS	Brainstem glioma- Diffuse intrinsic pontine glioma	Deceased	INV	152355			0.0291778	0.0185289	500	592	733	-141	-16.2442
BS_GKSRM687	PT_23JJKZPS	Brainstem glioma- Diffuse intrinsic pontine glioma	Deceased	DEL	-129167			0.0399884	0.0170551	501	327	754	-427	-49.1935
BS_GKSRM687	PT_23JJKZPS	Brainstem glioma- Diffuse intrinsic pontine glioma	Deceased	DEL	-128699			0.063401	0.0891215	502	142	126	16	1.84332
BS_GKSRM687	PT_23JJKZPS	Brainstem glioma- Diffuse intrinsic pontine glioma	Deceased	DEL	-62			0.0266088	0.0178372	503	702.5	743.5	-41	-4.7235
BS_GKSRM687	PT_23JJKZPS	Brainstem glioma- Diffuse intrinsic pontine glioma	Deceased	DEL	-18210			0.0330544	0.0841618	504	477	142	335	38.5945
BS_PTW3FZXK	PT_ZFKQKGME	Brainstem glioma- Diffuse intrinsic pontine glioma	Deceased	DEL	-173600			0.0466261	0.0632538	505	244	219	25	2.88018
BS_PTW3FZXK	PT_ZFKQKGME	Brainstem glioma- Diffuse intrinsic pontine glioma	Deceased	DEL	-159530			0.10087	0.137176	506	63.5	56.5	7	0.806452
BS_PTW3FZXK	PT_ZFKQKGME	Brainstem glioma- Diffuse intrinsic pontine glioma	Deceased	DUP	499789			0.111499	0.137461	507	48.5	54.5	-6	-0.691244
BS_PTW3FZXK	PT_ZFKQKGME	Brainstem glioma- Diffuse intrinsic pontine glioma	Deceased	DEL	-220485			0.0344772	0.0574163	508	432.5	251.5	181	20.8525
BS_PTW3FZXK	PT_ZFKQKGME	Brainstem glioma- Diffuse intrinsic pontine glioma	Deceased	DUP	365079			0.0680883	0.062068	509	127	225	-98	-11.2903
BS_PTW3FZXK	PT_ZFKQKGME	Brainstem glioma- Diffuse intrinsic pontine glioma	Deceased	INV	362956			0.0240098	0.0114097	510	835.5	803.5	32	3.68664
BS_PTW3FZXK	PT_ZFKQKGME	Brainstem glioma- Diffuse intrinsic pontine glioma	Deceased	DEL	-101506			0.0247005	0.0506309	511	789	304	485	55.8756
BS_3Y55A2AQ	PT_440E1XW5	Brainstem glioma- Diffuse intrinsic pontine glioma	Deceased	DEL	-251944			0.109363	0.0836547	512	52	143	-91	-10.4839
BS_3Y55A2AQ	PT_440E1XW5	Brainstem glioma- Diffuse intrinsic pontine glioma	Deceased	DUP	43634			0.0268755	0.0677619	513	690	186	504	58.0645
BS_3Y55A2AQ	PT_440E1XW5	Brainstem glioma- Diffuse intrinsic pontine glioma	Deceased	DEL	-96217			0.0241358	0.0226354	514	824	671	153	17.6267
BS_3Y55A2AQ	PT_440E1XW5	Brainstem glioma- Diffuse intrinsic pontine glioma	Deceased	DEL	-161379			0.0668282	0.0920674	515	130.5	116.5	14	1.6129
BS_1M9R70FP	PT_8FBR94AD	Brainstem glioma- Diffuse intrinsic pontine glioma	Deceased	DEL	-23498			0.0378282	0.0166957	516	365	762	-397	-45.7373
BS_1M9R70FP	PT_8FBR94AD	Brainstem glioma- Diffuse intrinsic pontine glioma	Deceased	DUP	710			0.0247638	0.0299956	517	782	555	227	26.1521
BS_1M9R70FP	PT_8FBR94AD	Brainstem glioma- Diffuse intrinsic pontine glioma	Deceased	DEL	-96624			0.0486112	0.0746113	518	229	166	63	7.25806
BS_1M9R70FP	PT_8FBR94AD	Brainstem glioma- Diffuse intrinsic pontine glioma	Deceased	DUP	145590			0.030029	0.0256735	519	568	616	-48	-5.52995
BS_1M9R70FP	PT_8FBR94AD	Brainstem glioma- Diffuse intrinsic pontine glioma	Deceased	DUP	1581			0.0252338	0.00942032	520	759	814	-55	-6.33641
BS_X5TZF3YJ	PT_C5EZXTB6	Brainstem glioma- Diffuse intrinsic pontine glioma	Deceased	DEL	-247360			0.0247122		521	787	860	-73	-8.41014
BS_X5TZF3YJ	PT_C5EZXTB6	Brainstem glioma- Diffuse intrinsic pontine glioma	Deceased	DEL	-873			0.0259902	0.0336776	522	731	507	224	25.8065
BS_X5TZF3YJ	PT_C5EZXTB6	Brainstem glioma- Diffuse intrinsic pontine glioma	Deceased	INV	169727			0.0288888	0.0198138	523	610	715	-105	-12.0968
BS_X5TZF3YJ	PT_C5EZXTB6	Brainstem glioma- Diffuse intrinsic pontine glioma	Deceased	INV	169716			0.0269164	0.0167458	524	686	761	-75	-8.64055
BS_X5TZF3YJ	PT_C5EZXTB6	Brainstem glioma- Diffuse intrinsic pontine glioma	Deceased	DUP	15268			0.0271668	0.0210877	525	677	695	-18	-2.07373
BS_X5TZF3YJ	PT_C5EZXTB6	Brainstem glioma- Diffuse intrinsic pontine glioma	Deceased	DEL	-234531			0.186635	0.225584	526	19	19	0	0
BS_KWHEFBG0	PT_BQAR0KHK	Brainstem glioma- Diffuse intrinsic pontine glioma	Deceased	DEL	-228764			0.037179	0.0302705	527	371	550	-179	-20.6221
BS_KWHEFBG0	PT_BQAR0KHK	Brainstem glioma- Diffuse intrinsic pontine glioma	Deceased	DUP	439083			0.262437	0.32107	528	7	9	-2	-0.230415
BS_KWHEFBG0	PT_BQAR0KHK	Brainstem glioma- Diffuse intrinsic pontine glioma	Deceased	DEL	-127129			0.0823921	0.0606044	529	89	232	-143	-16.4747
BS_KWHEFBG0	PT_BQAR0KHK	Brainstem glioma- Diffuse intrinsic pontine glioma	Deceased	DEL	-103769			0.027263	0.0232767	530	668	662	6	0.691244
BS_KWHEFBG0	PT_BQAR0KHK	Brainstem glioma- Diffuse intrinsic pontine glioma	Deceased	DEL	-145466			0.0402976	0.0354923	531	318	480	-162	-18.6636
BS_KWHEFBG0	PT_BQAR0KHK	Brainstem glioma- Diffuse intrinsic pontine glioma	Deceased	DEL	-36625			0.029102	0.0245897	532	596	636	-40	-4.60829
BS_KWHEFBG0	PT_BQAR0KHK	Brainstem glioma- Diffuse intrinsic pontine glioma	Deceased	INV	290646			0.0320203	0.0363081	533	506	472	34	3.91705
BS_KWHEFBG0	PT_BQAR0KHK	Brainstem glioma- Diffuse intrinsic pontine glioma	Deceased	DEL	-87107			0.0513981	0.201148	534	211	30	181	20.8525
BS_KWHEFBG0	PT_BQAR0KHK	Brainstem glioma- Diffuse intrinsic pontine glioma	Deceased	DEL	-831			0.0257404	0.00810785	535	746	820	-74	-8.52535
BS_KWHEFBG0	PT_BQAR0KHK	Brainstem glioma- Diffuse intrinsic pontine glioma	Deceased	DUP	2166			0.02675	0.0315846	536	698	533	165	19.0092
BS_KWHEFBG0	PT_BQAR0KHK	Brainstem glioma- Diffuse intrinsic pontine glioma	Deceased	DUP	52086			0.0458731	0.0496887	537	249	313	-64	-7.37327
BS_KWHEFBG0	PT_BQAR0KHK	Brainstem glioma- Diffuse intrinsic pontine glioma	Deceased	DEL	-156740			0.0336793	0.0277173	538	458	579	-121	-13.9401
BS_C2NH5FDT	PT_PR4YBBH3	Brainstem glioma- Diffuse intrinsic pontine glioma	Deceased	DUP	396069			0.032265	0.0649046	539	498	201	297	34.2166
BS_C2NH5FDT	PT_PR4YBBH3	Brainstem glioma- Diffuse intrinsic pontine glioma	Deceased	DEL	-174			0.0263851	0.0158696	540	714	768	-54	-6.2212
BS_C2NH5FDT	PT_PR4YBBH3	Brainstem glioma- Diffuse intrinsic pontine glioma	Deceased	DEL	-75428			0.116244	0.157753	541	44	42	2	0.230415
BS_C2NH5FDT	PT_PR4YBBH3	Brainstem glioma- Diffuse intrinsic pontine glioma	Deceased	DUP	151027			0.0603179	0.0396708	542	154.5	424.5	-270	-31.106
BS_26K4T1TS	PT_P2B3RNR0	Brainstem glioma- Diffuse intrinsic pontine glioma	Deceased	INV	102643			0.0270893	0.0261399	543	678	603	75	8.64055
BS_0RTP9JV1	PT_8ZKFTBZS	Brainstem glioma- Diffuse intrinsic pontine glioma	Deceased	DUP	86027			0.0542619	0.0545166	544	192	272	-80	-9.21659
BS_0RTP9JV1	PT_8ZKFTBZS	Brainstem glioma- Diffuse intrinsic pontine glioma	Deceased	DEL	-225			0.0262911	0.0435018	545	719	375	344	39.6313
BS_0RTP9JV1	PT_8ZKFTBZS	Brainstem glioma- Diffuse intrinsic pontine glioma	Deceased	DUP	107880			0.0471296	0.0586455	546	237	243	-6	-0.691244
BS_02VZJ0QK	PT_C52RFPB9	Brainstem glioma- Diffuse intrinsic pontine glioma	Deceased	BND			56179_0_1	0.0287256	0.0282541	547	618	571	47	5.41475
BS_0RTP9JV1	PT_8ZKFTBZS	Brainstem glioma- Diffuse intrinsic pontine glioma	Deceased	BND			7_23567_67041	0.0457879	0.0465599	548	253	341	-88	-10.1382
BS_0RTP9JV1	PT_8ZKFTBZS	Brainstem glioma- Diffuse intrinsic pontine glioma	Deceased	BND			7_49204_69861	0.0294795	0.0348956	549	585	490	95	10.9447
BS_0RTP9JV1	PT_8ZKFTBZS	Brainstem glioma- Diffuse intrinsic pontine glioma	Deceased	BND			7_65529_76956	0.0309139	0.0303857	550	533	547	-14	-1.6129
BS_1K6WJ1D3	PT_8FBR94AD	Brainstem glioma- Diffuse intrinsic pontine glioma	Deceased	BND			13530_0_1	0.0396341	0.0559522	551	337.5	262.5	75	8.64055
BS_1K6WJ1D3	PT_8FBR94AD	Brainstem glioma- Diffuse intrinsic pontine glioma	Deceased	BND			7_46535_46537	0.0283274	0.0305531	552	630	544	86	9.90783
BS_1M9R70FP	PT_8FBR94AD	Brainstem glioma- Diffuse intrinsic pontine glioma	Deceased	BND			1_11117_41788	0.0362252		553	389	844.5	-455.5	-52.477
BS_1M9R70FP	PT_8FBR94AD	Brainstem glioma- Diffuse intrinsic pontine glioma	Deceased	BND			1_14333_44588	0.0508029		554	214	844.5	-630.5	-72.6382
BS_1M9R70FP	PT_8FBR94AD	Brainstem glioma- Diffuse intrinsic pontine glioma	Deceased	BND			1_62014_62039	0.0449945	0.0524724	555	261	284	-23	-2.64977
BS_1M9R70FP	PT_8FBR94AD	Brainstem glioma- Diffuse intrinsic pontine glioma	Deceased	BND			72978_0_1	0.0272085	0.045286	556	675	355	320	36.8664
BS_1M9R70FP	PT_8FBR94AD	Brainstem glioma- Diffuse intrinsic pontine glioma	Deceased	BND			74347_0_1	0.0244347	0.0238339	557	809	648	161	18.5484
BS_1WC7MCRT	PT_E50ZPGSJ	Brainstem glioma- Diffuse intrinsic pontine glioma	Progressive	BND		Progressive	102700_0_1	0.031861	0.01694	558	512	758	-246	-28.341
BS_1WC7MCRT	PT_E50ZPGSJ	Brainstem glioma- Diffuse intrinsic pontine glioma	Progressive	BND		Progressive	21301_0_1	0.0329434	0.0271416	559	480	586	-106	-12.212
BS_1WC7MCRT	PT_E50ZPGSJ	Brainstem glioma- Diffuse intrinsic pontine glioma	Progressive	BND		Progressive	7_16532_78053	0.0376485	0.0198663	560	366	713	-347	-39.977
BS_1WC7MCRT	PT_E50ZPGSJ	Brainstem glioma- Diffuse intrinsic pontine glioma	Progressive	BND		Progressive	71788_0_1	0.036008	0.0626143	561	393	221	172	19.8157
BS_23ZE42Q3	PT_R4T1V1K4	Brainstem glioma- Diffuse intrinsic pontine glioma	Deceased	BND			3_52056_52057	0.0263119	0.00991498	562	716	813	-97	-11.1751
BS_23ZE42Q3	PT_R4T1V1K4	Brainstem glioma- Diffuse intrinsic pontine glioma	Deceased	BND			3_67329_67330	0.0302559	0.0637039	563	559	215	344	39.6313
BS_23ZE42Q3	PT_R4T1V1K4	Brainstem glioma- Diffuse intrinsic pontine glioma	Deceased	BND			3_9439_14880	0.0490807	0.155487	564	221	43	178	20.5069
BS_23ZE42Q3	PT_R4T1V1K4	Brainstem glioma- Diffuse intrinsic pontine glioma	Deceased	BND			47558_0_3	0.0322695	0.0341844	565	497	501	-4	-0.460829
BS_23ZE42Q3	PT_R4T1V1K4	Brainstem glioma- Diffuse intrinsic pontine glioma	Deceased	BND			47558_3_4	0.0725987	0.0737444	566	117	169	-52	-5.99078
BS_23ZE42Q3	PT_R4T1V1K4	Brainstem glioma- Diffuse intrinsic pontine glioma	Deceased	BND			77230_1_2	0.0276342	0.0251203	567	648	627	21	2.41935
BS_26K4T1TS	PT_P2B3RNR0	Brainstem glioma- Diffuse intrinsic pontine glioma	Deceased	BND			3_2880_18291	0.0524212	0.0606662	568	199	231	-32	-3.68664
BS_28HAR2FT	PT_C52RFPB9	Brainstem glioma- Diffuse intrinsic pontine glioma	Deceased	BND			0_48128_48162	0.0241251	0.0106625	569	825	807	18	2.07373
BS_28HAR2FT	PT_C52RFPB9	Brainstem glioma- Diffuse intrinsic pontine glioma	Deceased	BND			121170_0_1	0.0245191	0.0251682	570	805	626	179	20.6221
BS_28HAR2FT	PT_C52RFPB9	Brainstem glioma- Diffuse intrinsic pontine glioma	Deceased	BND			124321_0_1	0.0238802	0.033674	571	846	508	338	38.9401
BS_2C9ZX1NK	PT_HGG8X8QE	Brainstem glioma- Diffuse intrinsic pontine glioma	Deceased	BND			0_51304_64419	0.0250892	0.0210331	572	768	698	70	8.06452
BS_2C9ZX1NK	PT_HGG8X8QE	Brainstem glioma- Diffuse intrinsic pontine glioma	Deceased	BND			37837_0_1	0.0489075		573	225.5	844.5	-619	-71.3134
BS_2C9ZX1NK	PT_HGG8X8QE	Brainstem glioma- Diffuse intrinsic pontine glioma	Deceased	BND			86311_0_1	0.0461416	0.0230696	574	247	666	-419	-48.2719
BS_3JR05TXQ	PT_E3WNEDD4	Brainstem glioma- Diffuse intrinsic pontine glioma	Deceased	BND			25927_0_1	0.0338847	0.0617763	575	447.5	228.5	219	25.2304
BS_3JR05TXQ	PT_E3WNEDD4	Brainstem glioma- Diffuse intrinsic pontine glioma	Deceased	BND			4713_0_2	0.0333207	0.067844	576	471	185	286	32.9493
BS_3JR05TXQ	PT_E3WNEDD4	Brainstem glioma- Diffuse intrinsic pontine glioma	Deceased	BND			56295_0_1	0.0258126	0.0334469	577	742	512	230	26.4977
BS_3JR05TXQ	PT_E3WNEDD4	Brainstem glioma- Diffuse intrinsic pontine glioma	Deceased	BND			6647_0_1	0.0268287	0.0222943	578	694	672	22	2.53456
BS_3Q5V3KJC	PT_DRR78VTX	Brainstem glioma- Diffuse intrinsic pontine glioma	Deceased	BND			16_15837_29414	0.0267919	0.0310999	579	696	539	157	18.0876
BS_3Q5V3KJC	PT_DRR78VTX	Brainstem glioma- Diffuse intrinsic pontine glioma	Deceased	BND			16_56427_56633	0.0299658	0.0230539	580	574	667	-93	-10.7143
BS_3Q5V3KJC	PT_DRR78VTX	Brainstem glioma- Diffuse intrinsic pontine glioma	Deceased	BND			86706_0_1	0.030462	0.0546418	581	549	270	279	32.1429
BS_3Y55A2AQ	PT_440E1XW5	Brainstem glioma- Diffuse intrinsic pontine glioma	Deceased	BND			34400_0_1	0.0638376	0.00417271	582	141	828	-687	-79.1475
BS_3Y55A2AQ	PT_440E1XW5	Brainstem glioma- Diffuse intrinsic pontine glioma	Deceased	BND			4363_0_1	0.0663265	0.155257	583	133.5	44.5	89	10.2535
BS_45B4GWY8	PT_QJ53FP9N	Brainstem glioma- Diffuse intrinsic pontine glioma	Deceased	BND			24339_0_2	0.0260727	0.0265822	584	726	597	129	14.8618
BS_45B4GWY8	PT_QJ53FP9N	Brainstem glioma- Diffuse intrinsic pontine glioma	Deceased	BND			38256_0_1	0.0259101	0.117718	585	736	76	660	76.0369
BS_45B4GWY8	PT_QJ53FP9N	Brainstem glioma- Diffuse intrinsic pontine glioma	Deceased	BND			4945_0_2	0.0247975	0.0142507	586	780	778	2	0.230415
BS_45B4GWY8	PT_QJ53FP9N	Brainstem glioma- Diffuse intrinsic pontine glioma	Deceased	BND			5_48398_48399	0.0493275		587	220	844.5	-624.5	-71.947
BS_45B4GWY8	PT_QJ53FP9N	Brainstem glioma- Diffuse intrinsic pontine glioma	Deceased	BND			5_59112_59113	0.0348887	0.0429726	588	424	382	42	4.83871
BS_4N387B0K	PT_M72FHJXN	Brainstem glioma- Diffuse intrinsic pontine glioma	Deceased	BND			98609_0_1	0.0245459	0.0221687	589	802	677	125	14.4009
BS_4NFFJ9XE	PT_C52RFPB9	Brainstem glioma- Diffuse intrinsic pontine glioma	Deceased	BND			11595_0_2	0.0355044	0.025899	590	407	611	-204	-23.5023
BS_4NFFJ9XE	PT_C52RFPB9	Brainstem glioma- Diffuse intrinsic pontine glioma	Deceased	BND			127591_0_1	0.0239291	0.0179568	591	843	741	102	11.7512
BS_4NFFJ9XE	PT_C52RFPB9	Brainstem glioma- Diffuse intrinsic pontine glioma	Deceased	BND			74685_0_1	0.0274672	0.0155529	592	656	770	-114	-13.1336
BS_5ZG38NTF	PT_VCD0W8HG	Brainstem glioma- Diffuse intrinsic pontine glioma	Deceased	BND			14_1202_42730	0.0308262	0.040065	593	536	416	120	13.8249
BS_5ZG38NTF	PT_VCD0W8HG	Brainstem glioma- Diffuse intrinsic pontine glioma	Deceased	BND			14_13907_13911	0.0248023	0.0286884	594	779	568	211	24.3088
BS_5ZG38NTF	PT_VCD0W8HG	Brainstem glioma- Diffuse intrinsic pontine glioma	Deceased	BND			14_41513_41570	0.0493875	0.0391366	595	218	435	-217	-25
BS_5ZG38NTF	PT_VCD0W8HG	Brainstem glioma- Diffuse intrinsic pontine glioma	Deceased	BND			179988_0_1	0.0265121	0.0148688	596	711	775	-64	-7.37327
BS_5ZG38NTF	PT_VCD0W8HG	Brainstem glioma- Diffuse intrinsic pontine glioma	Deceased	BND			46577_0_1	0.0548446	0.11751	597	188	77	111	12.788
BS_7E457295	PT_FRHVM7G9	Brainstem glioma- Diffuse intrinsic pontine glioma	Initial CNS Tumor	BND		Initial CNS Tumor	7145_0_1	0.0376444	0.0261109	598	367	605	-238	-27.4194
BS_7E457295	PT_FRHVM7G9	Brainstem glioma- Diffuse intrinsic pontine glioma	Initial CNS Tumor	BND		Initial CNS Tumor	9_44160_44166	0.0457958	0.111667	599	252	82	170	19.5853
BS_7SV64RVZ	PT_5Y0CE4WK	Brainstem glioma- Diffuse intrinsic pontine glioma	Deceased	BND			100584_0_1	0.0379029	0.0949612	600	362	109	253	29.1475
BS_7SV64RVZ	PT_5Y0CE4WK	Brainstem glioma- Diffuse intrinsic pontine glioma	Deceased	BND			31263_1_2	0.0288368	0.0294893	601	612	557	55	6.33641
BS_7SV64RVZ	PT_5Y0CE4WK	Brainstem glioma- Diffuse intrinsic pontine glioma	Deceased	BND			32287_0_1	0.0389615	0.0180609	602	348	738	-390	-44.9309
BS_7SV64RVZ	PT_5Y0CE4WK	Brainstem glioma- Diffuse intrinsic pontine glioma	Deceased	BND			35844_0_1	0.0768419	0.124924	603	102	68	34	3.91705
BS_7SV64RVZ	PT_5Y0CE4WK	Brainstem glioma- Diffuse intrinsic pontine glioma	Deceased	BND			35844_1_2	0.0240108	0.0996575	604	834	99	735	84.6774
BS_8GW9ZD0F	PT_23JJKZPS	Brainstem glioma- Diffuse intrinsic pontine glioma	Deceased	BND			120162_2_3	0.0268895	0.0227645	605	689	670	19	2.18894
BS_8GW9ZD0F	PT_23JJKZPS	Brainstem glioma- Diffuse intrinsic pontine glioma	Deceased	BND			164907_0_1	0.039853	0.0268991	606	331	592	-261	-30.0691
BS_8GW9ZD0F	PT_23JJKZPS	Brainstem glioma- Diffuse intrinsic pontine glioma	Deceased	BND			36068_0_1	0.0246948	0.0129778	607	791.5	790.5	1	0.115207
BS_91DWR97R	PT_H62STE27	Brainstem glioma- Diffuse intrinsic pontine glioma	Initial CNS Tumor	BND		Initial CNS Tumor	36517_0_1	0.0369985	0.0100263	608	374	812	-438	-50.4608
BS_9658ZFM1	PT_WN5P2GCY	Brainstem glioma- Diffuse intrinsic pontine glioma	Deceased	BND			12035_0_1	0.0343365	0.0293605	609	438	559	-121	-13.9401
BS_9658ZFM1	PT_WN5P2GCY	Brainstem glioma- Diffuse intrinsic pontine glioma	Deceased	BND			12035_0_2	0.0280878	0.0190191	610	634	727	-93	-10.7143
BS_9658ZFM1	PT_WN5P2GCY	Brainstem glioma- Diffuse intrinsic pontine glioma	Deceased	BND			7_60653_60927	0.0346411	0.0244973	611	427	638	-211	-24.3088
BS_9JV0QSKF	PT_7KS8C9Y6	Brainstem glioma- Diffuse intrinsic pontine glioma	Initial CNS Tumor	BND		Initial CNS Tumor	2_7364_24105	0.031267	0.0677326	612	523	187	336	38.7097
BS_9XQVJS03	PT_RDGW5MJE	Brainstem glioma- Diffuse intrinsic pontine glioma	Deceased	BND			4_66781_66783	0.0302847	0.0192326	613	556	725	-169	-19.47
BS_AFAHY6HP	PT_PSX2CSYX	Brainstem glioma- Diffuse intrinsic pontine glioma	Initial CNS Tumor	BND		Initial CNS Tumor	100183_0_1	0.0272582	0.0160267	614	670	767	-97	-11.1751
BS_AFAHY6HP	PT_PSX2CSYX	Brainstem glioma- Diffuse intrinsic pontine glioma	Initial CNS Tumor	BND		Initial CNS Tumor	104266_0_1	0.0493396	0.0286177	615	219	570	-351	-40.4378
BS_AFAHY6HP	PT_PSX2CSYX	Brainstem glioma- Diffuse intrinsic pontine glioma	Initial CNS Tumor	BND		Initial CNS Tumor	104778_0_1	0.0274023	0.0134539	616	660	784	-124	-14.2857
BS_AFAHY6HP	PT_PSX2CSYX	Brainstem glioma- Diffuse intrinsic pontine glioma	Initial CNS Tumor	BND		Initial CNS Tumor	113303_0_1	0.0240017	0.0161582	617	838	766	72	8.29493
BS_AFAHY6HP	PT_PSX2CSYX	Brainstem glioma- Diffuse intrinsic pontine glioma	Initial CNS Tumor	BND		Initial CNS Tumor	121391_0_1	0.0275869	0.00390881	618	649	829	-180	-20.7373
BS_AFAHY6HP	PT_PSX2CSYX	Brainstem glioma- Diffuse intrinsic pontine glioma	Initial CNS Tumor	BND		Initial CNS Tumor	139865_0_1	0.025815	0.136332	619	740	58	682	78.5714
BS_AFAHY6HP	PT_PSX2CSYX	Brainstem glioma- Diffuse intrinsic pontine glioma	Initial CNS Tumor	BND		Initial CNS Tumor	144598_0_1	0.0289597	0.0746321	620	606	165	441	50.8065
BS_AFAHY6HP	PT_PSX2CSYX	Brainstem glioma- Diffuse intrinsic pontine glioma	Initial CNS Tumor	BND		Initial CNS Tumor	163451_0_1	0.02737	0.0548199	621	662	268	394	45.3917
BS_AFAHY6HP	PT_PSX2CSYX	Brainstem glioma- Diffuse intrinsic pontine glioma	Initial CNS Tumor	BND		Initial CNS Tumor	179782_0_1	0.0443647	0.00937164	622	273	815	-542	-62.4424
BS_AFAHY6HP	PT_PSX2CSYX	Brainstem glioma- Diffuse intrinsic pontine glioma	Initial CNS Tumor	BND		Initial CNS Tumor	180423_0_2	0.0485982	0.0417242	623	230	394	-164	-18.894
BS_AFAHY6HP	PT_PSX2CSYX	Brainstem glioma- Diffuse intrinsic pontine glioma	Initial CNS Tumor	BND		Initial CNS Tumor	196702_0_1	0.0282923	0.0305376	624	631	545	86	9.90783
BS_AFAHY6HP	PT_PSX2CSYX	Brainstem glioma- Diffuse intrinsic pontine glioma	Initial CNS Tumor	BND		Initial CNS Tumor	200010_0_1	0.024428	0.0282247	625	810	573	237	27.3041
BS_AFAHY6HP	PT_PSX2CSYX	Brainstem glioma- Diffuse intrinsic pontine glioma	Initial CNS Tumor	BND		Initial CNS Tumor	205011_0_1	0.0574031	0.0835632	626	170	144	26	2.99539
BS_AFAHY6HP	PT_PSX2CSYX	Brainstem glioma- Diffuse intrinsic pontine glioma	Initial CNS Tumor	BND		Initial CNS Tumor	205816_0_1	0.024069	0.0438713	627	828	372	456	52.5346
BS_AFAHY6HP	PT_PSX2CSYX	Brainstem glioma- Diffuse intrinsic pontine glioma	Initial CNS Tumor	BND		Initial CNS Tumor	211990_0_1	0.0238162	0.000472366	628	850	836	14	1.6129
BS_AFAHY6HP	PT_PSX2CSYX	Brainstem glioma- Diffuse intrinsic pontine glioma	Initial CNS Tumor	BND		Initial CNS Tumor	213168_0_1	0.0249596	0.0123767	629	775	797	-22	-2.53456
BS_AFAHY6HP	PT_PSX2CSYX	Brainstem glioma- Diffuse intrinsic pontine glioma	Initial CNS Tumor	BND		Initial CNS Tumor	21425_0_1	0.0344791	0.0397309	630	431	422	9	1.03687
BS_AFAHY6HP	PT_PSX2CSYX	Brainstem glioma- Diffuse intrinsic pontine glioma	Initial CNS Tumor	BND		Initial CNS Tumor	222594_0_1	0.0423705	0.0331366	631	293	516	-223	-25.6912
BS_AFAHY6HP	PT_PSX2CSYX	Brainstem glioma- Diffuse intrinsic pontine glioma	Initial CNS Tumor	BND		Initial CNS Tumor	225558_0_1	0.0398144	0.0132004	632	332	787	-455	-52.4194
BS_AFAHY6HP	PT_PSX2CSYX	Brainstem glioma- Diffuse intrinsic pontine glioma	Initial CNS Tumor	BND		Initial CNS Tumor	227887_0_1	0.0302948	0.0204633	633	555	706	-151	-17.3963
BS_AFAHY6HP	PT_PSX2CSYX	Brainstem glioma- Diffuse intrinsic pontine glioma	Initial CNS Tumor	BND		Initial CNS Tumor	245765_0_1	0.0290137	0.0168022	634	603	760	-157	-18.0876
BS_AFAHY6HP	PT_PSX2CSYX	Brainstem glioma- Diffuse intrinsic pontine glioma	Initial CNS Tumor	BND		Initial CNS Tumor	245767_0_1	0.0283462	0.0239885	635	628	645	-17	-1.95853
BS_AFAHY6HP	PT_PSX2CSYX	Brainstem glioma- Diffuse intrinsic pontine glioma	Initial CNS Tumor	BND		Initial CNS Tumor	256039_0_1	0.0391306	0.067972	636	342	184	158	18.2028
BS_AFAHY6HP	PT_PSX2CSYX	Brainstem glioma- Diffuse intrinsic pontine glioma	Initial CNS Tumor	BND		Initial CNS Tumor	257079_0_1	0.0334806	0.0309685	637	467	540	-73	-8.41014
BS_AFAHY6HP	PT_PSX2CSYX	Brainstem glioma- Diffuse intrinsic pontine glioma	Initial CNS Tumor	BND		Initial CNS Tumor	258918_0_1	0.0259728	0.0232471	638	733	663	70	8.06452
BS_AFAHY6HP	PT_PSX2CSYX	Brainstem glioma- Diffuse intrinsic pontine glioma	Initial CNS Tumor	BND		Initial CNS Tumor	302275_0_1	0.0255012	0.0245739	639	752	637	115	13.2488
BS_AFAHY6HP	PT_PSX2CSYX	Brainstem glioma- Diffuse intrinsic pontine glioma	Initial CNS Tumor	BND		Initial CNS Tumor	313898_0_1	0.0451545	0.0550588	640	259	266	-7	-0.806452
BS_AFAHY6HP	PT_PSX2CSYX	Brainstem glioma- Diffuse intrinsic pontine glioma	Initial CNS Tumor	BND		Initial CNS Tumor	329396_0_1	0.027641	0.0263193	641	647	600	47	5.41475
BS_AFAHY6HP	PT_PSX2CSYX	Brainstem glioma- Diffuse intrinsic pontine glioma	Initial CNS Tumor	BND		Initial CNS Tumor	342134_0_1	0.0269459	0.036498	642	684	469	215	24.7696
BS_AFAHY6HP	PT_PSX2CSYX	Brainstem glioma- Diffuse intrinsic pontine glioma	Initial CNS Tumor	BND		Initial CNS Tumor	345560_0_1	0.0410058	0.064622	643	306	206	100	11.5207
BS_AFAHY6HP	PT_PSX2CSYX	Brainstem glioma- Diffuse intrinsic pontine glioma	Initial CNS Tumor	BND		Initial CNS Tumor	345814_0_1	0.0352315	0.0208569	644	418	700	-282	-32.4885
BS_AFAHY6HP	PT_PSX2CSYX	Brainstem glioma- Diffuse intrinsic pontine glioma	Initial CNS Tumor	BND		Initial CNS Tumor	346514_0_1	0.0346869	0.0189835	645	426	729	-303	-34.9078
BS_AFAHY6HP	PT_PSX2CSYX	Brainstem glioma- Diffuse intrinsic pontine glioma	Initial CNS Tumor	BND		Initial CNS Tumor	359489_0_1	0.0699379	0.0350111	646	122	489	-367	-42.2811
BS_AFAHY6HP	PT_PSX2CSYX	Brainstem glioma- Diffuse intrinsic pontine glioma	Initial CNS Tumor	BND		Initial CNS Tumor	385895_0_1	0.024514	0.00475298	647	806	827	-21	-2.41935
BS_AFAHY6HP	PT_PSX2CSYX	Brainstem glioma- Diffuse intrinsic pontine glioma	Initial CNS Tumor	BND		Initial CNS Tumor	390496_0_1	0.0306715	0.0481945	648	540	323	217	25
BS_AFAHY6HP	PT_PSX2CSYX	Brainstem glioma- Diffuse intrinsic pontine glioma	Initial CNS Tumor	BND		Initial CNS Tumor	395667_0_1	0.0245847	0.00527796	649	800	825	-25	-2.88018
BS_AFAHY6HP	PT_PSX2CSYX	Brainstem glioma- Diffuse intrinsic pontine glioma	Initial CNS Tumor	BND		Initial CNS Tumor	396985_0_1	0.0252763	0.0335658	650	758	510	248	28.5714
BS_AFAHY6HP	PT_PSX2CSYX	Brainstem glioma- Diffuse intrinsic pontine glioma	Initial CNS Tumor	BND		Initial CNS Tumor	39932_0_1	0.0258398	0.0261132	651	739	604	135	15.553
BS_AFAHY6HP	PT_PSX2CSYX	Brainstem glioma- Diffuse intrinsic pontine glioma	Initial CNS Tumor	BND		Initial CNS Tumor	4_133578_133579	0.0236419	0.0491747	652	863	316	547	63.0184
BS_AFAHY6HP	PT_PSX2CSYX	Brainstem glioma- Diffuse intrinsic pontine glioma	Initial CNS Tumor	BND		Initial CNS Tumor	4_16036_92398	0.0304522	0.0412736	653	551	399	152	17.5115
BS_AFAHY6HP	PT_PSX2CSYX	Brainstem glioma- Diffuse intrinsic pontine glioma	Initial CNS Tumor	BND		Initial CNS Tumor	4_41005_41006	0.0520927	0.125264	654	204	67	137	15.7834
BS_AFAHY6HP	PT_PSX2CSYX	Brainstem glioma- Diffuse intrinsic pontine glioma	Initial CNS Tumor	BND		Initial CNS Tumor	4_47048_51759	0.0285412	0.0253284	655	623	624	-1	-0.115207
BS_AFAHY6HP	PT_PSX2CSYX	Brainstem glioma- Diffuse intrinsic pontine glioma	Initial CNS Tumor	BND		Initial CNS Tumor	4_47098_67739	0.0317854	0.0350362	656	516	488	28	3.22581
BS_AFAHY6HP	PT_PSX2CSYX	Brainstem glioma- Diffuse intrinsic pontine glioma	Initial CNS Tumor	BND		Initial CNS Tumor	4_51313_51314	0.0573632	0.0327796	657	172	521	-349	-40.2074
BS_AFAHY6HP	PT_PSX2CSYX	Brainstem glioma- Diffuse intrinsic pontine glioma	Initial CNS Tumor	BND		Initial CNS Tumor	4_77204_90756	0.0258983	0.0178536	658	737	742	-5	-0.576037
BS_AFAHY6HP	PT_PSX2CSYX	Brainstem glioma- Diffuse intrinsic pontine glioma	Initial CNS Tumor	BND		Initial CNS Tumor	4_86851_99451	0.0238563	0.0187942	659	847	731	116	13.3641
BS_AFAHY6HP	PT_PSX2CSYX	Brainstem glioma- Diffuse intrinsic pontine glioma	Initial CNS Tumor	BND		Initial CNS Tumor	415570_0_1	0.0332609	0.0229941	660	472	668	-196	-22.5806
BS_AFAHY6HP	PT_PSX2CSYX	Brainstem glioma- Diffuse intrinsic pontine glioma	Initial CNS Tumor	BND		Initial CNS Tumor	44472_0_1	0.0255457	0.0781662	661	751	155	596	68.6636
BS_AFAHY6HP	PT_PSX2CSYX	Brainstem glioma- Diffuse intrinsic pontine glioma	Initial CNS Tumor	BND		Initial CNS Tumor	466521_0_1	0.0514132	0.0364821	662	210	470	-260	-29.9539
BS_AFAHY6HP	PT_PSX2CSYX	Brainstem glioma- Diffuse intrinsic pontine glioma	Initial CNS Tumor	BND		Initial CNS Tumor	48677_0_1	0.0402982	0.0528996	663	317	279	38	4.37788
BS_AFAHY6HP	PT_PSX2CSYX	Brainstem glioma- Diffuse intrinsic pontine glioma	Initial CNS Tumor	BND		Initial CNS Tumor	489183_0_1	0.0321431	0.094417	664	500	111	389	44.8157
BS_AFAHY6HP	PT_PSX2CSYX	Brainstem glioma- Diffuse intrinsic pontine glioma	Initial CNS Tumor	BND		Initial CNS Tumor	514893_0_1	0.0270767	0.0504755	665	679	306	373	42.9724
BS_AFAHY6HP	PT_PSX2CSYX	Brainstem glioma- Diffuse intrinsic pontine glioma	Initial CNS Tumor	BND		Initial CNS Tumor	556835_0_1	0.0677933	0.0666574	666	129	192	-63	-7.25806
BS_AFAHY6HP	PT_PSX2CSYX	Brainstem glioma- Diffuse intrinsic pontine glioma	Initial CNS Tumor	BND		Initial CNS Tumor	56283_0_1	0.0298239	0.0208317	667	578	701	-123	-14.1705
BS_AFAHY6HP	PT_PSX2CSYX	Brainstem glioma- Diffuse intrinsic pontine glioma	Initial CNS Tumor	BND		Initial CNS Tumor	565294_0_1	0.0242108	0.0112398	668	816	805	11	1.26728
BS_AFAHY6HP	PT_PSX2CSYX	Brainstem glioma- Diffuse intrinsic pontine glioma	Initial CNS Tumor	BND		Initial CNS Tumor	567096_0_1	0.0320807	0.00140295	669	504	834	-330	-38.0184
BS_AFAHY6HP	PT_PSX2CSYX	Brainstem glioma- Diffuse intrinsic pontine glioma	Initial CNS Tumor	BND		Initial CNS Tumor	596800_0_1	0.0249608	0.0153526	670	774	772	2	0.230415
BS_AFAHY6HP	PT_PSX2CSYX	Brainstem glioma- Diffuse intrinsic pontine glioma	Initial CNS Tumor	BND		Initial CNS Tumor	59962_0_1	0.0247075	0.0103537	671	788	810	-22	-2.53456
BS_AFAHY6HP	PT_PSX2CSYX	Brainstem glioma- Diffuse intrinsic pontine glioma	Initial CNS Tumor	BND		Initial CNS Tumor	59986_0_1	0.0275132	0.0670764	672	653	191	462	53.2258
BS_AFAHY6HP	PT_PSX2CSYX	Brainstem glioma- Diffuse intrinsic pontine glioma	Initial CNS Tumor	BND		Initial CNS Tumor	673660_0_1	0.0431097	0.104698	673	288	90	198	22.8111
BS_AFAHY6HP	PT_PSX2CSYX	Brainstem glioma- Diffuse intrinsic pontine glioma	Initial CNS Tumor	BND		Initial CNS Tumor	686824_0_1	0.0268295	0.0355558	674	693	479	214	24.6544
BS_AFAHY6HP	PT_PSX2CSYX	Brainstem glioma- Diffuse intrinsic pontine glioma	Initial CNS Tumor	BND		Initial CNS Tumor	707695_0_1	0.0237899	0.0184814	675	853	734	119	13.7097
BS_AFAHY6HP	PT_PSX2CSYX	Brainstem glioma- Diffuse intrinsic pontine glioma	Initial CNS Tumor	BND		Initial CNS Tumor	7499_0_1	0.0247815	0.0273075	676	781	584	197	22.6959
BS_AFAHY6HP	PT_PSX2CSYX	Brainstem glioma- Diffuse intrinsic pontine glioma	Initial CNS Tumor	BND		Initial CNS Tumor	750620_0_1	0.0306808	0.0138779	677	538	782	-244	-28.1106
BS_AFAHY6HP	PT_PSX2CSYX	Brainstem glioma- Diffuse intrinsic pontine glioma	Initial CNS Tumor	BND		Initial CNS Tumor	752258_0_1	0.0250085	0.0410943	678	771	405	366	42.1659
BS_AFAHY6HP	PT_PSX2CSYX	Brainstem glioma- Diffuse intrinsic pontine glioma	Initial CNS Tumor	BND		Initial CNS Tumor	817293_0_1	0.0437697	0.0206635	679	280	703	-423	-48.7327
BS_AFAHY6HP	PT_PSX2CSYX	Brainstem glioma- Diffuse intrinsic pontine glioma	Initial CNS Tumor	BND		Initial CNS Tumor	96592_0_1	0.0237941	2.94679e-05	680	852	837	15	1.72811
BS_B1163H1W	PT_HGG8X8QE	Brainstem glioma- Diffuse intrinsic pontine glioma	Deceased	BND			121307_0_1	0.0331089	0.0291839	681	475	561	-86	-9.90783
BS_B1163H1W	PT_HGG8X8QE	Brainstem glioma- Diffuse intrinsic pontine glioma	Deceased	BND			128302_0_1	0.0340786	0.0205152	682	443	705	-262	-30.1843
BS_B1163H1W	PT_HGG8X8QE	Brainstem glioma- Diffuse intrinsic pontine glioma	Deceased	BND			130088_0_1	0.0314059	0.0181729	683	520	737	-217	-25
BS_B1163H1W	PT_HGG8X8QE	Brainstem glioma- Diffuse intrinsic pontine glioma	Deceased	BND			192590_0_2	0.0326985	0.0257007	684	488	615	-127	-14.6313
BS_B1163H1W	PT_HGG8X8QE	Brainstem glioma- Diffuse intrinsic pontine glioma	Deceased	BND			225452_0_1	0.0472412	0.0412088	685	236	401	-165	-19.0092
BS_B1163H1W	PT_HGG8X8QE	Brainstem glioma- Diffuse intrinsic pontine glioma	Deceased	BND			53404_0_1	0.0489075		686	225.5	844.5	-619	-71.3134
BS_B1163H1W	PT_HGG8X8QE	Brainstem glioma- Diffuse intrinsic pontine glioma	Deceased	BND			8_105309_105318	0.0416648	0.0901354	687	299	125	174	20.0461
BS_B1163H1W	PT_HGG8X8QE	Brainstem glioma- Diffuse intrinsic pontine glioma	Deceased	BND			8_120572_120574	0.0337633	0.00760287	688	452	821	-369	-42.5115
BS_B1163H1W	PT_HGG8X8QE	Brainstem glioma- Diffuse intrinsic pontine glioma	Deceased	BND			8_29887_31486	0.040829	0.0453296	689	312	354	-42	-4.83871
BS_B1163H1W	PT_HGG8X8QE	Brainstem glioma- Diffuse intrinsic pontine glioma	Deceased	BND			8_69222_69224	0.0261397	0.040013	690	724	417	307	35.3687
BS_B1163H1W	PT_HGG8X8QE	Brainstem glioma- Diffuse intrinsic pontine glioma	Deceased	BND			8_72079_72080	0.0272091	0.0254373	691	673	622	51	5.87558
BS_B1163H1W	PT_HGG8X8QE	Brainstem glioma- Diffuse intrinsic pontine glioma	Deceased	BND			8_73925_73927	0.0269243	0.0280305	692	685	577	108	12.4424
BS_BDHJ5CXX	PT_ZFKQKGME	Brainstem glioma- Diffuse intrinsic pontine glioma	Deceased	BND			16_3630_3632	0.0293261	0.00935494	693	589	816	-227	-26.1521
BS_BHK1E2GG	PT_23JJKZPS	Brainstem glioma- Diffuse intrinsic pontine glioma	Deceased	BND			26_38507_61477	0.0386464	0.0674019	694	350	189	161	18.5484
BS_BVMYEQ8W	PT_3VQ5CZ5A	Brainstem glioma- Diffuse intrinsic pontine glioma	Deceased	BND			218868_0_1	0.0238504	0.0319268	695	848	530	318	36.6359
BS_BVMYEQ8W	PT_3VQ5CZ5A	Brainstem glioma- Diffuse intrinsic pontine glioma	Deceased	BND			5_34013_34015	0.0352244	0.0221765	696	419	675	-256	-29.4931
BS_C64R2V60	PT_MTVXXQTG	Brainstem glioma- Diffuse intrinsic pontine glioma	Deceased	BND			1_27947_28090	0.0607391		697	152	844.5	-692.5	-79.7811
BS_CCEDED8K	PT_E8M5V9V0	Brainstem glioma- Diffuse intrinsic pontine glioma	Deceased	BND			185122_0_2	0.0243724	0.0197129	698	813	717	96	11.0599
BS_D1CNC603	PT_VKRWCBA2	Brainstem glioma- Diffuse intrinsic pontine glioma	Initial CNS Tumor	BND		Initial CNS Tumor	124905_0_1	0.030126	0.0231438	699	566	664	-98	-11.2903
BS_D1CNC603	PT_VKRWCBA2	Brainstem glioma- Diffuse intrinsic pontine glioma	Initial CNS Tumor	BND		Initial CNS Tumor	2_16369_27015	0.0368453	0.125297	700	379	66	313	36.0599
BS_D1CNC603	PT_VKRWCBA2	Brainstem glioma- Diffuse intrinsic pontine glioma	Initial CNS Tumor	BND		Initial CNS Tumor	2_65253_65254	0.0284462	0.0652154	701	625	198	427	49.1935
BS_D1CNC603	PT_VKRWCBA2	Brainstem glioma- Diffuse intrinsic pontine glioma	Initial CNS Tumor	BND		Initial CNS Tumor	91131_0_2	0.0296594		702	582	844.5	-262.5	-30.2419
BS_D1CNC603	PT_VKRWCBA2	Brainstem glioma- Diffuse intrinsic pontine glioma	Initial CNS Tumor	BND		Initial CNS Tumor	9212_0_1	0.0468355	0.0566182	703	240	259	-19	-2.18894
BS_DAZVXFNQ	PT_Q37KKTVP	Brainstem glioma- Diffuse intrinsic pontine glioma	Initial CNS Tumor	BND		Initial CNS Tumor	1_4287_54252	0.079445	0.109963	704	96	84	12	1.38249
BS_DAZVXFNQ	PT_Q37KKTVP	Brainstem glioma- Diffuse intrinsic pontine glioma	Initial CNS Tumor	BND		Initial CNS Tumor	1_70843_70847	0.0441162	0.0255062	705	274	620	-346	-39.8618
BS_DRTPRG5Q	PT_45T6E38N	Brainstem glioma- Diffuse intrinsic pontine glioma	Initial CNS Tumor	BND		Initial CNS Tumor	103349_0_1	0.0385974	0.0264682	706	353	599	-246	-28.341
BS_DRTPRG5Q	PT_45T6E38N	Brainstem glioma- Diffuse intrinsic pontine glioma	Initial CNS Tumor	BND		Initial CNS Tumor	2_28360_28361	0.0448463	0.0637615	707	264	214	50	5.76037
BS_DRTPRG5Q	PT_45T6E38N	Brainstem glioma- Diffuse intrinsic pontine glioma	Initial CNS Tumor	BND		Initial CNS Tumor	2_4717_23182	0.0537863	0.0961633	708	195	105	90	10.3687
BS_DV8XBC4X	PT_DZ0X4KM1	Brainstem glioma- Diffuse intrinsic pontine glioma	Initial CNS Tumor	BND		Initial CNS Tumor	7_14205_15685	0.0387085	0.0221069	709	349	680	-331	-38.1336
BS_DV8XBC4X	PT_DZ0X4KM1	Brainstem glioma- Diffuse intrinsic pontine glioma	Initial CNS Tumor	BND		Initial CNS Tumor	7_46418_62050	0.0300071	0.0130352	710	570	788	-218	-25.1152
BS_E2752K4C	PT_QJ53FP9N	Brainstem glioma- Diffuse intrinsic pontine glioma	Deceased	BND			82486_0_1	0.0385465	0.0329276	711	356	518	-162	-18.6636
BS_E8Z367DQ	PT_440E1XW5	Brainstem glioma- Diffuse intrinsic pontine glioma	Deceased	BND			100452_0_1	0.0241454	0.0342063	712	821.5	499.5	322	37.0968
BS_E8Z367DQ	PT_440E1XW5	Brainstem glioma- Diffuse intrinsic pontine glioma	Deceased	BND			13155_0_1	0.0336155	0.0344054	713	462	496	-34	-3.91705
BS_E8Z367DQ	PT_440E1XW5	Brainstem glioma- Diffuse intrinsic pontine glioma	Deceased	BND			4_42531_67874	0.0390364		714	344	844.5	-500.5	-57.6613
BS_EJPNY65D	PT_MTVXXQTG	Brainstem glioma- Diffuse intrinsic pontine glioma	Deceased	BND			5_31269_31273	0.0568006	0.0521839	715	176	290	-114	-13.1336
BS_EJPNY65D	PT_MTVXXQTG	Brainstem glioma- Diffuse intrinsic pontine glioma	Deceased	BND			67959_0_2	0.0379204	0.0128544	716	361	793	-432	-49.7696
BS_F7VH8BQX	PT_440E1XW5	Brainstem glioma- Diffuse intrinsic pontine glioma	Deceased	BND			147648_0_1	0.0335872	0.041875	717	465	393	72	8.29493
BS_F7VH8BQX	PT_440E1XW5	Brainstem glioma- Diffuse intrinsic pontine glioma	Deceased	BND			20760_1_2	0.0385734	0.0240682	718	355	642	-287	-33.0645
BS_F7VH8BQX	PT_440E1XW5	Brainstem glioma- Diffuse intrinsic pontine glioma	Deceased	BND			53463_2_3	0.0298826	0.0265495	719	577	598	-21	-2.41935
BS_FK1YZ1RF	PT_M72FHJXN	Brainstem glioma- Diffuse intrinsic pontine glioma	Deceased	BND			7_11009_15391	0.0317943	0.0180451	720	515	739	-224	-25.8065
BS_FK1YZ1RF	PT_M72FHJXN	Brainstem glioma- Diffuse intrinsic pontine glioma	Deceased	BND			7_47307_47308	0.0265168	0.0399332	721	710	419	291	33.5253
BS_FK1YZ1RF	PT_M72FHJXN	Brainstem glioma- Diffuse intrinsic pontine glioma	Deceased	BND			94619_0_1	0.0396893	0.154459	722	334	46	288	33.1797
BS_FK1YZ1RF	PT_M72FHJXN	Brainstem glioma- Diffuse intrinsic pontine glioma	Deceased	BND			99159_0_1	0.0245459	0.0221687	723	802	677	125	14.4009
BS_G9WRA2N1	PT_FA2F3HQG	Brainstem glioma- Diffuse intrinsic pontine glioma	Initial CNS Tumor	BND		Initial CNS Tumor	11_9572_9576	0.0291591	0.0372532	724	593	463	130	14.977
BS_GKSRM687	PT_23JJKZPS	Brainstem glioma- Diffuse intrinsic pontine glioma	Deceased	BND			10066_0_1	0.0246948	0.0129778	725	791.5	790.5	1	0.115207
BS_GKSRM687	PT_23JJKZPS	Brainstem glioma- Diffuse intrinsic pontine glioma	Deceased	BND			178006_0_1	0.0264756	0.0394656	726	712	431	281	32.3733
BS_HFN02939	PT_ZSHEMD0K	Brainstem glioma- Diffuse intrinsic pontine glioma	Initial CNS Tumor	BND		Initial CNS Tumor	1_111484_111495	0.0272091	0.0354686	727	674	481	193	22.235
BS_HFN02939	PT_ZSHEMD0K	Brainstem glioma- Diffuse intrinsic pontine glioma	Initial CNS Tumor	BND		Initial CNS Tumor	1_72519_72521	0.0331485	0.0127985	728	473	794	-321	-36.9816
BS_HFN02939	PT_ZSHEMD0K	Brainstem glioma- Diffuse intrinsic pontine glioma	Initial CNS Tumor	BND		Initial CNS Tumor	140631_0_1	0.0583331	0.0198478	729	166	714	-548	-63.1336
BS_HNJYWYPY	PT_M72FHJXN	Brainstem glioma- Diffuse intrinsic pontine glioma	Deceased	BND			100802_1_2	0.0321269	0.0219666	730	501	683	-182	-20.9677
BS_HNJYWYPY	PT_M72FHJXN	Brainstem glioma- Diffuse intrinsic pontine glioma	Deceased	BND			93161_0_1	0.0245459	0.0221687	731	802	677	125	14.4009
BS_HPMQY9T2	PT_EW44V0NM	Brainstem glioma- Diffuse intrinsic pontine glioma	Deceased	BND			116998_0_1	0.025791	0.022025	732	743	681	62	7.14286
BS_HPMQY9T2	PT_EW44V0NM	Brainstem glioma- Diffuse intrinsic pontine glioma	Deceased	BND			217828_0_1	0.0468251	0.0724807	733	241	175	66	7.60369
BS_HPMQY9T2	PT_EW44V0NM	Brainstem glioma- Diffuse intrinsic pontine glioma	Deceased	BND			226773_0_1	0.0352509	0.0270777	734	417	587	-170	-19.5853
BS_HPMQY9T2	PT_EW44V0NM	Brainstem glioma- Diffuse intrinsic pontine glioma	Deceased	BND			26005_0_2	0.0301652	0.0600752	735	564	235	329	37.9032
BS_HPMQY9T2	PT_EW44V0NM	Brainstem glioma- Diffuse intrinsic pontine glioma	Deceased	BND			8_62957_62958	0.0236419	0.0377365	736	864	455	409	47.1198
BS_HPMQY9T2	PT_EW44V0NM	Brainstem glioma- Diffuse intrinsic pontine glioma	Deceased	BND			8_84075_84076	0.0401856	0.14815	737	322	49	273	31.4516
BS_J7EY237P	PT_E3WNEDD4	Brainstem glioma- Diffuse intrinsic pontine glioma	Deceased	BND			1_100388_100390	0.0495759	0.0789939	738	216	154	62	7.14286
BS_J90F99EV	PT_MWKY4TJ4	Brainstem glioma- Diffuse intrinsic pontine glioma	Deceased	BND			111662_0_1	0.0331113	0.0117432	739	474	802	-328	-37.788
BS_J90F99EV	PT_MWKY4TJ4	Brainstem glioma- Diffuse intrinsic pontine glioma	Deceased	BND			127398_0_1	0.0258146	0.00651541	740	741	823	-82	-9.447
BS_J90F99EV	PT_MWKY4TJ4	Brainstem glioma- Diffuse intrinsic pontine glioma	Deceased	BND			6_38433_38436	0.0447272	0.0184215	741	267	735	-468	-53.9171
BS_J90F99EV	PT_MWKY4TJ4	Brainstem glioma- Diffuse intrinsic pontine glioma	Deceased	BND			6_47656_47786	0.0255689	0.00914624	742	749	818	-69	-7.94931
BS_J90F99EV	PT_MWKY4TJ4	Brainstem glioma- Diffuse intrinsic pontine glioma	Deceased	BND			6_48217_48236	0.0319398	0.0520147	743	510	293	217	25
BS_J90F99EV	PT_MWKY4TJ4	Brainstem glioma- Diffuse intrinsic pontine glioma	Deceased	BND			6_62286_62288	0.03718	0.0645305	744	370	207	163	18.7788
BS_J90F99EV	PT_MWKY4TJ4	Brainstem glioma- Diffuse intrinsic pontine glioma	Deceased	BND			6_62288_62769	0.0326057	0.0415493	745	490	395	95	10.9447
BS_J90F99EV	PT_MWKY4TJ4	Brainstem glioma- Diffuse intrinsic pontine glioma	Deceased	BND			6_62288_62784	0.0356371	0.0410392	746	402	406	-4	-0.460829
BS_J90F99EV	PT_MWKY4TJ4	Brainstem glioma- Diffuse intrinsic pontine glioma	Deceased	BND			6_62786_62788	0.0353179	0.0513186	747	416	295	121	13.9401
BS_J90F99EV	PT_MWKY4TJ4	Brainstem glioma- Diffuse intrinsic pontine glioma	Deceased	BND			65266_0_1	0.0355861	0.0300659	748	403	554	-151	-17.3963
BS_J90F99EV	PT_MWKY4TJ4	Brainstem glioma- Diffuse intrinsic pontine glioma	Deceased	BND			8442_0_1	0.0336096	0.0233749	749	463	659	-196	-22.5806
BS_J90F99EV	PT_MWKY4TJ4	Brainstem glioma- Diffuse intrinsic pontine glioma	Deceased	BND			95230_0_1	0.0301946	0.0413244	750	562	398	164	18.894
BS_JM1VYTKQ	PT_5SWFTE95	Brainstem glioma- Diffuse intrinsic pontine glioma	Deceased	BND			0_22196_22202	0.0297732	0.0444127	751	581	367	214	24.6544
BS_JM1VYTKQ	PT_5SWFTE95	Brainstem glioma- Diffuse intrinsic pontine glioma	Deceased	BND			0_48938_48955	0.0757961	0.099643	752	108	100	8	0.921659
BS_JM1VYTKQ	PT_5SWFTE95	Brainstem glioma- Diffuse intrinsic pontine glioma	Deceased	BND			0_5012_53525	0.0344423	0.0395188	753	436	427	9	1.03687
BS_JM1VYTKQ	PT_5SWFTE95	Brainstem glioma- Diffuse intrinsic pontine glioma	Deceased	BND			176325_0_1	0.0504568	0.0144793	754	215	777	-562	-64.7465
BS_K2AP5BKQ	PT_HGG8X8QE	Brainstem glioma- Diffuse intrinsic pontine glioma	Deceased	BND			144766_0_1	0.0278578	0.0507353	755	638	301	337	38.8249
BS_K2AP5BKQ	PT_HGG8X8QE	Brainstem glioma- Diffuse intrinsic pontine glioma	Deceased	BND			9_13092_66711	0.0337992	0.0280335	756	451	575	-124	-14.2857
BS_K2AP5BKQ	PT_HGG8X8QE	Brainstem glioma- Diffuse intrinsic pontine glioma	Deceased	BND			9_16056_16057	0.0236149	0.0270416	757	865	588	277	31.9124
BS_KFJP278G	PT_K7FZ6YHZ	Brainstem glioma- Diffuse intrinsic pontine glioma	Deceased	BND			106043_0_1	0.0257407	0.00338681	758	745	832	-87	-10.023
BS_KFJP278G	PT_K7FZ6YHZ	Brainstem glioma- Diffuse intrinsic pontine glioma	Deceased	BND			22628_1_2	0.0258398	0.0151914	759	738	773	-35	-4.03226
BS_KWHEFBG0	PT_BQAR0KHK	Brainstem glioma- Diffuse intrinsic pontine glioma	Deceased	BND			15592_2_3	0.0255652	0.0473959	760	750	329	421	48.5023
BS_KWHEFBG0	PT_BQAR0KHK	Brainstem glioma- Diffuse intrinsic pontine glioma	Deceased	BND			164458_0_1	0.0259836	0.0136758	761	732	783	-51	-5.87558
BS_KWHEFBG0	PT_BQAR0KHK	Brainstem glioma- Diffuse intrinsic pontine glioma	Deceased	BND			34555_1_2	0.0268903	0.0326877	762	688	525	163	18.7788
BS_KWHEFBG0	PT_BQAR0KHK	Brainstem glioma- Diffuse intrinsic pontine glioma	Deceased	BND			5_29648_29650	0.0450329		763	260	844.5	-584.5	-67.3387
BS_KWHEFBG0	PT_BQAR0KHK	Brainstem glioma- Diffuse intrinsic pontine glioma	Deceased	BND			5_64488_64489	0.0358532	0.0314024	764	398	537	-139	-16.0138
BS_KWHEFBG0	PT_BQAR0KHK	Brainstem glioma- Diffuse intrinsic pontine glioma	Deceased	BND			54845_0_1	0.0320631	0.000520221	765	505	835	-330	-38.0184
BS_KWHEFBG0	PT_BQAR0KHK	Brainstem glioma- Diffuse intrinsic pontine glioma	Deceased	BND			54845_1_2	0.0350772	0.0391334	766	422	436	-14	-1.6129
BS_KWHEFBG0	PT_BQAR0KHK	Brainstem glioma- Diffuse intrinsic pontine glioma	Deceased	BND			86020_0_1	0.0275027		767	654	844.5	-190.5	-21.947
BS_KYPMZZSY	PT_1DSX4VJM	Brainstem glioma- Diffuse intrinsic pontine glioma	Deceased	BND			12808_0_1	0.0385015	0.0301317	768	357	553	-196	-22.5806
BS_KYPMZZSY	PT_1DSX4VJM	Brainstem glioma- Diffuse intrinsic pontine glioma	Deceased	BND			33194_0_1	0.0235332	0.0500071	769	867	308	559	64.4009
BS_KYPMZZSY	PT_1DSX4VJM	Brainstem glioma- Diffuse intrinsic pontine glioma	Deceased	BND			39_43447_43448	0.0406152	0.0357502	770	314	477	-163	-18.7788
BS_KYPMZZSY	PT_1DSX4VJM	Brainstem glioma- Diffuse intrinsic pontine glioma	Deceased	BND			82406_0_1	0.0373915	0.0650417	771	368	200	168	19.3548
BS_KYPMZZSY	PT_1DSX4VJM	Brainstem glioma- Diffuse intrinsic pontine glioma	Deceased	BND			82406_1_4	0.0436732	0.063783	772	281	213	68	7.8341
BS_KYPMZZSY	PT_1DSX4VJM	Brainstem glioma- Diffuse intrinsic pontine glioma	Deceased	BND			82406_4_5	0.0262988	0.0710356	773	718	178	540	62.212
BS_KYPMZZSY	PT_1DSX4VJM	Brainstem glioma- Diffuse intrinsic pontine glioma	Deceased	BND			98467_2_3	0.0329173	0.0446631	774	481	365	116	13.3641
BS_M9C3AYSW	PT_MTVXXQTG	Brainstem glioma- Diffuse intrinsic pontine glioma	Deceased	BND			2_87811_87816	0.0396499	0.0236675	775	336	654	-318	-36.6359
BS_MEE1Y50H	PT_MWKY4TJ4	Brainstem glioma- Diffuse intrinsic pontine glioma	Deceased	BND			20449_0_1	0.0277989	0.0193042	776	643	724	-81	-9.3318
BS_MEE1Y50H	PT_MWKY4TJ4	Brainstem glioma- Diffuse intrinsic pontine glioma	Deceased	BND			43130_1_3	0.068094	0.0193126	777	126	723	-597	-68.7788
BS_MEE1Y50H	PT_MWKY4TJ4	Brainstem glioma- Diffuse intrinsic pontine glioma	Deceased	BND			44052_0_1	0.0453684	0.0134145	778	257	786	-529	-60.9447
BS_MEE1Y50H	PT_MWKY4TJ4	Brainstem glioma- Diffuse intrinsic pontine glioma	Deceased	BND			5_105925_105926	0.0305368	0.0366513	779	543	468	75	8.64055
BS_MEE1Y50H	PT_MWKY4TJ4	Brainstem glioma- Diffuse intrinsic pontine glioma	Deceased	BND			5_9411_48039	0.0411816	0.0122444	780	304	798	-494	-56.9124
BS_MEE1Y50H	PT_MWKY4TJ4	Brainstem glioma- Diffuse intrinsic pontine glioma	Deceased	BND			67376_0_1	0.0512362	0.0636828	781	213	216	-3	-0.345622
BS_MEE1Y50H	PT_MWKY4TJ4	Brainstem glioma- Diffuse intrinsic pontine glioma	Deceased	BND			70972_0_1	0.0368144	0.0369363	782	380	465	-85	-9.79263
BS_MEMVBD1Z	PT_E3WNEDD4	Brainstem glioma- Diffuse intrinsic pontine glioma	Deceased	BND			10_21_22	0.0241442	0.0222757	783	823	673	150	17.2811
BS_MGFDE2ZH	PT_440E1XW5	Brainstem glioma- Diffuse intrinsic pontine glioma	Deceased	BND			3_79286_80282	0.030002		784	572	844.5	-272.5	-31.394
BS_MGFDE2ZH	PT_440E1XW5	Brainstem glioma- Diffuse intrinsic pontine glioma	Deceased	BND			76182_0_1	0.0252207	0.0104344	785	760	809	-49	-5.64516
BS_MS39AKDH	PT_P571HTNK	Brainstem glioma- Diffuse intrinsic pontine glioma	Initial CNS Tumor	BND		Initial CNS Tumor	14518_0_1	0.024482	0.0246875	786	807	635	172	19.8157
BS_N02QNWD0	PT_23JJKZPS	Brainstem glioma- Diffuse intrinsic pontine glioma	Deceased	BND			12_27820_27933	0.0290802	0.0403178	787	598	413	185	21.3134
BS_N02QNWD0	PT_23JJKZPS	Brainstem glioma- Diffuse intrinsic pontine glioma	Deceased	BND			35226_0_1	0.0246948	0.0129778	788	791.5	790.5	1	0.115207
BS_N02QNWD0	PT_23JJKZPS	Brainstem glioma- Diffuse intrinsic pontine glioma	Deceased	BND			83980_0_1	0.0336698	0.0461916	789	459	344	115	13.2488
BS_NMEY2X9W	PT_CWVNNBPH	Brainstem glioma- Diffuse intrinsic pontine glioma	Deceased	BND			99633_1_2	0.0261756	0.0190133	790	723	728	-5	-0.576037
BS_NZ32RC77	PT_W6H1Q54P	Brainstem glioma- Diffuse intrinsic pontine glioma	Initial CNS Tumor	BND		Initial CNS Tumor	2_12086_28128	0.0248555	0.0110656	791	777	806	-29	-3.34101
BS_NZ32RC77	PT_W6H1Q54P	Brainstem glioma- Diffuse intrinsic pontine glioma	Initial CNS Tumor	BND		Initial CNS Tumor	2_8933_8934	0.0337254	0.0327122	792	454	523	-69	-7.94931
BS_NZ32RC77	PT_W6H1Q54P	Brainstem glioma- Diffuse intrinsic pontine glioma	Initial CNS Tumor	BND		Initial CNS Tumor	67558_1_2	0.0448017	0.0250348	793	265	629	-364	-41.9355
BS_PBP7633F	PT_ZFKQKGME	Brainstem glioma- Diffuse intrinsic pontine glioma	Deceased	BND			22_30448_30450	0.0239	0.0168761	794	845	759	86	9.90783
BS_PBP7633F	PT_ZFKQKGME	Brainstem glioma- Diffuse intrinsic pontine glioma	Deceased	BND			22_60675_60676	0.027722	0.0573909	795	645	253	392	45.1613
BS_PBP7633F	PT_ZFKQKGME	Brainstem glioma- Diffuse intrinsic pontine glioma	Deceased	BND			44606_0_1	0.0240284	0.0213638	796	831.5	690.5	141	16.2442
BS_PEJ7GQ4Z	PT_B38P3Y5T	Brainstem glioma- Diffuse intrinsic pontine glioma	Initial CNS Tumor	BND		Initial CNS Tumor	51899_1_2	0.0245924	0.023674	797	799	653	146	16.8203
BS_PTW3FZXK	PT_ZFKQKGME	Brainstem glioma- Diffuse intrinsic pontine glioma	Deceased	BND			0_20211_20213	0.0283841	0.0376986	798	626	456	170	19.5853
BS_PTW3FZXK	PT_ZFKQKGME	Brainstem glioma- Diffuse intrinsic pontine glioma	Deceased	BND			0_65967_65968	0.0247257	0.0301727	799	785	552	233	26.8433
BS_PTW3FZXK	PT_ZFKQKGME	Brainstem glioma- Diffuse intrinsic pontine glioma	Deceased	BND			120669_0_1	0.0249737	0.0878933	800	772	132	640	73.7327
BS_PTW3FZXK	PT_ZFKQKGME	Brainstem glioma- Diffuse intrinsic pontine glioma	Deceased	BND			126309_0_1	0.0240284	0.0213638	801	831.5	690.5	141	16.2442
BS_PTW3FZXK	PT_ZFKQKGME	Brainstem glioma- Diffuse intrinsic pontine glioma	Deceased	BND			84331_0_1	0.0236758	0.0180312	802	859	740	119	13.7097
BS_QH30P0AR	PT_DKMVGV69	Brainstem glioma- Diffuse intrinsic pontine glioma	Deceased	BND			3_18748_18749	0.0238493		803	849	844.5	4.5	0.518433
BS_RB769097	PT_NKETJQ7Q	Brainstem glioma- Diffuse intrinsic pontine glioma	Deceased	BND			100230_0_1	0.0286955	0.0499146	804	620	309	311	35.8295
BS_RB769097	PT_NKETJQ7Q	Brainstem glioma- Diffuse intrinsic pontine glioma	Deceased	BND			13356_4_5	0.0367562	0.0449741	805	382	360	22	2.53456
BS_RB769097	PT_NKETJQ7Q	Brainstem glioma- Diffuse intrinsic pontine glioma	Deceased	BND			7_32151_54890	0.0305796	0.0164906	806	541	764	-223	-25.6912
BS_RB769097	PT_NKETJQ7Q	Brainstem glioma- Diffuse intrinsic pontine glioma	Deceased	BND			7_33591_38838	0.0318705	0.0282413	807	511	572	-61	-7.02765
BS_RB769097	PT_NKETJQ7Q	Brainstem glioma- Diffuse intrinsic pontine glioma	Deceased	BND			7_47384_47801	0.0338802		808	449	844.5	-395.5	-45.5645
BS_S3K42YVN	PT_P9G8GKD5	Brainstem glioma- Diffuse intrinsic pontine glioma	Initial CNS Tumor	BND		Initial CNS Tumor	1_50937_50938	0.0354036	0.0762386	809	414	159	255	29.3779
BS_S3K42YVN	PT_P9G8GKD5	Brainstem glioma- Diffuse intrinsic pontine glioma	Initial CNS Tumor	BND		Initial CNS Tumor	176711_0_1	0.0300298	0.0134287	810	567	785	-218	-25.1152
BS_S3K42YVN	PT_P9G8GKD5	Brainstem glioma- Diffuse intrinsic pontine glioma	Initial CNS Tumor	BND		Initial CNS Tumor	50340_0_1	0.0256068	0.0215353	811	748	687	61	7.02765
BS_S3K42YVN	PT_P9G8GKD5	Brainstem glioma- Diffuse intrinsic pontine glioma	Initial CNS Tumor	BND		Initial CNS Tumor	52983_0_2	0.0242079	0.0230925	812	817	665	152	17.5115
BS_S78482NX	PT_FA2F3HQG	Brainstem glioma- Diffuse intrinsic pontine glioma	Deceased	BND			8_28273_28275	0.0324872	0.0249908	813	495	632	-137	-15.7834
BS_S78482NX	PT_FA2F3HQG	Brainstem glioma- Diffuse intrinsic pontine glioma	Deceased	BND			8_6351_21179	0.0906595	0.145616	814	78	50	28	3.22581
BS_S8D82FCE	PT_FN57KS79	Brainstem glioma- Diffuse intrinsic pontine glioma	Deceased	BND			1_11918_11919	0.0523454	0.0650912	815	200	199	1	0.115207
BS_S8D82FCE	PT_FN57KS79	Brainstem glioma- Diffuse intrinsic pontine glioma	Deceased	BND			204652_0_1	0.102681	0.172912	816	62	36	26	2.99539
BS_S8D82FCE	PT_FN57KS79	Brainstem glioma- Diffuse intrinsic pontine glioma	Deceased	BND			4008_0_2	0.0241091	0.012136	817	827	800	27	3.1106
BS_S8D82FCE	PT_FN57KS79	Brainstem glioma- Diffuse intrinsic pontine glioma	Deceased	BND			41777_0_1	0.0378542	0.0233355	818	364	660	-296	-34.1014
BS_S8D82FCE	PT_FN57KS79	Brainstem glioma- Diffuse intrinsic pontine glioma	Deceased	BND			43903_0_1	0.0487087	0.102101	819	227	92	135	15.553
BS_S8D82FCE	PT_FN57KS79	Brainstem glioma- Diffuse intrinsic pontine glioma	Deceased	BND			47098_0_1	0.0356677	0.0292585	820	400	560	-160	-18.4332
BS_SSP9MG2E	PT_440E1XW5	Brainstem glioma- Diffuse intrinsic pontine glioma	Deceased	BND			46861_5_7	0.0241454	0.0342063	821	821.5	499.5	322	37.0968
BS_TBSBAF8Y	PT_5BFEWBGY	Brainstem glioma- Diffuse intrinsic pontine glioma	Initial CNS Tumor	BND		Initial CNS Tumor	3_20750_20751	0.0299208	0.0572965	822	576	254	322	37.0968
BS_TZWCWMJJ	PT_E3WNEDD4	Brainstem glioma- Diffuse intrinsic pontine glioma	Deceased	BND			1_46305_46306	0.0359704	0.0613484	823	395	230	165	19.0092
BS_TZWCWMJJ	PT_E3WNEDD4	Brainstem glioma- Diffuse intrinsic pontine glioma	Deceased	BND			148079_1_2	0.0246119	0.0199488	824	798	711	87	10.023
BS_TZWCWMJJ	PT_E3WNEDD4	Brainstem glioma- Diffuse intrinsic pontine glioma	Deceased	BND			25459_0_2	0.0338847	0.0617763	825	447.5	228.5	219	25.2304
BS_VGQXHHWP	PT_8FBR94AD	Brainstem glioma- Diffuse intrinsic pontine glioma	Deceased	BND			13376_0_1	0.0396341	0.0559522	826	337.5	262.5	75	8.64055
BS_VGQXHHWP	PT_8FBR94AD	Brainstem glioma- Diffuse intrinsic pontine glioma	Deceased	BND			16967_0_1	0.0369174	0.0255318	827	377	619	-242	-27.8802
BS_WECC47DH	PT_E5CM6C84	Brainstem glioma- Diffuse intrinsic pontine glioma	Initial CNS Tumor	BND		Initial CNS Tumor	3_11973_11977	0.0739638	0.0452097	828	113	357	-244	-28.1106
BS_WP9890AN	PT_R4T1V1K4	Brainstem glioma- Diffuse intrinsic pontine glioma	Initial CNS Tumor	BND		Initial CNS Tumor	0_56220_56221	0.0345676	0.0248453	829	429	633	-204	-23.5023
BS_WP9890AN	PT_R4T1V1K4	Brainstem glioma- Diffuse intrinsic pontine glioma	Initial CNS Tumor	BND		Initial CNS Tumor	21852_1_7	0.0259344	0.00298527	830	735	833	-98	-11.2903
BS_WPBKGDD6	PT_CRTJW8WQ	Brainstem glioma- Diffuse intrinsic pontine glioma	Deceased	BND			114132_2_3	0.043896	0.0961618	831	277	106	171	19.7005
BS_WPBKGDD6	PT_CRTJW8WQ	Brainstem glioma- Diffuse intrinsic pontine glioma	Deceased	BND			30654_0_1	0.0241185	0.0888337	832	826	127	699	80.53
BS_WPBKGDD6	PT_CRTJW8WQ	Brainstem glioma- Diffuse intrinsic pontine glioma	Deceased	BND			99792_0_1	0.0236428	0.0196572	833	862	718	144	16.5899
BS_X2GBMPRS	PT_X1009J1H	Brainstem glioma- Diffuse intrinsic pontine glioma	Deceased	BND			7_67852_67855	0.0391445	0.051864	834	341	294	47	5.41475
BS_X5TZF3YJ	PT_C5EZXTB6	Brainstem glioma- Diffuse intrinsic pontine glioma	Deceased	BND			15493_0_1	0.0522032	0.0522544	835	202	288	-86	-9.90783
BS_X5TZF3YJ	PT_C5EZXTB6	Brainstem glioma- Diffuse intrinsic pontine glioma	Deceased	BND			73005_0_1	0.0250864	0.0304896	836	769	546	223	25.6912
BS_XBT37K7C	PT_8FBR94AD	Brainstem glioma- Diffuse intrinsic pontine glioma	Deceased	BND			9_39241_39242	0.0489435		837	222	844.5	-622.5	-71.7166
BS_Y9Q9RPNZ	PT_440E1XW5	Brainstem glioma- Diffuse intrinsic pontine glioma	Deceased	BND			4243_0_1	0.0663265	0.155257	838	133.5	44.5	89	10.2535
BS_Y9Q9RPNZ	PT_440E1XW5	Brainstem glioma- Diffuse intrinsic pontine glioma	Deceased	BND			6_23573_23640	0.0289927	0.02505	839	604	628	-24	-2.76498
BS_Y9Q9RPNZ	PT_440E1XW5	Brainstem glioma- Diffuse intrinsic pontine glioma	Deceased	BND			6_66372_66373	0.0281913	0.074529	840	632	167	465	53.5714
BS_Y9Q9RPNZ	PT_440E1XW5	Brainstem glioma- Diffuse intrinsic pontine glioma	Deceased	BND			62478_0_1	0.0309393	0.0235236	841	531	656	-125	-14.4009
BS_YB99Q6TN	PT_A325EYR2	Brainstem glioma- Diffuse intrinsic pontine glioma	Initial CNS Tumor	BND		Initial CNS Tumor	121282_0_2	0.0239011	0.0331327	842	844	517	327	37.6728
BS_YKB20Z8Y	PT_TWF36J8K	Brainstem glioma- Diffuse intrinsic pontine glioma	Initial CNS Tumor	BND		Initial CNS Tumor	113936_0_1	0.02521	0.0709572	843	761	179	582	67.0507
BS_YKB20Z8Y	PT_TWF36J8K	Brainstem glioma- Diffuse intrinsic pontine glioma	Initial CNS Tumor	BND		Initial CNS Tumor	114045_0_2	0.036796	0.020091	844	381	710	-329	-37.9032
BS_YKB20Z8Y	PT_TWF36J8K	Brainstem glioma- Diffuse intrinsic pontine glioma	Initial CNS Tumor	BND		Initial CNS Tumor	114045_1_2	0.0400972	0.0580858	845	324	246	78	8.98618
BS_YKB20Z8Y	PT_TWF36J8K	Brainstem glioma- Diffuse intrinsic pontine glioma	Initial CNS Tumor	BND		Initial CNS Tumor	114045_2_3	0.0361667	0.0118395	846	390	801	-411	-47.3502
BS_YKB20Z8Y	PT_TWF36J8K	Brainstem glioma- Diffuse intrinsic pontine glioma	Initial CNS Tumor	BND		Initial CNS Tumor	172883_0_2	0.0341735	0.0093499	847	441	817	-376	-43.318
BS_YKB20Z8Y	PT_TWF36J8K	Brainstem glioma- Diffuse intrinsic pontine glioma	Initial CNS Tumor	BND		Initial CNS Tumor	33797_0_1	0.0307384	0.0237471	848	537	651	-114	-13.1336
BS_YKB20Z8Y	PT_TWF36J8K	Brainstem glioma- Diffuse intrinsic pontine glioma	Initial CNS Tumor	BND		Initial CNS Tumor	4_30125_30126	0.0340389	0.0217025	849	445	684	-239	-27.5346
BS_YKB20Z8Y	PT_TWF36J8K	Brainstem glioma- Diffuse intrinsic pontine glioma	Initial CNS Tumor	BND		Initial CNS Tumor	4_54131_54133	0.0304919	0.04724	850	547	332	215	24.7696
BS_YKB20Z8Y	PT_TWF36J8K	Brainstem glioma- Diffuse intrinsic pontine glioma	Initial CNS Tumor	BND		Initial CNS Tumor	4_87015_87063	0.0355051	0.0199098	851	406	712	-306	-35.2535
BS_YKB20Z8Y	PT_TWF36J8K	Brainstem glioma- Diffuse intrinsic pontine glioma	Initial CNS Tumor	BND		Initial CNS Tumor	51009_0_1	0.030021	0.010206	852	569	811	-242	-27.8802
BS_YQQ4Q13Y	PT_23JJKZPS	Brainstem glioma- Diffuse intrinsic pontine glioma	Deceased	BND			1_27774_27794	0.0268505	0.0490331	853	692	317	375	43.2028
BS_YQQ4Q13Y	PT_23JJKZPS	Brainstem glioma- Diffuse intrinsic pontine glioma	Deceased	BND			38160_0_1	0.0246948	0.0129778	854	791.5	790.5	1	0.115207
BS_Z0BN60RK	PT_J03YQ4V3	Brainstem glioma- Diffuse intrinsic pontine glioma	Deceased	BND			0_23229_23230	0.0274198	0.0382009	855	658	451	207	23.8479
BS_Z0BN60RK	PT_J03YQ4V3	Brainstem glioma- Diffuse intrinsic pontine glioma	Deceased	BND			0_26205_26207	0.0594723	0.0773962	856	159	157	2	0.230415
BS_Z0BN60RK	PT_J03YQ4V3	Brainstem glioma- Diffuse intrinsic pontine glioma	Deceased	BND			0_26206_26208	0.029084	0.0421956	857	597	388	209	24.0783
BS_Z0BN60RK	PT_J03YQ4V3	Brainstem glioma- Diffuse intrinsic pontine glioma	Deceased	BND			0_26206_29025	0.0355377	0.0197487	858	404	716	-312	-35.9447
BS_Z0BN60RK	PT_J03YQ4V3	Brainstem glioma- Diffuse intrinsic pontine glioma	Deceased	BND			102952_0_1	0.0559395	0.0577002	859	182	248	-66	-7.60369
BS_Z0BN60RK	PT_J03YQ4V3	Brainstem glioma- Diffuse intrinsic pontine glioma	Deceased	BND			44199_0_3	0.0274725	0.0473178	860	655	330	325	37.4424
BS_Z0BN60RK	PT_J03YQ4V3	Brainstem glioma- Diffuse intrinsic pontine glioma	Deceased	BND			63839_0_1	0.039021	0.0430566	861	345	381	-36	-4.14747
BS_ZMP8QPX4	PT_X5AEX1N4	Brainstem glioma- Diffuse intrinsic pontine glioma	Deceased	BND			14_19403_19406	0.0238022	0.024074	862	851	641	210	24.1935
BS_ZMP8QPX4	PT_X5AEX1N4	Brainstem glioma- Diffuse intrinsic pontine glioma	Deceased	BND			231780_0_1	0.0267861	0.0699222	863	697	181	516	59.447
BS_ZMP8QPX4	PT_X5AEX1N4	Brainstem glioma- Diffuse intrinsic pontine glioma	Deceased	BND			265600_0_1	0.0390158	0.0267614	864	346	595	-249	-28.6866
BS_ZMP8QPX4	PT_X5AEX1N4	Brainstem glioma- Diffuse intrinsic pontine glioma	Deceased	BND			97525_0_2	0.038597	0.0510681	865	354	299	55	6.33641
BS_ZYP3XG56	PT_440E1XW5	Brainstem glioma- Diffuse intrinsic pontine glioma	Deceased	BND			10535_13_14	0.0334175	0.0550635	866	469	265	204	23.5023
BS_ZYP3XG56	PT_440E1XW5	Brainstem glioma- Diffuse intrinsic pontine glioma	Deceased	BND			7_21896_21897	0.0305047	0.0874068	867	546	134	412	47.4654
BS_ZYP3XG56	PT_440E1XW5	Brainstem glioma- Diffuse intrinsic pontine glioma	Deceased	BND			7_29_35	0.0448977	0.0427489	868	262	384	-122	-14.0553

## Sheet: medullo_ABC_scores
BiospecimenID	ParticipantID	disease_type	tumor_descr	SVTYPE	SVLEN	tumor_descr2	BND_id	mse_mean_combined	ABC_score_combined	V1	mse_rank	abc_rank	rank_change	rank_change_norm
BS_4FKXNJHW	PT_1A4HM6FR	Medulloblastoma	Initial CNS Tumor	DEL	-65303	Initial CNS Tumor		0.0433339	0.0288544	1	508	1018	-510	-33.7525
BS_4FKXNJHW	PT_1A4HM6FR	Medulloblastoma	Initial CNS Tumor	DEL	-337688	Initial CNS Tumor		0.112098	0.180149	2	117	64	53	3.50761
BS_4FKXNJHW	PT_1A4HM6FR	Medulloblastoma	Initial CNS Tumor	DUP	337022	Initial CNS Tumor		0.102701	0.124319	3	132	121	11	0.727995
BS_4FKXNJHW	PT_1A4HM6FR	Medulloblastoma	Initial CNS Tumor	DEL	-89777	Initial CNS Tumor		0.0284787	0.0272992	4	1200	1068	132	8.73594
BS_4FKXNJHW	PT_1A4HM6FR	Medulloblastoma	Initial CNS Tumor	DUP	356200	Initial CNS Tumor		0.160693	0.142059	5	55	98	-43	-2.8458
BS_4FKXNJHW	PT_1A4HM6FR	Medulloblastoma	Initial CNS Tumor	DUP	133727	Initial CNS Tumor		0.0373476	0.0391484	6	680	758	-78	-5.16214
BS_4FKXNJHW	PT_1A4HM6FR	Medulloblastoma	Initial CNS Tumor	DUP	136591	Initial CNS Tumor		0.0455584	0.0476355	7	457	589	-132	-8.73594
BS_4FKXNJHW	PT_1A4HM6FR	Medulloblastoma	Initial CNS Tumor	DEL	-226983	Initial CNS Tumor		0.0655243	0.0513431	8	268	533	-265	-17.5381
BS_4FKXNJHW	PT_1A4HM6FR	Medulloblastoma	Initial CNS Tumor	DUP	136196	Initial CNS Tumor		0.0284671	0.0277351	9	1201	1058	143	9.46393
BS_4FKXNJHW	PT_1A4HM6FR	Medulloblastoma	Initial CNS Tumor	DUP	321825	Initial CNS Tumor		0.10106	0.0734822	10	136	304	-168	-11.1185
BS_KRYYDC2X	PT_RH59ET3M	Medulloblastoma	Initial CNS Tumor	DUP	400496	Initial CNS Tumor		0.0907136	0.0920243	11	167	208	-41	-2.71343
BS_YTE4SYEN	PT_FRZQJNW9	Medulloblastoma	Initial CNS Tumor	DUP	99645	Initial CNS Tumor		0.02716	0.0226847	12	1305	1214	91	6.0225
BS_YTE4SYEN	PT_FRZQJNW9	Medulloblastoma	Initial CNS Tumor	DUP	102658	Initial CNS Tumor		0.0288251	0.034174	13	1159	871	288	19.0602
BS_YTE4SYEN	PT_FRZQJNW9	Medulloblastoma	Initial CNS Tumor	DUP	189133	Initial CNS Tumor		0.0734298	0.0822329	14	223	250	-27	-1.7869
BS_YTE4SYEN	PT_FRZQJNW9	Medulloblastoma	Initial CNS Tumor	DUP	220809	Initial CNS Tumor		0.0988541	0.0661229	15	142	360	-218	-14.4275
BS_VPH2J6ES	PT_6A7123NH	Medulloblastoma	Initial CNS Tumor	DUP	233063	Initial CNS Tumor		0.0412754	0.046552	16	551	609	-58	-3.83852
BS_8BD8WD38	PT_VH6S71AC	Medulloblastoma	Initial CNS Tumor	DEL	-295	Initial CNS Tumor		0.0283591	0.0143875	17	1206	1390	-184	-12.1774
BS_PS00F8DA	PT_H0Y8DJA8	Medulloblastoma	Initial CNS Tumor	DUP	459378	Initial CNS Tumor		0.147886	0.139421	18	63	102	-39	-2.58107
BS_PS00F8DA	PT_H0Y8DJA8	Medulloblastoma	Initial CNS Tumor	DUP	129069	Initial CNS Tumor		0.0453064	0.0404692	19	462	723	-261	-17.2733
BS_PS00F8DA	PT_H0Y8DJA8	Medulloblastoma	Initial CNS Tumor	DUP	155741	Initial CNS Tumor		0.0494677	0.0416811	20	409	695	-286	-18.9279
BS_PS00F8DA	PT_H0Y8DJA8	Medulloblastoma	Initial CNS Tumor	DUP	259572	Initial CNS Tumor		0.0419448	0.0589181	21	537	420	117	7.74322
BS_PS00F8DA	PT_H0Y8DJA8	Medulloblastoma	Initial CNS Tumor	DUP	5351	Initial CNS Tumor		0.029268	0.0237038	22	1127	1183	-56	-3.70615
BS_PS00F8DA	PT_H0Y8DJA8	Medulloblastoma	Initial CNS Tumor	DEL	-96692	Initial CNS Tumor		0.0336229	0.0538536	23	852	492	360	23.8253
BS_PS00F8DA	PT_H0Y8DJA8	Medulloblastoma	Initial CNS Tumor	DUP	158043	Initial CNS Tumor		0.0456328	0.0436579	24	456	669	-213	-14.0966
BS_PS00F8DA	PT_H0Y8DJA8	Medulloblastoma	Initial CNS Tumor	DUP	6753	Initial CNS Tumor		0.02999	0.0223269	25	1083	1222	-139	-9.19921
BS_PS00F8DA	PT_H0Y8DJA8	Medulloblastoma	Initial CNS Tumor	DUP	43538	Initial CNS Tumor		0.0264581	0.0288907	26	1374	1017	357	23.6267
BS_PS00F8DA	PT_H0Y8DJA8	Medulloblastoma	Initial CNS Tumor	DUP	91797	Initial CNS Tumor		0.0895715	0.112274	27	171	153	18	1.19126
BS_PS00F8DA	PT_H0Y8DJA8	Medulloblastoma	Initial CNS Tumor	DEL	-296252	Initial CNS Tumor		0.0542142	0.027857	28	367	1050	-683	-45.2019
BS_GV24KB8P	PT_GWD2Z5AM	Medulloblastoma	Initial CNS Tumor	DEL	-443345	Initial CNS Tumor		0.0544774	0.0773273	29	360	281	79	5.22833
BS_GV24KB8P	PT_GWD2Z5AM	Medulloblastoma	Initial CNS Tumor	DEL	-1610	Initial CNS Tumor		0.0311246	0.0424377	30	1004	687	317	20.9795
BS_1S2BHJ8K	PT_S4A0R1PM	Medulloblastoma	Initial CNS Tumor	DEL	-109514	Initial CNS Tumor		0.0294957	0.0381833	31	1112	775	337	22.3031
BS_1S2BHJ8K	PT_S4A0R1PM	Medulloblastoma	Initial CNS Tumor	DUP	97045	Initial CNS Tumor		0.0261228	0.0189071	32	1418	1310	108	7.14758
BS_1S2BHJ8K	PT_S4A0R1PM	Medulloblastoma	Initial CNS Tumor	DEL	-243088	Initial CNS Tumor		0.0979772	0.0457219	33	144	622	-478	-31.6347
BS_1S2BHJ8K	PT_S4A0R1PM	Medulloblastoma	Initial CNS Tumor	DUP	10134	Initial CNS Tumor		0.0300226	0.0579199	34	1078	436	642	42.4884
BS_0RF0G9SQ	PT_45P9F9MD	Medulloblastoma	Initial CNS Tumor	DEL	-3794	Initial CNS Tumor		0.0288926	0.02152	35	1153	1248	-95	-6.28723
BS_0RF0G9SQ	PT_45P9F9MD	Medulloblastoma	Initial CNS Tumor	DEL	-210	Initial CNS Tumor		0.0461963	0.0401716	36	443.5	732.5	-289	-19.1264
BS_0RF0G9SQ	PT_45P9F9MD	Medulloblastoma	Initial CNS Tumor	DEL	-202	Initial CNS Tumor		0.026051	0.014144	37	1424.5	1393.5	31	2.05162
BS_35Y30N7S	PT_EYQS4J99	Medulloblastoma	Initial CNS Tumor	DEL	-324370	Initial CNS Tumor		0.106607	0.0740827	38	128	301	-173	-11.4494
BS_Q7QH96SX	PT_NZ85YSJ1	Medulloblastoma	Deceased	DUP	758			0.0328599	0.0340467	39	900.5	875.5	25	1.65453
BS_Q7QH96SX	PT_NZ85YSJ1	Medulloblastoma	Deceased	DUP	299328			0.169814	0.121809	40	49	132	-83	-5.49305
BS_Q7QH96SX	PT_NZ85YSJ1	Medulloblastoma	Deceased	DUP	414612			0.0728683		41	230	1502.5	-1272.5	-84.2158
BS_Q7QH96SX	PT_NZ85YSJ1	Medulloblastoma	Deceased	DUP	289167			0.0716892	0.0725375	42	233.5	313.5	-80	-5.29451
BS_Q7QH96SX	PT_NZ85YSJ1	Medulloblastoma	Deceased	DEL	-91837			0.0302818	0.0258204	43	1059	1116	-57	-3.77234
BS_4BMVETAN	PT_ZJVVRMHQ	Medulloblastoma	Initial CNS Tumor	DUP	386789	Initial CNS Tumor		0.0568045	0.062563	44	326	386	-60	-3.97088
BS_4BMVETAN	PT_ZJVVRMHQ	Medulloblastoma	Initial CNS Tumor	DEL	-53437	Initial CNS Tumor		0.027204	0.0465979	45	1298	608	690	45.6651
BS_4BMVETAN	PT_ZJVVRMHQ	Medulloblastoma	Initial CNS Tumor	DUP	378203	Initial CNS Tumor		0.0963492	0.0826674	46	154	248	-94	-6.22105
BS_4BMVETAN	PT_ZJVVRMHQ	Medulloblastoma	Initial CNS Tumor	DUP	157500	Initial CNS Tumor		0.0406094	0.039883	47	562	740	-178	-11.7803
BS_CGQXVQH1	PT_51SGXC6H	Medulloblastoma	Initial CNS Tumor	DEL	-268373	Initial CNS Tumor		0.0370636	0.0344903	48	690	862	-172	-11.3832
BS_3J4T2YYW	PT_T93J9EGZ	Medulloblastoma	Initial CNS Tumor	INV	326422	Initial CNS Tumor		0.0310066	0.0291988	49	1014	1010	4	0.264725
BS_SXXD403S	PT_MKZ7ESSF	Medulloblastoma	Initial CNS Tumor	DUP	81642	Initial CNS Tumor		0.0421995	0.0346626	50	533	860	-327	-21.6413
BS_SXXD403S	PT_MKZ7ESSF	Medulloblastoma	Initial CNS Tumor	DEL	-80401	Initial CNS Tumor		0.360959	0.408492	51	9	10	-1	-0.0661813
BS_SXXD403S	PT_MKZ7ESSF	Medulloblastoma	Initial CNS Tumor	DUP	132391	Initial CNS Tumor		0.0567517	0.0678744	52	329	343	-14	-0.926539
BS_SXXD403S	PT_MKZ7ESSF	Medulloblastoma	Initial CNS Tumor	DUP	42229	Initial CNS Tumor		0.027478	0.0366913	53	1273	807	466	30.8405
BS_SXXD403S	PT_MKZ7ESSF	Medulloblastoma	Initial CNS Tumor	DUP	328642	Initial CNS Tumor		0.035761		54	760	1502.5	-742.5	-49.1396
BS_KMFX23ZZ	PT_32CD03EE	Medulloblastoma	Initial CNS Tumor	DUP	315217	Initial CNS Tumor		0.104672	0.123371	55	131	125	6	0.397088
BS_KMFX23ZZ	PT_32CD03EE	Medulloblastoma	Initial CNS Tumor	DUP	104255	Initial CNS Tumor		0.026655	0.0196639	56	1349	1287	62	4.10324
BS_KMFX23ZZ	PT_32CD03EE	Medulloblastoma	Initial CNS Tumor	DUP	71218	Initial CNS Tumor		0.0298112	0.0207824	57	1090	1268	-178	-11.7803
BS_KMFX23ZZ	PT_32CD03EE	Medulloblastoma	Initial CNS Tumor	DUP	411719	Initial CNS Tumor		0.138518	0.112529	58	77	152	-75	-4.9636
BS_B3RH9V17	PT_2FK75B27	Medulloblastoma	Initial CNS Tumor	DEL	-85735	Initial CNS Tumor		0.107953	0.127661	59	123	114	9	0.595632
BS_B3RH9V17	PT_2FK75B27	Medulloblastoma	Initial CNS Tumor	INV	164013	Initial CNS Tumor		0.0313308	0.0500964	60	991	548	443	29.3183
BS_95EMTN3E	PT_4J766Q6K	Medulloblastoma	Initial CNS Tumor	INV	232423	Initial CNS Tumor		0.0498236	0.0567098	61	407	449	-42	-2.77962
BS_95EMTN3E	PT_4J766Q6K	Medulloblastoma	Initial CNS Tumor	INV	232584	Initial CNS Tumor		0.0502212	0.0563332	62	401	457	-56	-3.70615
BS_95EMTN3E	PT_4J766Q6K	Medulloblastoma	Initial CNS Tumor	INV	338878	Initial CNS Tumor		0.0550014	0.0408152	63	352	714	-362	-23.9576
BS_QGX93WPF	PT_P4ZEFY19	Medulloblastoma	Initial CNS Tumor	DUP	82680	Initial CNS Tumor		0.0408552	0.044039	64	559	658	-99	-6.55195
BS_9BF58P80	PT_BG7GAFK6	Medulloblastoma	Initial CNS Tumor	DUP	177278	Initial CNS Tumor		0.0336185	0.0253782	65	853	1124	-271	-17.9351
BS_9BF58P80	PT_BG7GAFK6	Medulloblastoma	Initial CNS Tumor	DEL	-434	Initial CNS Tumor		0.0252646	0.0287751	66	1506.5	1022.5	484	32.0318
BS_9BF58P80	PT_BG7GAFK6	Medulloblastoma	Initial CNS Tumor	DEL	-497629	Initial CNS Tumor		0.0373657	0.0412213	67	678	707	-29	-1.91926
BS_FSH4MKSX	PT_35X8ASEE	Medulloblastoma	Initial CNS Tumor	INV	164169	Initial CNS Tumor		0.0307424	0.0524341	68	1028	515	513	33.951
BS_FSH4MKSX	PT_35X8ASEE	Medulloblastoma	Initial CNS Tumor	DUP	199172	Initial CNS Tumor		0.063647	0.0440791	69	281	656	-375	-24.818
BS_F0EA1FGK	PT_65B5CGQG	Medulloblastoma	Initial CNS Tumor	DEL	-81213	Initial CNS Tumor		0.0408622	0.0355722	70	558	837	-279	-18.4646
BS_F0EA1FGK	PT_65B5CGQG	Medulloblastoma	Initial CNS Tumor	DEL	-76486	Initial CNS Tumor		0.0920839	0.143837	71	163	95	68	4.50033
BS_F0EA1FGK	PT_65B5CGQG	Medulloblastoma	Initial CNS Tumor	DEL	-92260	Initial CNS Tumor		0.0940296	0.0743346	72	161	300	-139	-9.19921
BS_F0EA1FGK	PT_65B5CGQG	Medulloblastoma	Initial CNS Tumor	DUP	66690	Initial CNS Tumor		0.0263057	0.0127111	73	1395	1411	-16	-1.0589
BS_T0G1JWZV	PT_76W7C93V	Medulloblastoma	Initial CNS Tumor	DUP	83331	Initial CNS Tumor		0.0539793	0.0770207	74	368	282	86	5.69159
BS_T0G1JWZV	PT_76W7C93V	Medulloblastoma	Initial CNS Tumor	DUP	253352	Initial CNS Tumor		0.162876	0.211389	75	53	42	11	0.727995
BS_T0G1JWZV	PT_76W7C93V	Medulloblastoma	Initial CNS Tumor	DUP	94570	Initial CNS Tumor		0.0410574	0.0411078	76	555	709	-154	-10.1919
BS_T0G1JWZV	PT_76W7C93V	Medulloblastoma	Initial CNS Tumor	DUP	278898	Initial CNS Tumor		0.109078	0.154711	77	121	82	39	2.58107
BS_T0G1JWZV	PT_76W7C93V	Medulloblastoma	Initial CNS Tumor	DUP	18801	Initial CNS Tumor		0.0361756	0.0242101	78	733	1158	-425	-28.1271
BS_ZR75EKKX	PT_9S6WMQ92	Medulloblastoma	Progressive	DUP	450	Progressive		0.0303394	0.020991	79	1054	1257	-203	-13.4348
BS_ZR75EKKX	PT_9S6WMQ92	Medulloblastoma	Progressive	DEL	-12705	Progressive		0.0286176	0.0107903	80	1191	1437	-246	-16.2806
BS_ZR75EKKX	PT_9S6WMQ92	Medulloblastoma	Progressive	DEL	-326551	Progressive		0.0887861	0.0841385	81	173.5	241.5	-68	-4.50033
BS_ZR75EKKX	PT_9S6WMQ92	Medulloblastoma	Progressive	DUP	107481	Progressive		0.0491017	0.0805505	82	416	261	155	10.2581
BS_ZR75EKKX	PT_9S6WMQ92	Medulloblastoma	Progressive	DUP	296541	Progressive		0.0529244	0.0598168	83	379	411	-32	-2.1178
BS_2J4FG4HV	PT_XA98HG1C	Medulloblastoma	Initial CNS Tumor	DEL	-135240	Initial CNS Tumor		0.108299	0.0863982	84	122	231	-109	-7.21377
BS_2J4FG4HV	PT_XA98HG1C	Medulloblastoma	Initial CNS Tumor	DUP	318733	Initial CNS Tumor		0.0728767	0.104248	85	229	170	59	3.9047
BS_2J4FG4HV	PT_XA98HG1C	Medulloblastoma	Initial CNS Tumor	DEL	-120759	Initial CNS Tumor		0.034045		86	835	1502.5	-667.5	-44.176
BS_2J4FG4HV	PT_XA98HG1C	Medulloblastoma	Initial CNS Tumor	DEL	-265900	Initial CNS Tumor		0.0398404	0.024762	87	584	1143	-559	-36.9954
BS_2J4FG4HV	PT_XA98HG1C	Medulloblastoma	Initial CNS Tumor	DUP	309642	Initial CNS Tumor		0.0591173	0.0448412	88	306	643	-337	-22.3031
BS_2J4FG4HV	PT_XA98HG1C	Medulloblastoma	Initial CNS Tumor	DUP	442892	Initial CNS Tumor		0.364215	0.496164	89	8	4	4	0.264725
BS_2J4FG4HV	PT_XA98HG1C	Medulloblastoma	Initial CNS Tumor	DEL	-21208	Initial CNS Tumor		0.0642284	0.0483565	90	275	573	-298	-19.722
BS_DPRBAXTR	PT_VW5Y6N97	Medulloblastoma	Initial CNS Tumor	DUP	198342	Initial CNS Tumor		0.136038	0.0588294	91	85	421	-336	-22.2369
BS_DPRBAXTR	PT_VW5Y6N97	Medulloblastoma	Initial CNS Tumor	INV	55741	Initial CNS Tumor		0.0397048	0.174325	92	590	66	524	34.679
BS_DPRBAXTR	PT_VW5Y6N97	Medulloblastoma	Initial CNS Tumor	INV	57302	Initial CNS Tumor		0.0321433	0.115977	93	937	142	795	52.6142
BS_RQ5Z7KNW	PT_G3AVDN4E	Medulloblastoma	Initial CNS Tumor	DEL	-38875	Initial CNS Tumor		0.0256788	0.0188941	94	1461	1311	150	9.9272
BS_RQ5Z7KNW	PT_G3AVDN4E	Medulloblastoma	Initial CNS Tumor	DEL	-461749	Initial CNS Tumor		0.118282	0.189454	95	106	55	51	3.37525
BS_RQ5Z7KNW	PT_G3AVDN4E	Medulloblastoma	Initial CNS Tumor	DUP	19019	Initial CNS Tumor		0.0276744	0.0503996	96	1259	543	716	47.3858
BS_DJEVCH34	PT_DFXQFYPV	Medulloblastoma	Initial CNS Tumor	DUP	39358	Initial CNS Tumor		0.035459	0.0277716	97	773	1054	-281	-18.597
BS_DJEVCH34	PT_DFXQFYPV	Medulloblastoma	Initial CNS Tumor	DUP	229974	Initial CNS Tumor		0.0834529	0.13255	98	185	110	75	4.9636
BS_DJEVCH34	PT_DFXQFYPV	Medulloblastoma	Initial CNS Tumor	DEL	-42297	Initial CNS Tumor		0.0385052	0.0596127	99	628	415	213	14.0966
BS_T9T3R2J0	PT_T3REPTTC	Medulloblastoma	Initial CNS Tumor	DEL	-51427	Initial CNS Tumor		0.0380759	0.0278403	100	648	1051	-403	-26.6711
BS_PYC7BDDF	PT_W6D0547F	Medulloblastoma	Initial CNS Tumor	DEL	-85725	Initial CNS Tumor		0.129579	0.12325	101	90	127	-37	-2.44871
BS_PYC7BDDF	PT_W6D0547F	Medulloblastoma	Initial CNS Tumor	DUP	8571	Initial CNS Tumor		0.0337536	0.0522021	102	847	519	328	21.7075
BS_2S93EQPX	PT_85RSG67R	Medulloblastoma	Initial CNS Tumor	DUP	396117	Initial CNS Tumor		0.0424064	0.0912963	103	524	211	313	20.7148
BS_2S93EQPX	PT_85RSG67R	Medulloblastoma	Initial CNS Tumor	DEL	-385931	Initial CNS Tumor		0.34316	0.308375	104	11	21	-10	-0.661813
BS_2S93EQPX	PT_85RSG67R	Medulloblastoma	Initial CNS Tumor	DEL	-190	Initial CNS Tumor		0.0255086	0.0577988	105	1480	437	1043	69.0271
BS_2S93EQPX	PT_85RSG67R	Medulloblastoma	Initial CNS Tumor	DEL	-276	Initial CNS Tumor		0.0288508	0.0331613	106	1157	905	252	16.6777
BS_2S93EQPX	PT_85RSG67R	Medulloblastoma	Initial CNS Tumor	DEL	-334	Initial CNS Tumor		0.0254513	0.0235235	107	1484.5	1189.5	295	19.5235
BS_2S93EQPX	PT_85RSG67R	Medulloblastoma	Initial CNS Tumor	DEL	-264846	Initial CNS Tumor		0.194948	0.318454	108	37	17	20	1.32363
BS_2S93EQPX	PT_85RSG67R	Medulloblastoma	Initial CNS Tumor	DUP	310568	Initial CNS Tumor		0.0872268	0.0818285	109	179	252	-73	-4.83124
BS_2S93EQPX	PT_85RSG67R	Medulloblastoma	Initial CNS Tumor	DEL	-181	Initial CNS Tumor		0.0261634	0.0171208	110	1411	1349	62	4.10324
BS_2S93EQPX	PT_85RSG67R	Medulloblastoma	Initial CNS Tumor	DEL	-201	Initial CNS Tumor		0.0296329	0.0617616	111	1104	397	707	46.7902
BS_2S93EQPX	PT_85RSG67R	Medulloblastoma	Initial CNS Tumor	DEL	-342	Initial CNS Tumor		0.0273167	0.0554022	112	1288	468	820	54.2687
BS_2S93EQPX	PT_85RSG67R	Medulloblastoma	Initial CNS Tumor	DEL	-262	Initial CNS Tumor		0.0317719	0.0488315	113	967	564	403	26.6711
BS_2S93EQPX	PT_85RSG67R	Medulloblastoma	Initial CNS Tumor	DEL	-307	Initial CNS Tumor		0.0294955	0.0353604	114	1114	843	271	17.9351
BS_T45AJSTV	PT_X4TT75N8	Medulloblastoma	Initial CNS Tumor	DUP	379206	Initial CNS Tumor		0.0362178	0.032689	115	730	923	-193	-12.773
BS_T45AJSTV	PT_X4TT75N8	Medulloblastoma	Initial CNS Tumor	DUP	291004	Initial CNS Tumor		0.0567385	0.0800166	116	331	265	66	4.36797
BS_T45AJSTV	PT_X4TT75N8	Medulloblastoma	Initial CNS Tumor	DUP	86164	Initial CNS Tumor		0.0652001	0.0919825	117	269	209	60	3.97088
BS_T45AJSTV	PT_X4TT75N8	Medulloblastoma	Initial CNS Tumor	DEL	-85702	Initial CNS Tumor		0.0934723	0.0911321	118	162	213	-51	-3.37525
BS_T45AJSTV	PT_X4TT75N8	Medulloblastoma	Initial CNS Tumor	DUP	112790	Initial CNS Tumor		0.03289	0.0269199	119	897	1080	-183	-12.1112
BS_T45AJSTV	PT_X4TT75N8	Medulloblastoma	Initial CNS Tumor	DUP	398770	Initial CNS Tumor		0.143185	0.181786	120	70	62	8	0.529451
BS_T45AJSTV	PT_X4TT75N8	Medulloblastoma	Initial CNS Tumor	DUP	419307	Initial CNS Tumor		0.100336	0.139461	121	138	101	37	2.44871
BS_T45AJSTV	PT_X4TT75N8	Medulloblastoma	Initial CNS Tumor	DEL	-50708	Initial CNS Tumor		0.0642111	0.0456944	122	276	623	-347	-22.9649
BS_BP1EZNGF	PT_MCC2RZ5H	Medulloblastoma	Initial CNS Tumor	DUP	237288	Initial CNS Tumor		0.0432974	0.0431378	123	509	680	-171	-11.317
BS_BP1EZNGF	PT_MCC2RZ5H	Medulloblastoma	Initial CNS Tumor	DEL	-136242	Initial CNS Tumor		0.0504792	0.0430271	124	398	681	-283	-18.7293
BS_QRM7A5YZ	PT_3GP5H8Z0	Medulloblastoma	Initial CNS Tumor	DUP	39477	Initial CNS Tumor		0.0263655	0.0285631	125	1391	1029	362	23.9576
BS_QRM7A5YZ	PT_3GP5H8Z0	Medulloblastoma	Initial CNS Tumor	DEL	-38819	Initial CNS Tumor		0.0304635	0.0333352	126	1039	899	140	9.26539
BS_QRM7A5YZ	PT_3GP5H8Z0	Medulloblastoma	Initial CNS Tumor	DUP	119862	Initial CNS Tumor		0.039079	0.0339716	127	604	880	-276	-18.266
BS_4YE9CKC6	PT_0DWRY9ZX	Medulloblastoma	Initial CNS Tumor	DUP	326466	Initial CNS Tumor		0.076352	0.0527327	128	211	511	-300	-19.8544
BS_4YE9CKC6	PT_0DWRY9ZX	Medulloblastoma	Initial CNS Tumor	DEL	-441967	Initial CNS Tumor		0.02724		129	1295	1502.5	-207.5	-13.7326
BS_4YE9CKC6	PT_0DWRY9ZX	Medulloblastoma	Initial CNS Tumor	DUP	214300	Initial CNS Tumor		0.143573	0.147476	130	68	90	-22	-1.45599
BS_4YE9CKC6	PT_0DWRY9ZX	Medulloblastoma	Initial CNS Tumor	DUP	161563	Initial CNS Tumor		0.036283	0.0209518	131	728	1264	-536	-35.4732
BS_47X3VAM0	PT_PX4E85V1	Medulloblastoma	Initial CNS Tumor	DUP	104106	Initial CNS Tumor		0.0395819	0.0214546	132	592	1251	-659	-43.6135
BS_47X3VAM0	PT_PX4E85V1	Medulloblastoma	Initial CNS Tumor	INV	326417	Initial CNS Tumor		0.027786	0.0311837	133	1246	961	285	18.8617
BS_47X3VAM0	PT_PX4E85V1	Medulloblastoma	Initial CNS Tumor	DEL	-402	Initial CNS Tumor		0.0361677	0.0135677	134	734	1399	-665	-44.0106
BS_47X3VAM0	PT_PX4E85V1	Medulloblastoma	Initial CNS Tumor	DEL	-358	Initial CNS Tumor		0.0295672	0.0542449	135	1106	484	622	41.1648
BS_47X3VAM0	PT_PX4E85V1	Medulloblastoma	Initial CNS Tumor	DEL	-339	Initial CNS Tumor		0.0261972	0.0165714	136	1405	1359	46	3.04434
BS_B1YQHE16	PT_M26VF62B	Medulloblastoma	Initial CNS Tumor	DEL	-86150	Initial CNS Tumor		0.0364541	0.028782	137	719	1021	-302	-19.9868
BS_B1YQHE16	PT_M26VF62B	Medulloblastoma	Initial CNS Tumor	DEL	-223039	Initial CNS Tumor		0.0582439	0.0407649	138	316	715	-399	-26.4064
BS_WY5KYSHJ	PT_9S6WMQ92	Medulloblastoma	Initial CNS Tumor	DEL	-202	Initial CNS Tumor		0.0286424	0.0263276	139	1189	1096	93	6.15486
BS_WY5KYSHJ	PT_9S6WMQ92	Medulloblastoma	Initial CNS Tumor	DUP	107481	Initial CNS Tumor		0.0491017	0.0805505	140	416	261	155	10.2581
BS_VTTTQYQA	PT_5FR2YA6E	Medulloblastoma	Initial CNS Tumor	DEL	-80429	Initial CNS Tumor		0.305464	0.345919	141	13	13	0	0
BS_VTTTQYQA	PT_5FR2YA6E	Medulloblastoma	Initial CNS Tumor	DUP	300031	Initial CNS Tumor		0.124453	0.0881751	142	98	226	-128	-8.47121
BS_VTTTQYQA	PT_5FR2YA6E	Medulloblastoma	Initial CNS Tumor	DUP	297870	Initial CNS Tumor		0.0813737	0.159736	143	191	77	114	7.54467
BS_VTTTQYQA	PT_5FR2YA6E	Medulloblastoma	Initial CNS Tumor	DUP	44308	Initial CNS Tumor		0.0334133	0.0358381	144	864	829	35	2.31635
BS_QHTDJG77	PT_BRTVGGRK	Medulloblastoma	Initial CNS Tumor	DEL	-96694	Initial CNS Tumor		0.0327192	0.0239974	145	908	1171	-263	-17.4057
BS_QHTDJG77	PT_BRTVGGRK	Medulloblastoma	Initial CNS Tumor	DUP	158710	Initial CNS Tumor		0.0359905	0.0449569	146	746.5	638.5	108	7.14758
BS_2RX2NF1Q	PT_TKWTTRQ7	Medulloblastoma	Progressive	DEL	-96004	Progressive		0.0300354	0.0328231	147	1077	916	161	10.6552
BS_2RX2NF1Q	PT_TKWTTRQ7	Medulloblastoma	Progressive	DEL	-210150	Progressive		0.0783208	0.0627404	148	202	384	-182	-12.045
BS_H2K7XX4X	PT_9HMVHQEH	Medulloblastoma	Initial CNS Tumor	DUP	121343	Initial CNS Tumor		0.0378795	0.036948	149	659	800	-141	-9.33157
BS_H2K7XX4X	PT_9HMVHQEH	Medulloblastoma	Initial CNS Tumor	DEL	-120833	Initial CNS Tumor		0.0306003	0.0193307	150	1032	1298	-266	-17.6042
BS_HZHEF797	PT_7KBMN6C2	Medulloblastoma	Initial CNS Tumor	DUP	39395	Initial CNS Tumor		0.0343604	0.0270109	151	826	1076	-250	-16.5453
BS_HZHEF797	PT_7KBMN6C2	Medulloblastoma	Initial CNS Tumor	DEL	-139	Initial CNS Tumor		0.0255412	0.0201046	152	1477	1280	197	13.0377
BS_HZHEF797	PT_7KBMN6C2	Medulloblastoma	Initial CNS Tumor	DEL	-305	Initial CNS Tumor		0.0257359	0.0247607	153	1450	1144	306	20.2515
BS_F2MTFYFR	PT_23NZGSRJ	Medulloblastoma	Deceased	DEL	-128675			0.0343582	0.0171604	154	827	1345	-518	-34.2819
BS_F2MTFYFR	PT_23NZGSRJ	Medulloblastoma	Deceased	DEL	-296265			0.0410017	0.0321241	155	556	934	-378	-25.0165
BS_F2MTFYFR	PT_23NZGSRJ	Medulloblastoma	Deceased	DEL	-68758			0.0294438	0.0241775	156	1118.5	1160.5	-42	-2.77962
BS_DVQYQSVW	PT_WWZ2Q14R	Medulloblastoma	Initial CNS Tumor	DUP	106224	Initial CNS Tumor		0.0318865	0.0319155	157	959	942	17	1.12508
BS_CSY11X7E	PT_EGGY1XC0	Medulloblastoma	Initial CNS Tumor	DUP	104270	Initial CNS Tumor		0.0264731	0.0270025	158	1371	1077	294	19.4573
BS_5KFAEMQJ	PT_8RB3EKNP	Medulloblastoma	Initial CNS Tumor	DUP	296691	Initial CNS Tumor		0.0344097	0.0439712	159	825	662	163	10.7876
BS_5KFAEMQJ	PT_8RB3EKNP	Medulloblastoma	Initial CNS Tumor	DUP	275446	Initial CNS Tumor		0.0406503	0.0503434	160	560	544	16	1.0589
BS_5KFAEMQJ	PT_8RB3EKNP	Medulloblastoma	Initial CNS Tumor	DUP	172358	Initial CNS Tumor		0.0759822	0.0774258	161	216	279	-63	-4.16942
BS_5KFAEMQJ	PT_8RB3EKNP	Medulloblastoma	Initial CNS Tumor	DUP	331836	Initial CNS Tumor		0.0380328	0.0286447	162	650	1027	-377	-24.9504
BS_2F3NJJ7V	PT_7Z0FF6A2	Medulloblastoma	Initial CNS Tumor	DUP	75082	Initial CNS Tumor		0.027608	0.0435675	163	1262	670	592	39.1794
BS_2F3NJJ7V	PT_7Z0FF6A2	Medulloblastoma	Initial CNS Tumor	DUP	479201	Initial CNS Tumor		0.16914	0.186848	164	50	59	-9	-0.595632
BS_G6YHGFF2	PT_BW36HGH4	Medulloblastoma	Initial CNS Tumor	DUP	297665	Initial CNS Tumor		0.031483	0.0668701	165	978	351	627	41.4957
BS_Z7A870DH	PT_CHHBDNNJ	Medulloblastoma	Initial CNS Tumor	DUP	38377	Initial CNS Tumor		0.026994	0.0371337	166	1320	796	524	34.679
BS_Z7A870DH	PT_CHHBDNNJ	Medulloblastoma	Initial CNS Tumor	DUP	176149	Initial CNS Tumor		0.0964765	0.149047	167	153	86	67	4.43415
BS_ZDWFTKTS	PT_NWC0P29C	Medulloblastoma	Initial CNS Tumor	DUP	210026	Initial CNS Tumor		0.0305568	0.0540913	168	1036	486	550	36.3997
BS_CRR6RTMG	PT_MYNKT1TK	Medulloblastoma	Deceased	DUP	104994			0.0349234	0.0528558	169	798.5	504.5	294	19.4573
BS_CRR6RTMG	PT_MYNKT1TK	Medulloblastoma	Deceased	DUP	70989			0.0366968	0.0477335	170	709.5	584.5	125	8.27267
BS_CRR6RTMG	PT_MYNKT1TK	Medulloblastoma	Deceased	DEL	-185504			0.0555678	0.076199	171	341.5	288.5	53	3.50761
BS_CRR6RTMG	PT_MYNKT1TK	Medulloblastoma	Deceased	DUP	144385			0.0286635	0.0109224	172	1183.5	1430.5	-247	-16.3468
BS_ASXY97FK	PT_JEA0AEMZ	Medulloblastoma	Initial CNS Tumor	DUP	39350	Initial CNS Tumor		0.0394861	0.0369272	173	595	801	-206	-13.6334
BS_H8JZ6CZR	PT_23NZGSRJ	Medulloblastoma	Deceased	DUP	208734			0.026671	0.0334012	174	1347	896	451	29.8478
BS_H8JZ6CZR	PT_23NZGSRJ	Medulloblastoma	Deceased	DEL	-135811			0.0576009	0.0722024	175	319	318	1	0.0661813
BS_H8JZ6CZR	PT_23NZGSRJ	Medulloblastoma	Deceased	INV	25078			0.0331813	0.0251003	176	878	1137	-259	-17.141
BS_H8JZ6CZR	PT_23NZGSRJ	Medulloblastoma	Deceased	DEL	-68758			0.0294438	0.0241775	177	1118.5	1160.5	-42	-2.77962
BS_P99S85CY	PT_GR8P8NY5	Medulloblastoma	Initial CNS Tumor	DUP	39454	Initial CNS Tumor		0.0342538	0.0311284	178	829	963	-134	-8.8683
BS_P99S85CY	PT_GR8P8NY5	Medulloblastoma	Initial CNS Tumor	DEL	-281150	Initial CNS Tumor		0.100479	0.0624856	179	137	389	-252	-16.6777
BS_P99S85CY	PT_GR8P8NY5	Medulloblastoma	Initial CNS Tumor	DEL	-51690	Initial CNS Tumor		0.0591651	0.0404274	180	305	725	-420	-27.7962
BS_P99S85CY	PT_GR8P8NY5	Medulloblastoma	Initial CNS Tumor	DEL	-96657	Initial CNS Tumor		0.0620236	0.0682045	181	290	342	-52	-3.44143
BS_W37YKD6X	PT_23NZGSRJ	Medulloblastoma	Deceased	DEL	-321064			0.0547094	0.072509	182	356	315	41	2.71343
BS_W37YKD6X	PT_23NZGSRJ	Medulloblastoma	Deceased	DEL	-78731			0.0460765	0.0271011	183	449	1074	-625	-41.3633
BS_X7QJCVJB	PT_NV584F7Q	Medulloblastoma	Initial CNS Tumor	DEL	-10346	Initial CNS Tumor		0.0257707	0.0216274	184	1446	1243	203	13.4348
BS_X7QJCVJB	PT_NV584F7Q	Medulloblastoma	Initial CNS Tumor	DUP	92242	Initial CNS Tumor		0.0280164	0.037446	185	1227	789	438	28.9874
BS_X7QJCVJB	PT_NV584F7Q	Medulloblastoma	Initial CNS Tumor	DEL	-370	Initial CNS Tumor		0.0345186	0.01965	186	822	1288	-466	-30.8405
BS_X7QJCVJB	PT_NV584F7Q	Medulloblastoma	Initial CNS Tumor	DEL	-43223	Initial CNS Tumor		0.0336509	0.0453538	187	851	630	221	14.6261
BS_X7QJCVJB	PT_NV584F7Q	Medulloblastoma	Initial CNS Tumor	DUP	139696	Initial CNS Tumor		0.060152	0.0721048	188	302	320	-18	-1.19126
BS_X7QJCVJB	PT_NV584F7Q	Medulloblastoma	Initial CNS Tumor	DUP	134	Initial CNS Tumor		0.0270202	0.023842	189	1316	1178	138	9.13302
BS_9D39MFHT	PT_H6E09982	Medulloblastoma	Initial CNS Tumor	DUP	88118	Initial CNS Tumor		0.0289829	0.0260631	190	1147	1108	39	2.58107
BS_9D39MFHT	PT_H6E09982	Medulloblastoma	Initial CNS Tumor	DEL	-103703	Initial CNS Tumor		0.0271574	0.0181106	191	1306	1327	-21	-1.38981
BS_5JC116NM	PT_XA98HG1C	Medulloblastoma	Progressive	DUP	265269	Progressive		0.0594919	0.107437	192	304	161	143	9.46393
BS_5JC116NM	PT_XA98HG1C	Medulloblastoma	Progressive	DEL	-170641	Progressive		0.0400952	0.0462616	193	574	613	-39	-2.58107
BS_5JC116NM	PT_XA98HG1C	Medulloblastoma	Progressive	DEL	-426970	Progressive		0.0660419	0.0736329	194	260	303	-43	-2.8458
BS_5JC116NM	PT_XA98HG1C	Medulloblastoma	Progressive	DEL	-330950	Progressive		0.0579329	0.0622786	195	318	393	-75	-4.9636
BS_5JC116NM	PT_XA98HG1C	Medulloblastoma	Progressive	DEL	-255230	Progressive		0.0567302	0.0378685	196	332	778	-446	-29.5169
BS_5JC116NM	PT_XA98HG1C	Medulloblastoma	Progressive	DEL	-448947	Progressive		0.0267049	0.0246061	197	1344	1152	192	12.7068
BS_5JC116NM	PT_XA98HG1C	Medulloblastoma	Progressive	DUP	315194	Progressive		0.0318587	0.0483751	198	960	572	388	25.6784
BS_5JC116NM	PT_XA98HG1C	Medulloblastoma	Progressive	DEL	-247393	Progressive		0.0302305	0.0268961	199	1063	1083	-20	-1.32363
BS_5JC116NM	PT_XA98HG1C	Medulloblastoma	Progressive	DEL	-274310	Progressive		0.0265671	0.0351151	200	1363	847	516	34.1496
BS_5JC116NM	PT_XA98HG1C	Medulloblastoma	Progressive	DEL	-190847	Progressive		0.0300076	0.0276136	201	1080	1060	20	1.32363
BS_5JC116NM	PT_XA98HG1C	Medulloblastoma	Progressive	DUP	237210	Progressive		0.0260815	0.0251396	202	1420	1134	286	18.9279
BS_5JC116NM	PT_XA98HG1C	Medulloblastoma	Progressive	DUP	358638	Progressive		0.0521694	0.0666534	203	387	353	34	2.25017
BS_5JC116NM	PT_XA98HG1C	Medulloblastoma	Progressive	DEL	-240598	Progressive		0.0279416	0.0140675	204	1231	1395	-164	-10.8537
BS_5JC116NM	PT_XA98HG1C	Medulloblastoma	Progressive	DEL	-313678	Progressive		0.0360997	0.0319498	205	739	939	-200	-13.2363
BS_5JC116NM	PT_XA98HG1C	Medulloblastoma	Progressive	DUP	118306	Progressive		0.0519223	0.0404461	206	388	724	-336	-22.2369
BS_5JC116NM	PT_XA98HG1C	Medulloblastoma	Progressive	DEL	-26206	Progressive		0.0301311	0.0209542	207	1070	1262	-192	-12.7068
BS_5JC116NM	PT_XA98HG1C	Medulloblastoma	Progressive	DEL	-55268	Progressive		0.0567386	0.0901246	208	330	219	111	7.34613
BS_5JC116NM	PT_XA98HG1C	Medulloblastoma	Progressive	DUP	113188	Progressive		0.0423611	0.0271278	209	526	1073	-547	-36.2012
BS_5JC116NM	PT_XA98HG1C	Medulloblastoma	Progressive	DEL	-57258	Progressive		0.0295287	0.0449697	210	1110	636	474	31.37
BS_5JC116NM	PT_XA98HG1C	Medulloblastoma	Progressive	INV	75083	Progressive		0.0320375	0.051581	211	945	527	418	27.6638
BS_5JC116NM	PT_XA98HG1C	Medulloblastoma	Progressive	DEL	-324068	Progressive		0.148119	0.130226	212	62	111	-49	-3.24289
BS_5JC116NM	PT_XA98HG1C	Medulloblastoma	Progressive	DEL	-423645	Progressive		0.0862405	0.16376	213	182	73	109	7.21377
BS_5JC116NM	PT_XA98HG1C	Medulloblastoma	Progressive	DUP	422869	Progressive		0.173483	0.140155	214	47	99	-52	-3.44143
BS_5JC116NM	PT_XA98HG1C	Medulloblastoma	Progressive	DUP	168192	Progressive		0.0257749	0.0191924	215	1445	1303	142	9.39775
BS_5JC116NM	PT_XA98HG1C	Medulloblastoma	Progressive	DEL	-262428	Progressive		0.0564927	0.0473837	216	334	594	-260	-17.2071
BS_5JC116NM	PT_XA98HG1C	Medulloblastoma	Progressive	DUP	46457	Progressive		0.0354803	0.045929	217	772	618	154	10.1919
BS_5JC116NM	PT_XA98HG1C	Medulloblastoma	Progressive	DUP	192480	Progressive		0.0830275	0.0808569	218	188	257	-69	-4.56651
BS_5JC116NM	PT_XA98HG1C	Medulloblastoma	Progressive	DUP	377796	Progressive		0.098893	0.0951633	219	141	191	-50	-3.30907
BS_5JC116NM	PT_XA98HG1C	Medulloblastoma	Progressive	DEL	-477678	Progressive		0.122208	0.105415	220	101	167	-66	-4.36797
BS_5JC116NM	PT_XA98HG1C	Medulloblastoma	Progressive	DEL	-353074	Progressive		0.0471482	0.0311996	221	430	959	-529	-35.0099
BS_5JC116NM	PT_XA98HG1C	Medulloblastoma	Progressive	INV	418811	Progressive		0.0608797	0.0382228	222	294	772	-478	-31.6347
BS_5JC116NM	PT_XA98HG1C	Medulloblastoma	Progressive	DUP	80305	Progressive		0.0381862	0.0331344	223	642	907	-265	-17.5381
BS_5JC116NM	PT_XA98HG1C	Medulloblastoma	Progressive	DUP	305951	Progressive		0.106191	0.0601996	224	129	409	-280	-18.5308
BS_5JC116NM	PT_XA98HG1C	Medulloblastoma	Progressive	INV	368350	Progressive		0.0536511	0.0394244	225	372	750	-378	-25.0165
BS_5JC116NM	PT_XA98HG1C	Medulloblastoma	Progressive	DUP	241890	Progressive		0.0646619	0.0296107	226	271	1002	-731	-48.3786
BS_5JC116NM	PT_XA98HG1C	Medulloblastoma	Progressive	DUP	327761	Progressive		0.0380508	0.0307626	227	649	979	-330	-21.8398
BS_5JC116NM	PT_XA98HG1C	Medulloblastoma	Progressive	DEL	-301699	Progressive		0.0637559	0.108268	228	280	159	121	8.00794
BS_5JC116NM	PT_XA98HG1C	Medulloblastoma	Progressive	DUP	405305	Progressive		0.200644	0.265009	229	34	28	6	0.397088
BS_5JC116NM	PT_XA98HG1C	Medulloblastoma	Progressive	INV	299058	Progressive		0.0282136	0.0220432	230	1216	1230	-14	-0.926539
BS_5JC116NM	PT_XA98HG1C	Medulloblastoma	Progressive	DEL	-447897	Progressive		0.0881336	0.237349	231	176	34	142	9.39775
BS_5JC116NM	PT_XA98HG1C	Medulloblastoma	Progressive	INV	245434	Progressive		0.0313811	0.0215796	232	986	1246	-260	-17.2071
BS_5JC116NM	PT_XA98HG1C	Medulloblastoma	Progressive	DEL	-326401	Progressive		0.0989037	0.0806056	233	140	259	-119	-7.87558
BS_5JC116NM	PT_XA98HG1C	Medulloblastoma	Progressive	DUP	495393	Progressive		0.063243	0.125716	234	283	119	164	10.8537
BS_5JC116NM	PT_XA98HG1C	Medulloblastoma	Progressive	DUP	299190	Progressive		0.192951	0.237662	235	38	33	5	0.330907
BS_5JC116NM	PT_XA98HG1C	Medulloblastoma	Progressive	DUP	283371	Progressive		0.17478	0.266561	236	45	26	19	1.25745
BS_5JC116NM	PT_XA98HG1C	Medulloblastoma	Progressive	DEL	-338189	Progressive		0.0555783	0.0489715	237	340	563	-223	-14.7584
BS_5JC116NM	PT_XA98HG1C	Medulloblastoma	Progressive	DUP	299042	Progressive		0.132065	0.206393	238	89	46	43	2.8458
BS_5JC116NM	PT_XA98HG1C	Medulloblastoma	Progressive	DUP	304893	Progressive		0.097817	0.165539	239	145	72	73	4.83124
BS_5JC116NM	PT_XA98HG1C	Medulloblastoma	Progressive	DEL	-297724	Progressive		0.114252	0.181247	240	113	63	50	3.30907
BS_5JC116NM	PT_XA98HG1C	Medulloblastoma	Progressive	DEL	-296447	Progressive		0.121423	0.145315	241	102	93	9	0.595632
BS_5JC116NM	PT_XA98HG1C	Medulloblastoma	Progressive	DEL	-376509	Progressive		0.0804993	0.102127	242	193	173	20	1.32363
BS_5JC116NM	PT_XA98HG1C	Medulloblastoma	Progressive	DUP	128681	Progressive		0.0439141	0.0721662	243	491	319	172	11.3832
BS_5JC116NM	PT_XA98HG1C	Medulloblastoma	Progressive	DEL	-254195	Progressive		0.0796548	0.062608	244	197	385	-188	-12.4421
BS_5JC116NM	PT_XA98HG1C	Medulloblastoma	Progressive	DEL	-101930	Progressive		0.0312436	0.0366014	245	999	812	187	12.3759
BS_5JC116NM	PT_XA98HG1C	Medulloblastoma	Progressive	DEL	-437337	Progressive		0.519614	0.624507	246	1	1	0	0
BS_5JC116NM	PT_XA98HG1C	Medulloblastoma	Progressive	DEL	-132659	Progressive		0.0687412	0.0276037	247	244	1062	-818	-54.1363
BS_5JC116NM	PT_XA98HG1C	Medulloblastoma	Progressive	DUP	84154	Progressive		0.0273001	0.0240004	248	1289	1170	119	7.87558
BS_5JC116NM	PT_XA98HG1C	Medulloblastoma	Progressive	DEL	-128454	Progressive		0.0387903	0.032115	249	617	935	-318	-21.0457
BS_5JC116NM	PT_XA98HG1C	Medulloblastoma	Progressive	DEL	-89097	Progressive		0.0338514	0.0299798	250	841	998	-157	-10.3905
BS_5JC116NM	PT_XA98HG1C	Medulloblastoma	Progressive	DEL	-113771	Progressive		0.0385232	0.0210195	251	627	1255	-628	-41.5619
BS_5JC116NM	PT_XA98HG1C	Medulloblastoma	Progressive	DEL	-126320	Progressive		0.0304935	0.0295567	252	1037	1003	34	2.25017
BS_5JC116NM	PT_XA98HG1C	Medulloblastoma	Progressive	DUP	190042	Progressive		0.0379818	0.0542507	253	653	483	170	11.2508
BS_5JC116NM	PT_XA98HG1C	Medulloblastoma	Progressive	DEL	-179317	Progressive		0.120076	0.149155	254	104	85	19	1.25745
BS_5JC116NM	PT_XA98HG1C	Medulloblastoma	Progressive	DEL	-60674	Progressive		0.0319191	0.0342686	255	957	869	88	5.82396
BS_5JC116NM	PT_XA98HG1C	Medulloblastoma	Progressive	DUP	177991	Progressive		0.0480914	0.0377563	256	422	781	-359	-23.7591
BS_5JC116NM	PT_XA98HG1C	Medulloblastoma	Progressive	DUP	109637	Progressive		0.0344709	0.0193826	257	823	1296	-473	-31.3038
BS_5JC116NM	PT_XA98HG1C	Medulloblastoma	Progressive	DEL	-173799	Progressive		0.0915114	0.0619999	258	166	396	-230	-15.2217
BS_5JC116NM	PT_XA98HG1C	Medulloblastoma	Progressive	DEL	-86206	Progressive		0.0406024	0.0603683	259	563	407	156	10.3243
BS_KQZY3ZRV	PT_T0MRCE9A	Medulloblastoma	Deceased	DUP	74718			0.035608	0.0485597	260	768	568	200	13.2363
BS_YHNFJWAK	PT_AAA7EET4	Medulloblastoma	Initial CNS Tumor	DUP	454270	Initial CNS Tumor		0.076958		261	206	1502.5	-1296.5	-85.8041
BS_YHNFJWAK	PT_AAA7EET4	Medulloblastoma	Initial CNS Tumor	DEL	-453666	Initial CNS Tumor		0.316206	0.257033	262	12	29	-17	-1.12508
BS_XH4QH13B	PT_H9QTP1JF	Medulloblastoma	Recurrence	INV	311432	Progressive		0.0358819	0.046095	263	755	616	139	9.19921
BS_XH4QH13B	PT_H9QTP1JF	Medulloblastoma	Recurrence	DEL	-210076	Progressive		0.0568007	0.031037	264	327.5	965.5	-638	-42.2237
BS_XH4QH13B	PT_H9QTP1JF	Medulloblastoma	Recurrence	DUP	76613	Progressive		0.0542292	0.0623668	265	366	392	-26	-1.72071
BS_XH4QH13B	PT_H9QTP1JF	Medulloblastoma	Recurrence	DEL	-194526	Progressive		0.0302506	0.0308315	266	1060.5	973.5	87	5.75778
BS_XH4QH13B	PT_H9QTP1JF	Medulloblastoma	Recurrence	DEL	-1486	Progressive		0.0266529	0.0162117	267	1351.5	1366.5	-15	-0.99272
BS_YYJDGT6Y	PT_DY2D16CZ	Medulloblastoma	Recurrence	DEL	-468111	Progressive		0.0754531	0.0758205	268	218	290	-72	-4.76506
BS_YYJDGT6Y	PT_DY2D16CZ	Medulloblastoma	Recurrence	DEL	-419769	Progressive		0.385539	0.469086	269	6	6	0	0
BS_YYJDGT6Y	PT_DY2D16CZ	Medulloblastoma	Recurrence	INV	384516	Progressive		0.0289695	0.0240588	270	1149	1167	-18	-1.19126
BS_YYJDGT6Y	PT_DY2D16CZ	Medulloblastoma	Recurrence	DEL	-256738	Progressive		0.0492558	0.0450771	271	411	634	-223	-14.7584
BS_YYJDGT6Y	PT_DY2D16CZ	Medulloblastoma	Recurrence	DUP	151390	Progressive		0.0701845	0.0448695	272	240	642	-402	-26.6049
BS_YYJDGT6Y	PT_DY2D16CZ	Medulloblastoma	Recurrence	DEL	-9935	Progressive		0.0271117	0.0343483	273	1311	867	444	29.3845
BS_V6HKXX1Z	PT_V9WP047R	Medulloblastoma	Initial CNS Tumor	DUP	252520	Initial CNS Tumor		0.0952816	0.0908569	274	159	216	-57	-3.77234
BS_V6HKXX1Z	PT_V9WP047R	Medulloblastoma	Initial CNS Tumor	DUP	110641	Initial CNS Tumor		0.0273774	0.0347634	275	1282	857	425	28.1271
BS_V6HKXX1Z	PT_V9WP047R	Medulloblastoma	Initial CNS Tumor	DEL	-128733	Initial CNS Tumor		0.0642449	0.0556687	276	274	465	-191	-12.6406
BS_V6HKXX1Z	PT_V9WP047R	Medulloblastoma	Initial CNS Tumor	DEL	-321798	Initial CNS Tumor		0.120548	0.114505	277	103	146	-43	-2.8458
BS_V6HKXX1Z	PT_V9WP047R	Medulloblastoma	Initial CNS Tumor	DEL	-499807	Initial CNS Tumor		0.0883972	0.0904807	278	175	217	-42	-2.77962
BS_V6HKXX1Z	PT_V9WP047R	Medulloblastoma	Initial CNS Tumor	DUP	43919	Initial CNS Tumor		0.0357963	0.144421	279	757	94	663	43.8782
BS_V6HKXX1Z	PT_V9WP047R	Medulloblastoma	Initial CNS Tumor	DUP	347050	Initial CNS Tumor		0.132999	0.156718	280	88	80	8	0.529451
BS_V6HKXX1Z	PT_V9WP047R	Medulloblastoma	Initial CNS Tumor	DUP	250876	Initial CNS Tumor		0.15699	0.20445	281	58	48	10	0.661813
BS_V6HKXX1Z	PT_V9WP047R	Medulloblastoma	Initial CNS Tumor	DEL	-42636	Initial CNS Tumor		0.0305916	0.0216141	282	1033	1244	-211	-13.9643
BS_V6HKXX1Z	PT_V9WP047R	Medulloblastoma	Initial CNS Tumor	DEL	-439978	Initial CNS Tumor		0.028055	0.0237417	283	1225	1182	43	2.8458
BS_V6HKXX1Z	PT_V9WP047R	Medulloblastoma	Initial CNS Tumor	DUP	257221	Initial CNS Tumor		0.0400398	0.0553325	284	579	471	108	7.14758
BS_V6HKXX1Z	PT_V9WP047R	Medulloblastoma	Initial CNS Tumor	DEL	-256788	Initial CNS Tumor		0.0298051	0.0181135	285	1091	1326	-235	-15.5526
BS_WP9J88EB	PT_SZJ7WZZW	Medulloblastoma	Initial CNS Tumor	DEL	-103355	Initial CNS Tumor		0.0318881	0.0296942	286	958	1001	-43	-2.8458
BS_WP9J88EB	PT_SZJ7WZZW	Medulloblastoma	Initial CNS Tumor	DUP	156140	Initial CNS Tumor		0.0585106	0.0483347	287	312	574	-262	-17.3395
BS_WP9J88EB	PT_SZJ7WZZW	Medulloblastoma	Initial CNS Tumor	DEL	-26771	Initial CNS Tumor		0.0400016	0.00997185	288	581	1447	-866	-57.313
BS_WP9J88EB	PT_SZJ7WZZW	Medulloblastoma	Initial CNS Tumor	DUP	166	Initial CNS Tumor		0.0320013	0.0375281	289	952	788	164	10.8537
BS_WP9J88EB	PT_SZJ7WZZW	Medulloblastoma	Initial CNS Tumor	DUP	381789	Initial CNS Tumor		0.0963256	0.0942073	290	155	198	-43	-2.8458
BS_Y7CA8B5R	PT_7FQ6VECA	Medulloblastoma	Initial CNS Tumor	DUP	355406	Initial CNS Tumor		0.0404476	0.0757432	291	567	291	276	18.266
BS_Y7CA8B5R	PT_7FQ6VECA	Medulloblastoma	Initial CNS Tumor	DEL	-57382	Initial CNS Tumor		0.0277251	0.0258195	292	1251	1117	134	8.8683
BS_PQSJ9VQW	PT_6VHGCV7M	Medulloblastoma	Initial CNS Tumor	DUP	39501	Initial CNS Tumor		0.0269012	0.0353888	293	1329	841	488	32.2965
BS_PQSJ9VQW	PT_6VHGCV7M	Medulloblastoma	Initial CNS Tumor	DEL	-38825	Initial CNS Tumor		0.027985	0.0258569	294	1230	1115	115	7.61085
BS_PQSJ9VQW	PT_6VHGCV7M	Medulloblastoma	Initial CNS Tumor	DEL	-13558	Initial CNS Tumor		0.0273601	0.0364608	295	1283	816	467	30.9067
BS_PQSJ9VQW	PT_6VHGCV7M	Medulloblastoma	Initial CNS Tumor	DEL	-72775	Initial CNS Tumor		0.0454891	0.0336975	296	458	886	-428	-28.3256
BS_PQSJ9VQW	PT_6VHGCV7M	Medulloblastoma	Initial CNS Tumor	DEL	-120691	Initial CNS Tumor		0.0550515	0.0431685	297	351	679	-328	-21.7075
BS_PQSJ9VQW	PT_6VHGCV7M	Medulloblastoma	Initial CNS Tumor	DUP	50813	Initial CNS Tumor		0.114665	0.0624175	298	112	391	-279	-18.4646
BS_PQSJ9VQW	PT_6VHGCV7M	Medulloblastoma	Initial CNS Tumor	DEL	-453806	Initial CNS Tumor		0.253743	0.269276	299	20	24	-4	-0.264725
BS_FVYBGMG1	PT_9DMMZ08D	Medulloblastoma	Initial CNS Tumor	DEL	-81548	Initial CNS Tumor		0.0430128	0.0393362	300	512	753	-241	-15.9497
BS_FVYBGMG1	PT_9DMMZ08D	Medulloblastoma	Initial CNS Tumor	DEL	-122896	Initial CNS Tumor		0.0314061	0.033386	301	984	897	87	5.75778
BS_FVYBGMG1	PT_9DMMZ08D	Medulloblastoma	Initial CNS Tumor	DEL	-276	Initial CNS Tumor		0.0288508	0.0331613	302	1157	905	252	16.6777
BS_FVYBGMG1	PT_9DMMZ08D	Medulloblastoma	Initial CNS Tumor	DEL	-433581	Initial CNS Tumor		0.0401462	0.0345821	303	572	861	-289	-19.1264
BS_40FX713C	PT_MSBPMJ56	Medulloblastoma	Initial CNS Tumor	DEL	-144071	Initial CNS Tumor		0.0374825	0.0332705	304	673	900	-227	-15.0232
BS_C7W7QDPX	PT_T3JEF4ZH	Medulloblastoma	Initial CNS Tumor	DUP	730	Initial CNS Tumor		0.02639	0.0186356	305	1385	1314	71	4.69887
BS_C7W7QDPX	PT_T3JEF4ZH	Medulloblastoma	Initial CNS Tumor	DEL	-46517	Initial CNS Tumor		0.0347301	0.0267974	306	809.5	1086.5	-277	-18.3322
BS_C7W7QDPX	PT_T3JEF4ZH	Medulloblastoma	Initial CNS Tumor	DUP	372882	Initial CNS Tumor		0.0320295	0.0130832	307	946.5	1403.5	-457	-30.2449
BS_C7W7QDPX	PT_T3JEF4ZH	Medulloblastoma	Initial CNS Tumor	DUP	222971	Initial CNS Tumor		0.0528323	0.0469529	308	381.5	603.5	-222	-14.6923
BS_C7W7QDPX	PT_T3JEF4ZH	Medulloblastoma	Initial CNS Tumor	DEL	-225747	Initial CNS Tumor		0.0544091	0.0540305	309	361	487	-126	-8.33885
BS_C7W7QDPX	PT_T3JEF4ZH	Medulloblastoma	Initial CNS Tumor	DUP	4842	Initial CNS Tumor		0.0277918	0.0319259	310	1244.5	940.5	304	20.1191
BS_DWSKVGZ9	PT_JGTXEKNV	Medulloblastoma	Initial CNS Tumor	DEL	-284641	Initial CNS Tumor		0.0906369	0.0544037	311	169	480	-311	-20.5824
BS_DWSKVGZ9	PT_JGTXEKNV	Medulloblastoma	Initial CNS Tumor	DUP	58702	Initial CNS Tumor		0.0255067	0.0662085	312	1481	359	1122	74.2555
BS_DWSKVGZ9	PT_JGTXEKNV	Medulloblastoma	Initial CNS Tumor	DEL	-253964	Initial CNS Tumor		0.0953501	0.0525191	313	157	513	-356	-23.5606
BS_DWSKVGZ9	PT_JGTXEKNV	Medulloblastoma	Initial CNS Tumor	DUP	105330	Initial CNS Tumor		0.0447964	0.0696743	314	471	333	138	9.13302
BS_DWSKVGZ9	PT_JGTXEKNV	Medulloblastoma	Initial CNS Tumor	DEL	-130787	Initial CNS Tumor		0.0442719	0.0739182	315	479	302	177	11.7141
BS_DWSKVGZ9	PT_JGTXEKNV	Medulloblastoma	Initial CNS Tumor	DEL	-294181	Initial CNS Tumor		0.0508702		316	394	1502.5	-1108.5	-73.362
BS_DWSKVGZ9	PT_JGTXEKNV	Medulloblastoma	Initial CNS Tumor	DUP	25281	Initial CNS Tumor		0.0419399	0.0418731	317	538	691	-153	-10.1257
BS_DWSKVGZ9	PT_JGTXEKNV	Medulloblastoma	Initial CNS Tumor	DEL	-85649	Initial CNS Tumor		0.0674795	0.0783048	318	256	270	-14	-0.926539
BS_DWSKVGZ9	PT_JGTXEKNV	Medulloblastoma	Initial CNS Tumor	DUP	82101	Initial CNS Tumor		0.0332309	0.0289827	319	876	1014	-138	-9.13302
BS_DWSKVGZ9	PT_JGTXEKNV	Medulloblastoma	Initial CNS Tumor	DEL	-127140	Initial CNS Tumor		0.109875	0.123988	320	119	123	-4	-0.264725
BS_DWSKVGZ9	PT_JGTXEKNV	Medulloblastoma	Initial CNS Tumor	DEL	-92527	Initial CNS Tumor		0.060263	0.062545	321	301	388	-87	-5.75778
BS_DWSKVGZ9	PT_JGTXEKNV	Medulloblastoma	Initial CNS Tumor	DEL	-62785	Initial CNS Tumor		0.029804	0.0332193	322	1092	902	190	12.5745
BS_DWSKVGZ9	PT_JGTXEKNV	Medulloblastoma	Initial CNS Tumor	DUP	284617	Initial CNS Tumor		0.175001	0.158115	323	44	79	-35	-2.31635
BS_DWSKVGZ9	PT_JGTXEKNV	Medulloblastoma	Initial CNS Tumor	DEL	-162077	Initial CNS Tumor		0.0658895	0.0872572	324	264	229	35	2.31635
BS_DWSKVGZ9	PT_JGTXEKNV	Medulloblastoma	Initial CNS Tumor	DEL	-194657	Initial CNS Tumor		0.0422968	0.039859	325	529	741	-212	-14.0304
BS_DWSKVGZ9	PT_JGTXEKNV	Medulloblastoma	Initial CNS Tumor	DEL	-47317	Initial CNS Tumor		0.0432422	0.0810249	326	510	256	254	16.8101
BS_DWSKVGZ9	PT_JGTXEKNV	Medulloblastoma	Initial CNS Tumor	DEL	-144046	Initial CNS Tumor		0.0584167	0.0543584	327	314	481	-167	-11.0523
BS_DWSKVGZ9	PT_JGTXEKNV	Medulloblastoma	Initial CNS Tumor	DEL	-1279	Initial CNS Tumor		0.0335386	0.0428912	328	857	684	173	11.4494
BS_DWSKVGZ9	PT_JGTXEKNV	Medulloblastoma	Initial CNS Tumor	DUP	317276	Initial CNS Tumor		0.232464	0.309426	329	24	19	5	0.330907
BS_DWSKVGZ9	PT_JGTXEKNV	Medulloblastoma	Initial CNS Tumor	DUP	100454	Initial CNS Tumor		0.0320527	0.0340146	330	943	877	66	4.36797
BS_DWSKVGZ9	PT_JGTXEKNV	Medulloblastoma	Initial CNS Tumor	DUP	123092	Initial CNS Tumor		0.0423662	0.0231879	331	525	1198	-673	-44.54
BS_DWSKVGZ9	PT_JGTXEKNV	Medulloblastoma	Initial CNS Tumor	DEL	-230994	Initial CNS Tumor		0.0264366	0.0329178	332	1378	915	463	30.642
BS_DWSKVGZ9	PT_JGTXEKNV	Medulloblastoma	Initial CNS Tumor	DEL	-17354	Initial CNS Tumor		0.0304151	0.029106	333	1049	1012	37	2.44871
BS_9CMJ3QF6	PT_RFGZ2JGP	Medulloblastoma	Initial CNS Tumor	DUP	118573	Initial CNS Tumor		0.0801077	0.118786	334	195	136	59	3.9047
BS_B5V3KSQY	PT_PTTBTPS6	Medulloblastoma	Recurrence	DEL	-76175	Progressive		0.0256512	0.0186437	335	1465	1313	152	10.0596
BS_B5V3KSQY	PT_PTTBTPS6	Medulloblastoma	Recurrence	DEL	-359625	Progressive		0.151979	0.11218	336	59	154	-95	-6.28723
BS_B5V3KSQY	PT_PTTBTPS6	Medulloblastoma	Recurrence	DEL	-273192	Progressive		0.0859487	0.111144	337	183	156	27	1.7869
BS_B5V3KSQY	PT_PTTBTPS6	Medulloblastoma	Recurrence	DUP	302265	Progressive		0.0441872	0.0500316	338	482	550	-68	-4.50033
BS_B5V3KSQY	PT_PTTBTPS6	Medulloblastoma	Recurrence	DEL	-191185	Progressive		0.0906889	0.21535	339	168	41	127	8.40503
BS_B5V3KSQY	PT_PTTBTPS6	Medulloblastoma	Recurrence	DEL	-120408	Progressive		0.133055	0.340093	340	87	15	72	4.76506
BS_B5V3KSQY	PT_PTTBTPS6	Medulloblastoma	Recurrence	DEL	-80886	Progressive		0.0980529	0.189104	341	143	57	86	5.69159
BS_B5V3KSQY	PT_PTTBTPS6	Medulloblastoma	Recurrence	DUP	416935	Progressive		0.0330154	0.155839	342	890	81	809	53.5407
BS_B5V3KSQY	PT_PTTBTPS6	Medulloblastoma	Recurrence	DEL	-424385	Progressive		0.0304423	0.00870821	343	1045	1455	-410	-27.1343
BS_B5V3KSQY	PT_PTTBTPS6	Medulloblastoma	Recurrence	DEL	-475232	Progressive		0.0418183		344	541	1502.5	-961.5	-63.6334
BS_B5V3KSQY	PT_PTTBTPS6	Medulloblastoma	Recurrence	INV	279368	Progressive		0.0349898	0.0231732	345	792	1199	-407	-26.9358
BS_B5V3KSQY	PT_PTTBTPS6	Medulloblastoma	Recurrence	DEL	-240420	Progressive		0.0376278	0.0322384	346	665	932	-267	-17.6704
BS_B5V3KSQY	PT_PTTBTPS6	Medulloblastoma	Recurrence	DEL	-246504	Progressive		0.072331	0.0751637	347	231	294	-63	-4.16942
BS_B5V3KSQY	PT_PTTBTPS6	Medulloblastoma	Recurrence	DUP	87546	Progressive		0.0465908	0.0473211	348	436	597	-161	-10.6552
BS_B5V3KSQY	PT_PTTBTPS6	Medulloblastoma	Recurrence	DEL	-26722	Progressive		0.0434452	0.0570639	349	502	442	60	3.97088
BS_B5V3KSQY	PT_PTTBTPS6	Medulloblastoma	Recurrence	DEL	-313524	Progressive		0.096607	0.127616	350	152	115	37	2.44871
BS_B5V3KSQY	PT_PTTBTPS6	Medulloblastoma	Recurrence	DEL	-428165	Progressive		0.0957922	0.0979631	351	156	183	-27	-1.7869
BS_B5V3KSQY	PT_PTTBTPS6	Medulloblastoma	Recurrence	DEL	-28466	Progressive		0.0254882	0.0075993	352	1482	1460	22	1.45599
BS_B5V3KSQY	PT_PTTBTPS6	Medulloblastoma	Recurrence	DEL	-307984	Progressive		0.218257	0.412546	353	28	9	19	1.25745
BS_B5V3KSQY	PT_PTTBTPS6	Medulloblastoma	Recurrence	DEL	-424897	Progressive		0.101171	0.0569115	354	135	445	-310	-20.5162
BS_B5V3KSQY	PT_PTTBTPS6	Medulloblastoma	Recurrence	DEL	-120804	Progressive		0.0436238	0.0484562	355	497	571	-74	-4.89742
BS_B5V3KSQY	PT_PTTBTPS6	Medulloblastoma	Recurrence	INV	98076	Progressive		0.0369063	0.0377508	356	696	782	-86	-5.69159
BS_B5V3KSQY	PT_PTTBTPS6	Medulloblastoma	Recurrence	DEL	-170137	Progressive		0.0500653	0.0350267	357	404	849	-445	-29.4507
BS_B5V3KSQY	PT_PTTBTPS6	Medulloblastoma	Recurrence	INV	406659	Progressive		0.0689995	0.0627942	358	243	383	-140	-9.26539
BS_B5V3KSQY	PT_PTTBTPS6	Medulloblastoma	Recurrence	DUP	354626	Progressive		0.0794655	0.0569465	359	198	444	-246	-16.2806
BS_B5V3KSQY	PT_PTTBTPS6	Medulloblastoma	Recurrence	INV	241204	Progressive		0.0273406	0.029499	360	1287	1004	283	18.7293
BS_B5V3KSQY	PT_PTTBTPS6	Medulloblastoma	Recurrence	DUP	354830	Progressive		0.0538692	0.0951809	361	370	190	180	11.9126
BS_B5V3KSQY	PT_PTTBTPS6	Medulloblastoma	Recurrence	DUP	188137	Progressive		0.0456779	0.0333781	362	455	898	-443	-29.3183
BS_B5V3KSQY	PT_PTTBTPS6	Medulloblastoma	Recurrence	DEL	-349501	Progressive		0.0789921	0.0777834	363	200	275	-75	-4.9636
BS_B5V3KSQY	PT_PTTBTPS6	Medulloblastoma	Recurrence	DUP	70755	Progressive		0.0364449	0.0511738	364	720	534	186	12.3097
BS_B5V3KSQY	PT_PTTBTPS6	Medulloblastoma	Recurrence	DEL	-113291	Progressive		0.0318482	0.0312502	365	961	954	7	0.463269
BS_RHEBGZF8	PT_9A6RPJ97	Medulloblastoma	Initial CNS Tumor	DUP	103715	Initial CNS Tumor		0.0301385	0.0243317	366	1069	1157	-88	-5.82396
BS_RHEBGZF8	PT_9A6RPJ97	Medulloblastoma	Initial CNS Tumor	DEL	-10002	Initial CNS Tumor		0.0385424	0.0337538	367	625	885	-260	-17.2071
BS_9G7ETYHR	PT_3VQEVNDD	Medulloblastoma	Initial CNS Tumor	DUP	39450	Initial CNS Tumor		0.0254012	0.0437889	368	1489	664	825	54.5996
BS_G9CCAMGS	PT_FXCSG8EY	Medulloblastoma	Initial CNS Tumor	DEL	-31555	Initial CNS Tumor		0.0283385	0.0391195	369	1207	759	448	29.6492
BS_3CG2N4PD	PT_CXT81GRM	Medulloblastoma	Deceased	DUP	359697			0.144969		370	66	1502.5	-1436.5	-95.0695
BS_3CG2N4PD	PT_CXT81GRM	Medulloblastoma	Deceased	DEL	-471671			0.037285	0.0310305	371	683	967	-284	-18.7955
BS_3CG2N4PD	PT_CXT81GRM	Medulloblastoma	Deceased	DEL	-150196			0.037497	0.0340581	372	671	874	-203	-13.4348
BS_3CG2N4PD	PT_CXT81GRM	Medulloblastoma	Deceased	INV	424423			0.0252645	0.0228565	373	1508	1209	299	19.7882
BS_3CG2N4PD	PT_CXT81GRM	Medulloblastoma	Deceased	DEL	-205987			0.0378979	0.0293424	374	657	1006	-349	-23.0973
BS_3CG2N4PD	PT_CXT81GRM	Medulloblastoma	Deceased	DUP	132415			0.0528466	0.058386	375	380	428	-48	-3.1767
BS_3CG2N4PD	PT_CXT81GRM	Medulloblastoma	Deceased	DUP	199180			0.0539195	0.0436597	376	369	668	-299	-19.7882
BS_3CG2N4PD	PT_CXT81GRM	Medulloblastoma	Deceased	DEL	-316071			0.0868537	0.0726002	377	180	312	-132	-8.73594
BS_39Q80NT3	PT_RQ21EBK9	Medulloblastoma	Initial CNS Tumor	DEL	-174	Initial CNS Tumor		0.0263851	0.0148452	378	1388	1386	2	0.132363
BS_39Q80NT3	PT_RQ21EBK9	Medulloblastoma	Initial CNS Tumor	INV	348319	Initial CNS Tumor		0.0383989	0.0527938	379	635	509	126	8.33885
BS_20X874J5	PT_BPKVVWVB	Medulloblastoma	Initial CNS Tumor	DUP	39268	Initial CNS Tumor		0.0359056	0.0243701	380	753	1156	-403	-26.6711
BS_20X874J5	PT_BPKVVWVB	Medulloblastoma	Initial CNS Tumor	INV	348645	Initial CNS Tumor		0.0386879	0.0482351	381	619	576	43	2.8458
BS_20X874J5	PT_BPKVVWVB	Medulloblastoma	Initial CNS Tumor	INV	348309	Initial CNS Tumor		0.0292503	0.0337733	382	1128	883	245	16.2144
BS_VJYFBZW1	PT_DBNV494P	Medulloblastoma	Initial CNS Tumor	DUP	432326	Initial CNS Tumor		0.0706914		383	237	1502.5	-1265.5	-83.7525
BS_50Y94QQR	PT_K71TQSF4	Medulloblastoma	Deceased	DUP	277772			0.0288237	0.0262955	384	1162	1098	64	4.23561
BS_50Y94QQR	PT_K71TQSF4	Medulloblastoma	Deceased	DUP	466795			0.260212	0.217057	385	18	39	-21	-1.38981
BS_AFPZ71DG	PT_R0H8JTQR	Medulloblastoma	Initial CNS Tumor	DUP	106658	Initial CNS Tumor		0.0398299	0.0432207	386	585	676	-91	-6.0225
BS_AFPZ71DG	PT_R0H8JTQR	Medulloblastoma	Initial CNS Tumor	DEL	-106243	Initial CNS Tumor		0.0555464	0.0495561	387	343	556	-213	-14.0966
BS_QWWYFRGZ	PT_B4RTR0T5	Medulloblastoma	Initial CNS Tumor	DEL	-226868	Initial CNS Tumor		0.060498	0.0419179	388	300	690	-390	-25.8107
BS_7M6F9GQD	PT_VJZN69T9	Medulloblastoma	Initial CNS Tumor	DUP	39354	Initial CNS Tumor		0.0270072	0.0262459	389	1318	1102	216	14.2952
BS_7SVNJTTG	PT_T0MRCE9A	Medulloblastoma	Deceased	DUP	106421			0.0453958	0.0675466	390	460	345	115	7.61085
BS_7SVNJTTG	PT_T0MRCE9A	Medulloblastoma	Deceased	DEL	-103811			0.0376983	0.0266772	391	661	1090	-429	-28.3918
BS_7SVNJTTG	PT_T0MRCE9A	Medulloblastoma	Deceased	DUP	104298			0.0296845	0.0569941	392	1101	443	658	43.5473
BS_7SVNJTTG	PT_T0MRCE9A	Medulloblastoma	Deceased	DUP	74599			0.0281231	0.0190081	393	1222	1306	-84	-5.55923
BS_7SVNJTTG	PT_T0MRCE9A	Medulloblastoma	Deceased	DEL	-2901			0.0297877	0.0209977	394	1094	1256	-162	-10.7214
BS_XGMXJKFX	PT_Q90R6M3E	Medulloblastoma	Initial CNS Tumor	DEL	-294064	Initial CNS Tumor		0.0461258		395	447	1502.5	-1055.5	-69.8544
BS_XGMXJKFX	PT_Q90R6M3E	Medulloblastoma	Initial CNS Tumor	DEL	-46436	Initial CNS Tumor		0.0263956	0.0167204	396	1383	1357	26	1.72071
BS_XGMXJKFX	PT_Q90R6M3E	Medulloblastoma	Initial CNS Tumor	DUP	103998	Initial CNS Tumor		0.0268574	0.0291614	397	1334	1011	323	21.3766
BS_DGG7YE8R	PT_NCDHZ8H8	Medulloblastoma	Initial CNS Tumor	DUP	43841	Initial CNS Tumor		0.0256313	0.0446621	398	1468	646	822	54.4011
BS_MG2JY5S8	PT_W9ZYNS8Y	Medulloblastoma	Initial CNS Tumor	DEL	-170188	Initial CNS Tumor		0.0400018	0.0698555	399	580	331	249	16.4792
BS_DQ53BKED	PT_GHFG41Q2	Medulloblastoma	Initial CNS Tumor	DUP	262616	Initial CNS Tumor		0.038566	0.0454832	400	624	626	-2	-0.132363
BS_DQ53BKED	PT_GHFG41Q2	Medulloblastoma	Initial CNS Tumor	DEL	-230141	Initial CNS Tumor		0.141763	0.191834	401	72	53	19	1.25745
BS_DQ53BKED	PT_GHFG41Q2	Medulloblastoma	Initial CNS Tumor	DEL	-439121	Initial CNS Tumor		0.167092	0.117344	402	52	137	-85	-5.62541
BS_DQ53BKED	PT_GHFG41Q2	Medulloblastoma	Initial CNS Tumor	DEL	-100573	Initial CNS Tumor		0.0530054	0.116021	403	377	141	236	15.6188
BS_DQ53BKED	PT_GHFG41Q2	Medulloblastoma	Initial CNS Tumor	DUP	324226	Initial CNS Tumor		0.0685275		404	245	1502.5	-1257.5	-83.223
BS_DQ53BKED	PT_GHFG41Q2	Medulloblastoma	Initial CNS Tumor	DEL	-57215	Initial CNS Tumor		0.068358	0.0172478	405	250	1343	-1093	-72.3362
BS_PFXDWV9R	PT_BTTM2HS5	Medulloblastoma	Initial CNS Tumor	DUP	645	Initial CNS Tumor		0.0277011	0.0203375	406	1256	1274	-18	-1.19126
BS_PFXDWV9R	PT_BTTM2HS5	Medulloblastoma	Initial CNS Tumor	DUP	127434	Initial CNS Tumor		0.0368237	0.024083	407	701	1164	-463	-30.642
BS_JDDMWG64	PT_M91MGM4K	Medulloblastoma	Initial CNS Tumor	DEL	-619	Initial CNS Tumor		0.0258884	0.0365906	408	1435	813	622	41.1648
BS_QZT3SPY7	PT_26V72ZXB	Medulloblastoma	Initial CNS Tumor	DUP	159003	Initial CNS Tumor		0.0390489	0.0255902	409	608	1122	-514	-34.0172
BS_QZT3SPY7	PT_26V72ZXB	Medulloblastoma	Initial CNS Tumor	DEL	-158455	Initial CNS Tumor		0.0257985	0.0227057	410	1443	1212	231	15.2879
BS_QZT3SPY7	PT_26V72ZXB	Medulloblastoma	Initial CNS Tumor	DEL	-27483	Initial CNS Tumor		0.0274413	0.018006	411	1276	1329	-53	-3.50761
BS_RC3GT3V9	PT_9Y9S32VY	Medulloblastoma	Initial CNS Tumor	DUP	64058	Initial CNS Tumor		0.027195	0.0228319	412	1299	1210	89	5.89014
BS_CCHHH752	PT_23NZGSRJ	Medulloblastoma	Deceased	DUP	590			0.0333375	0.0406892	413	871	718	153	10.1257
BS_VBADSQPW	PT_XWFW59VV	Medulloblastoma	Initial CNS Tumor	DEL	-73526	Initial CNS Tumor		0.0274937	0.0200494	414	1272	1283	-11	-0.727995
BS_KEWYG829	PT_7WYPEC3Q	Medulloblastoma	Progressive	DUP	59764	Progressive		0.0282727	0.0730901	415	1211	307	904	59.8279
BS_KEWYG829	PT_7WYPEC3Q	Medulloblastoma	Progressive	DEL	-194830	Progressive		0.0322852	0.0352296	416	932	845	87	5.75778
BS_KEWYG829	PT_7WYPEC3Q	Medulloblastoma	Progressive	DUP	295022	Progressive		0.0270382		417	1315	1502.5	-187.5	-12.409
BS_KEWYG829	PT_7WYPEC3Q	Medulloblastoma	Progressive	INV	107100	Progressive		0.0264792		418	1370	1502.5	-132.5	-8.76903
BS_85E6SZKP	PT_Q4GD8TFQ	Medulloblastoma	Initial CNS Tumor	INV	282741	Initial CNS Tumor		0.0264592	0.0169221	419	1372	1352	20	1.32363
BS_5D1QYYFE	PT_A5S5BB3A	Medulloblastoma	Initial CNS Tumor	DEL	-38681	Initial CNS Tumor		0.0316347	0.0289617	420	974	1016	-42	-2.77962
BS_7G0HZ8BN	PT_1GPWWDY5	Medulloblastoma	Initial CNS Tumor	DUP	287280	Initial CNS Tumor		0.141325	0.143168	421	73	97	-24	-1.58835
BS_7G0HZ8BN	PT_1GPWWDY5	Medulloblastoma	Initial CNS Tumor	DUP	417401	Initial CNS Tumor		0.0563509	0.0561189	422	337	461	-124	-8.20649
BS_7G0HZ8BN	PT_1GPWWDY5	Medulloblastoma	Initial CNS Tumor	DUP	447399	Initial CNS Tumor		0.0638465	0.0838946	423	279	245	34	2.25017
BS_7G0HZ8BN	PT_1GPWWDY5	Medulloblastoma	Initial CNS Tumor	DUP	158547	Initial CNS Tumor		0.0426896	0.0327935	424	521	917	-396	-26.2078
BS_7G0HZ8BN	PT_1GPWWDY5	Medulloblastoma	Initial CNS Tumor	DUP	104043	Initial CNS Tumor		0.0313124	0.0285978	425	992	1028	-36	-2.38253
BS_7G0HZ8BN	PT_1GPWWDY5	Medulloblastoma	Initial CNS Tumor	DUP	295077	Initial CNS Tumor		0.0762411	0.0873392	426	213	228	-15	-0.99272
BS_7G0HZ8BN	PT_1GPWWDY5	Medulloblastoma	Initial CNS Tumor	DEL	-13570	Initial CNS Tumor		0.0439532	0.071078	427	489	326	163	10.7876
BS_7G0HZ8BN	PT_1GPWWDY5	Medulloblastoma	Initial CNS Tumor	DEL	-374358	Initial CNS Tumor		0.0554405	0.0432047	428	345	678	-333	-22.0384
BS_7G0HZ8BN	PT_1GPWWDY5	Medulloblastoma	Initial CNS Tumor	DEL	-2310	Initial CNS Tumor		0.0300962	0.0330058	429	1073	910	163	10.7876
BS_5BMNK8SY	PT_M0AP3Z15	Medulloblastoma	Initial CNS Tumor	DUP	234006	Initial CNS Tumor		0.043462	0.0361825	430	501	822	-321	-21.2442
BS_5BMNK8SY	PT_M0AP3Z15	Medulloblastoma	Initial CNS Tumor	DEL	-133557	Initial CNS Tumor		0.10985	0.106272	431	120	164	-44	-2.91198
BS_5BMNK8SY	PT_M0AP3Z15	Medulloblastoma	Initial CNS Tumor	DUP	161244	Initial CNS Tumor		0.0316202	0.0336071	432	976	890	86	5.69159
BS_5BMNK8SY	PT_M0AP3Z15	Medulloblastoma	Initial CNS Tumor	DUP	46946	Initial CNS Tumor		0.0427949	0.0729924	433	519	308	211	13.9643
BS_4HRYS7JY	PT_NZ85YSJ1	Medulloblastoma	Initial CNS Tumor	DUP	758	Initial CNS Tumor		0.0328599	0.0340467	434	900.5	875.5	25	1.65453
BS_4HRYS7JY	PT_NZ85YSJ1	Medulloblastoma	Initial CNS Tumor	DUP	289167	Initial CNS Tumor		0.0716892	0.0725375	435	233.5	313.5	-80	-5.29451
BS_4HRYS7JY	PT_NZ85YSJ1	Medulloblastoma	Initial CNS Tumor	DEL	-474159	Initial CNS Tumor		0.267523	0.215598	436	17	40	-23	-1.52217
BS_4HRYS7JY	PT_NZ85YSJ1	Medulloblastoma	Initial CNS Tumor	DEL	-91901	Initial CNS Tumor		0.0369035	0.0249397	437	697	1140	-443	-29.3183
BS_WD3TDZBH	PT_SBSXK3XB	Medulloblastoma	Initial CNS Tumor	DUP	86116	Initial CNS Tumor		0.0553966	0.0597334	438	346	414	-68	-4.50033
BS_164KRQJ0	PT_7BJBEBZT	Medulloblastoma	Initial CNS Tumor	DUP	662	Initial CNS Tumor		0.0287651	0.0531431	439	1169	498	671	44.4077
BS_164KRQJ0	PT_7BJBEBZT	Medulloblastoma	Initial CNS Tumor	DEL	-77742	Initial CNS Tumor		0.0434432	0.0313168	440	503	953	-450	-29.7816
BS_BX8AR74E	PT_FN4GEEFR	Medulloblastoma	Initial CNS Tumor	DUP	366	Initial CNS Tumor		0.028801	0.0417686	441	1165	693	472	31.2376
BS_BX8AR74E	PT_FN4GEEFR	Medulloblastoma	Initial CNS Tumor	DEL	-343246	Initial CNS Tumor		0.0542476	0.0348407	442	365	855	-490	-32.4289
BS_BX8AR74E	PT_FN4GEEFR	Medulloblastoma	Initial CNS Tumor	DUP	344723	Initial CNS Tumor		0.0256259	0.0253284	443	1470	1128	342	22.634
BS_6G19QBAY	PT_T3JEF4ZH	Medulloblastoma	Initial CNS Tumor	DUP	81587	Initial CNS Tumor		0.037063	0.0298139	444	691	1000	-309	-20.45
BS_6G19QBAY	PT_T3JEF4ZH	Medulloblastoma	Initial CNS Tumor	DEL	-46517	Initial CNS Tumor		0.0347301	0.0267974	445	809.5	1086.5	-277	-18.3322
BS_6G19QBAY	PT_T3JEF4ZH	Medulloblastoma	Initial CNS Tumor	DUP	372882	Initial CNS Tumor		0.0320295	0.0130832	446	946.5	1403.5	-457	-30.2449
BS_6G19QBAY	PT_T3JEF4ZH	Medulloblastoma	Initial CNS Tumor	DUP	222971	Initial CNS Tumor		0.0528323	0.0469529	447	381.5	603.5	-222	-14.6923
BS_6G19QBAY	PT_T3JEF4ZH	Medulloblastoma	Initial CNS Tumor	DEL	-226146	Initial CNS Tumor		0.0607161	0.0673868	448	296	347	-51	-3.37525
BS_6G19QBAY	PT_T3JEF4ZH	Medulloblastoma	Initial CNS Tumor	DUP	4842	Initial CNS Tumor		0.0277918	0.0319259	449	1244.5	940.5	304	20.1191
BS_Z7ADGXGV	PT_MYNKT1TK	Medulloblastoma	Deceased	DEL	-213454			0.0547133	0.0411134	450	355	708	-353	-23.362
BS_Z7ADGXGV	PT_MYNKT1TK	Medulloblastoma	Deceased	DUP	104994			0.0349234	0.0528558	451	798.5	504.5	294	19.4573
BS_Z7ADGXGV	PT_MYNKT1TK	Medulloblastoma	Deceased	DUP	334402			0.136458	0.135716	452	82	107	-25	-1.65453
BS_Z7ADGXGV	PT_MYNKT1TK	Medulloblastoma	Deceased	DUP	97726			0.0309405	0.0209901	453	1020	1259	-239	-15.8173
BS_Z7ADGXGV	PT_MYNKT1TK	Medulloblastoma	Deceased	DUP	70989			0.0366968	0.0477335	454	709.5	584.5	125	8.27267
BS_Z7ADGXGV	PT_MYNKT1TK	Medulloblastoma	Deceased	DEL	-145242			0.049434	0.0562033	455	410	460	-50	-3.30907
BS_Z7ADGXGV	PT_MYNKT1TK	Medulloblastoma	Deceased	DEL	-242878			0.0498391	0.0551734	456	406	475	-69	-4.56651
BS_Z7ADGXGV	PT_MYNKT1TK	Medulloblastoma	Deceased	DUP	50680			0.0379512	0.0449692	457	655	637	18	1.19126
BS_Z7ADGXGV	PT_MYNKT1TK	Medulloblastoma	Deceased	DUP	242154			0.146614	0.113332	458	65	150	-85	-5.62541
BS_Z7ADGXGV	PT_MYNKT1TK	Medulloblastoma	Deceased	DUP	144385			0.0286635	0.0109224	459	1183.5	1430.5	-247	-16.3468
BS_Z7ADGXGV	PT_MYNKT1TK	Medulloblastoma	Deceased	DEL	-64259			0.0375392	0.0225471	460	669	1217	-548	-36.2674
BS_W3R2DQ86	PT_K94ZVZMX	Medulloblastoma	Initial CNS Tumor	DEL	-6514	Initial CNS Tumor		0.0363246	0.0228934	461	725	1206	-481	-31.8332
BS_W3R2DQ86	PT_K94ZVZMX	Medulloblastoma	Initial CNS Tumor	DEL	-335	Initial CNS Tumor		0.0265725	0.0222569	462	1362	1225	137	9.06684
BS_W3R2DQ86	PT_K94ZVZMX	Medulloblastoma	Initial CNS Tumor	DEL	-64067	Initial CNS Tumor		0.0463539	0.023034	463	440	1203	-763	-50.4964
BS_ZM9SHRR0	PT_J6CREPMB	Medulloblastoma	Initial CNS Tumor	DEL	-271957	Initial CNS Tumor		0.0433588	0.0361471	464	507	824	-317	-20.9795
BS_TEC3PGQ0	PT_C9F2B4QF	Medulloblastoma	Initial CNS Tumor	DEL	-103722	Initial CNS Tumor		0.0367663	0.0539704	465	705	490	215	14.229
BS_TEC3PGQ0	PT_C9F2B4QF	Medulloblastoma	Initial CNS Tumor	DUP	104129	Initial CNS Tumor		0.0282048	0.0403461	466	1217	727	490	32.4289
BS_J48PMH5C	PT_K71TQSF4	Medulloblastoma	Deceased	DUP	277772			0.0288237	0.0262955	467	1162	1098	64	4.23561
BS_J48PMH5C	PT_K71TQSF4	Medulloblastoma	Deceased	DUP	466835			0.285879	0.19183	468	14	54	-40	-2.64725
BS_K3Y06EKR	PT_F0N89D15	Medulloblastoma	Initial CNS Tumor	DUP	234981	Initial CNS Tumor		0.0646207	0.086219	469	272	232	40	2.64725
BS_K3Y06EKR	PT_F0N89D15	Medulloblastoma	Initial CNS Tumor	DUP	778	Initial CNS Tumor		0.0275834	0.0367936	470	1266	805	461	30.5096
BS_K3Y06EKR	PT_F0N89D15	Medulloblastoma	Initial CNS Tumor	DUP	195992	Initial CNS Tumor		0.0339099	0.063371	471	839	378	461	30.5096
BS_K3Y06EKR	PT_F0N89D15	Medulloblastoma	Initial CNS Tumor	DUP	123	Initial CNS Tumor		0.0268609	0.0196221	472	1333	1289	44	2.91198
BS_3RGJ4VP1	PT_6XT5HH0S	Medulloblastoma	Initial CNS Tumor	DUP	104030	Initial CNS Tumor		0.0309244	0.032595	473	1022	924	98	6.48577
BS_3RGJ4VP1	PT_6XT5HH0S	Medulloblastoma	Initial CNS Tumor	DEL	-242361	Initial CNS Tumor		0.115562	0.113732	474	109	148	-39	-2.58107
BS_R06ABMXP	PT_RM8V31DA	Medulloblastoma	Initial CNS Tumor	DEL	-202441	Initial CNS Tumor		0.0801376	0.081446	475	194	253	-59	-3.9047
BS_R06ABMXP	PT_RM8V31DA	Medulloblastoma	Initial CNS Tumor	DEL	-370667	Initial CNS Tumor		0.20802	0.309338	476	32	20	12	0.794176
BS_R06ABMXP	PT_RM8V31DA	Medulloblastoma	Initial CNS Tumor	DUP	82	Initial CNS Tumor		0.0274057	0.0190006	477	1279	1307	-28	-1.85308
BS_R06ABMXP	PT_RM8V31DA	Medulloblastoma	Initial CNS Tumor	DUP	407074	Initial CNS Tumor		0.241044	0.282454	478	23	22	1	0.0661813
BS_NFT9VHMJ	PT_N56EYD4Z	Medulloblastoma	Initial CNS Tumor	DUP	326	Initial CNS Tumor		0.0252955	0.0148512	479	1502	1385	117	7.74322
BS_NFT9VHMJ	PT_N56EYD4Z	Medulloblastoma	Initial CNS Tumor	DEL	-121574	Initial CNS Tumor		0.0356843	0.0228591	480	766	1208	-442	-29.2522
BS_NFT9VHMJ	PT_N56EYD4Z	Medulloblastoma	Initial CNS Tumor	DEL	-47118	Initial CNS Tumor		0.0293385	0.0303683	481	1124	990	134	8.8683
BS_Z9YAGQYA	PT_6PPHRJZB	Medulloblastoma	Initial CNS Tumor	DEL	-282058	Initial CNS Tumor		0.0655343	0.058053	482	267	432	-165	-10.9199
BS_Z9YAGQYA	PT_6PPHRJZB	Medulloblastoma	Initial CNS Tumor	DEL	-234572	Initial CNS Tumor		0.0413044	0.0251751	483	550	1132	-582	-38.5175
BS_Z9YAGQYA	PT_6PPHRJZB	Medulloblastoma	Initial CNS Tumor	DUP	205597	Initial CNS Tumor		0.0969675	0.123019	484	148	129	19	1.25745
BS_Z9YAGQYA	PT_6PPHRJZB	Medulloblastoma	Initial CNS Tumor	DUP	178351	Initial CNS Tumor		0.0771311	0.0664232	485	205	355	-150	-9.9272
BS_NV2GCZZC	PT_DY2GNA83	Medulloblastoma	Deceased	INV	326446			0.0277201	0.038568	486	1252	767	485	32.0979
BS_NV2GCZZC	PT_DY2GNA83	Medulloblastoma	Deceased	DUP	164930			0.0260439	0.0307808	487	1426.5	977.5	449	29.7154
BS_NV2GCZZC	PT_DY2GNA83	Medulloblastoma	Deceased	DUP	821			0.0253109	0.0416281	488	1500.5	698.5	802	53.0774
BS_NV2GCZZC	PT_DY2GNA83	Medulloblastoma	Deceased	DEL	-320846			0.0684525	0.0566637	489	247.5	451.5	-204	-13.501
BS_V5M03252	PT_RA6ZKYKA	Medulloblastoma	Initial CNS Tumor	DUP	378480	Initial CNS Tumor		0.0505768	0.0487652	490	397	565	-168	-11.1185
BS_V5M03252	PT_RA6ZKYKA	Medulloblastoma	Initial CNS Tumor	DUP	400694	Initial CNS Tumor		0.443313	0.549669	491	3	2	1	0.0661813
BS_V5M03252	PT_RA6ZKYKA	Medulloblastoma	Initial CNS Tumor	DUP	104454	Initial CNS Tumor		0.0333601	0.0334604	492	869	895	-26	-1.72071
BS_X4WVRARG	PT_9MT2G8NE	Medulloblastoma	Initial CNS Tumor	DEL	-9266	Initial CNS Tumor		0.0303555	0.0230947	493	1053	1201	-148	-9.79484
BS_X4WVRARG	PT_9MT2G8NE	Medulloblastoma	Initial CNS Tumor	DEL	-386600	Initial CNS Tumor		0.113245	0.173726	494	115	67	48	3.1767
BS_X4WVRARG	PT_9MT2G8NE	Medulloblastoma	Initial CNS Tumor	DUP	42106	Initial CNS Tumor		0.02956	0.0375934	495	1107	787	320	21.178
BS_X4WVRARG	PT_9MT2G8NE	Medulloblastoma	Initial CNS Tumor	DEL	-73774	Initial CNS Tumor		0.0359398	0.0253599	496	751	1127	-376	-24.8842
BS_X4WVRARG	PT_9MT2G8NE	Medulloblastoma	Initial CNS Tumor	DEL	-89236	Initial CNS Tumor		0.0303029	0.0230638	497	1056	1202	-146	-9.66248
BS_X4WVRARG	PT_9MT2G8NE	Medulloblastoma	Initial CNS Tumor	DUP	67923	Initial CNS Tumor		0.0319259	0.0480609	498	956	578	378	25.0165
BS_W12RTC66	PT_NF6R6YHR	Medulloblastoma	Initial CNS Tumor	DUP	103807	Initial CNS Tumor		0.0296426	0.0514305	499	1103	531	572	37.8557
BS_G14MSJYQ	PT_ZG4J0EK0	Medulloblastoma	Recurrence	DUP	39485	Progressive		0.0257008	0.0348414	500	1459	854	605	40.0397
BS_G14MSJYQ	PT_ZG4J0EK0	Medulloblastoma	Recurrence	DUP	154948	Progressive		0.0484307	0.0615895	501	419	399	20	1.32363
BS_G14MSJYQ	PT_ZG4J0EK0	Medulloblastoma	Recurrence	DEL	-154475	Progressive		0.0568282	0.0574826	502	325	439	-114	-7.54467
BS_G14MSJYQ	PT_ZG4J0EK0	Medulloblastoma	Recurrence	DEL	-315198	Progressive		0.124847	0.128333	503	95.5	112.5	-17	-1.12508
BS_G14MSJYQ	PT_ZG4J0EK0	Medulloblastoma	Recurrence	DEL	-62271	Progressive		0.0324114	0.0280685	504	924	1044	-120	-7.94176
BS_G14MSJYQ	PT_ZG4J0EK0	Medulloblastoma	Recurrence	DUP	427584	Progressive		0.0352441	0.0239443	505	783.5	1173.5	-390	-25.8107
BS_Y5DA59M3	PT_QEP13FH4	Medulloblastoma	Initial CNS Tumor	DUP	682	Initial CNS Tumor		0.0273562	0.0349766	506	1284	850	434	28.7227
BS_Y5DA59M3	PT_QEP13FH4	Medulloblastoma	Initial CNS Tumor	DUP	18804	Initial CNS Tumor		0.030148	0.0251169	507	1068	1135	-67	-4.43415
BS_Y5DA59M3	PT_QEP13FH4	Medulloblastoma	Initial CNS Tumor	DEL	-22706	Initial CNS Tumor		0.0298936	0.00812818	508	1086	1457	-371	-24.5533
BS_Y5DA59M3	PT_QEP13FH4	Medulloblastoma	Initial CNS Tumor	DUP	618	Initial CNS Tumor		0.0267081	0.0396955	509	1343	744	599	39.6426
BS_Y5DA59M3	PT_QEP13FH4	Medulloblastoma	Initial CNS Tumor	DEL	-65303	Initial CNS Tumor		0.0682129	0.0480676	510	251	577	-326	-21.5751
BS_CJ2G78ZZ	PT_23NZGSRJ	Medulloblastoma	Deceased	INV	25066			0.0273557	0.0238558	511	1285	1177	108	7.14758
BS_CJ2G78ZZ	PT_23NZGSRJ	Medulloblastoma	Deceased	DEL	-128744			0.0297185	0.0258157	512	1099	1118	-19	-1.25745
BS_D86YY06H	PT_HFPCMNKX	Medulloblastoma	Initial CNS Tumor	DEL	-379	Initial CNS Tumor		0.0347907	0.0216311	513	804	1242	-438	-28.9874
BS_D86YY06H	PT_HFPCMNKX	Medulloblastoma	Initial CNS Tumor	DEL	-128720	Initial CNS Tumor		0.0640451	0.0645044	514	278	368	-90	-5.95632
BS_D86YY06H	PT_HFPCMNKX	Medulloblastoma	Initial CNS Tumor	DEL	-58286	Initial CNS Tumor		0.0512637	0.0587756	515	391	422	-31	-2.05162
BS_GY8AVNHY	PT_KNJDVV4K	Medulloblastoma	Initial CNS Tumor	DUP	499148	Initial CNS Tumor		0.107392	0.143418	516	124	96	28	1.85308
BS_C08DKZFP	PT_DY2GNA83	Medulloblastoma	Deceased	DUP	91585			0.028453	0.0228682	517	1202	1207	-5	-0.330907
BS_C08DKZFP	PT_DY2GNA83	Medulloblastoma	Deceased	DUP	164930			0.0260439	0.0307808	518	1426.5	977.5	449	29.7154
BS_C08DKZFP	PT_DY2GNA83	Medulloblastoma	Deceased	DUP	821			0.0253109	0.0416281	519	1500.5	698.5	802	53.0774
BS_C08DKZFP	PT_DY2GNA83	Medulloblastoma	Deceased	DEL	-320846			0.0684525	0.0566637	520	247.5	451.5	-204	-13.501
BS_HT74FBJ2	PT_MYNKT1TK	Medulloblastoma	Deceased	DUP	104994			0.0349234	0.0528558	521	798.5	504.5	294	19.4573
BS_HT74FBJ2	PT_MYNKT1TK	Medulloblastoma	Deceased	DUP	334402			0.136458	0.135716	522	82	107	-25	-1.65453
BS_HT74FBJ2	PT_MYNKT1TK	Medulloblastoma	Deceased	DUP	65974			0.0330054	0.0221468	523	891	1229	-338	-22.3693
BS_HT74FBJ2	PT_MYNKT1TK	Medulloblastoma	Deceased	DUP	97726			0.0309405	0.0209901	524	1020	1259	-239	-15.8173
BS_HT74FBJ2	PT_MYNKT1TK	Medulloblastoma	Deceased	DUP	70989			0.0366968	0.0477335	525	709.5	584.5	125	8.27267
BS_HT74FBJ2	PT_MYNKT1TK	Medulloblastoma	Deceased	DUP	357219			0.220311	0.2057	526	27	47	-20	-1.32363
BS_HT74FBJ2	PT_MYNKT1TK	Medulloblastoma	Deceased	DUP	144385			0.0286635	0.0109224	527	1183.5	1430.5	-247	-16.3468
BS_R0Z82GZX	PT_BTYG7JR9	Medulloblastoma	Progressive	DEL	-237271	Progressive		0.0378897	0.0487531	528	658	566	92	6.08868
BS_R0Z82GZX	PT_BTYG7JR9	Medulloblastoma	Progressive	DUP	462880	Progressive		0.444516	0.360151	529	2	11	-9	-0.595632
BS_R0Z82GZX	PT_BTYG7JR9	Medulloblastoma	Progressive	DUP	63754	Progressive		0.0277084	0.0194142	530	1255	1294	-39	-2.58107
BS_R0Z82GZX	PT_BTYG7JR9	Medulloblastoma	Progressive	DEL	-286867	Progressive		0.0327314	0.0216136	531	905	1245	-340	-22.5017
BS_R0Z82GZX	PT_BTYG7JR9	Medulloblastoma	Progressive	DEL	-210854	Progressive		0.028941	0.0349047	532	1151	853	298	19.722
BS_R0Z82GZX	PT_BTYG7JR9	Medulloblastoma	Progressive	DEL	-38467	Progressive		0.0279263	0.0200887	533	1234	1282	-48	-3.1767
BS_R0Z82GZX	PT_BTYG7JR9	Medulloblastoma	Progressive	DUP	99405	Progressive		0.0346135	0.0330127	534	813	909	-96	-6.35341
BS_R0Z82GZX	PT_BTYG7JR9	Medulloblastoma	Progressive	DUP	95313	Progressive		0.0412625	0.0371524	535	552	794	-242	-16.0159
BS_R0Z82GZX	PT_BTYG7JR9	Medulloblastoma	Progressive	DEL	-94672	Progressive		0.0381711	0.0361349	536	644	826	-182	-12.045
BS_R0Z82GZX	PT_BTYG7JR9	Medulloblastoma	Progressive	DEL	-92337	Progressive		0.0428364	0.0308874	537	516	972	-456	-30.1787
BS_JK5GTHVG	PT_G1QNGVCZ	Medulloblastoma	Initial CNS Tumor	DUP	103818	Initial CNS Tumor		0.0294514	0.0230237	538	1117	1204	-87	-5.75778
BS_JK5GTHVG	PT_G1QNGVCZ	Medulloblastoma	Initial CNS Tumor	DEL	-562	Initial CNS Tumor		0.0260021	0.0402954	539	1431	730	701	46.3931
BS_JK5GTHVG	PT_G1QNGVCZ	Medulloblastoma	Initial CNS Tumor	DEL	-106749	Initial CNS Tumor		0.0368141	0.0251085	540	703	1136	-433	-28.6565
BS_JK5GTHVG	PT_G1QNGVCZ	Medulloblastoma	Initial CNS Tumor	DEL	-283	Initial CNS Tumor		0.0309798	0.0258917	541	1016.5	1112.5	-96	-6.35341
BS_JK5GTHVG	PT_G1QNGVCZ	Medulloblastoma	Initial CNS Tumor	DEL	-442	Initial CNS Tumor		0.0261425	0.0171886	542	1415	1344	71	4.69887
BS_PJ08ZW9A	PT_CQ7EGCMB	Medulloblastoma	Initial CNS Tumor	DUP	356976	Initial CNS Tumor		0.19828	0.0899884	543	36	220	-184	-12.1774
BS_VA3HCDCZ	PT_408A0GNB	Medulloblastoma	Initial CNS Tumor	DUP	261399	Initial CNS Tumor		0.0659338	0.0670011	544	263	350	-87	-5.75778
BS_VA3HCDCZ	PT_408A0GNB	Medulloblastoma	Initial CNS Tumor	DUP	386252	Initial CNS Tumor		0.047253		545	428	1502.5	-1074.5	-71.1118
BS_VA3HCDCZ	PT_408A0GNB	Medulloblastoma	Initial CNS Tumor	DUP	181033	Initial CNS Tumor		0.0258116	0.0194697	546	1442	1292	150	9.9272
BS_53BCKC4V	PT_97EQQMT9	Medulloblastoma	Initial CNS Tumor	INV	362950	Initial CNS Tumor		0.0730113	0.0523753	547	227	516	-289	-19.1264
BS_53BCKC4V	PT_97EQQMT9	Medulloblastoma	Initial CNS Tumor	DEL	-80538	Initial CNS Tumor		0.382969	0.463735	548	7	7	0	0
BS_53BCKC4V	PT_97EQQMT9	Medulloblastoma	Initial CNS Tumor	DEL	-72900	Initial CNS Tumor		0.0424608	0.0413235	549	523	703	-180	-11.9126
BS_53BCKC4V	PT_97EQQMT9	Medulloblastoma	Initial CNS Tumor	DEL	-253388	Initial CNS Tumor		0.0622194	0.0573717	550	289	440	-151	-9.99338
BS_53BCKC4V	PT_97EQQMT9	Medulloblastoma	Initial CNS Tumor	DUP	295759	Initial CNS Tumor		0.0460137	0.0898191	551	451	222	229	15.1555
BS_53BCKC4V	PT_97EQQMT9	Medulloblastoma	Initial CNS Tumor	DEL	-428029	Initial CNS Tumor		0.053519	0.114805	552	375	145	230	15.2217
BS_53BCKC4V	PT_97EQQMT9	Medulloblastoma	Initial CNS Tumor	INV	118100	Initial CNS Tumor		0.0337636	0.0590588	553	846	419	427	28.2594
BS_53BCKC4V	PT_97EQQMT9	Medulloblastoma	Initial CNS Tumor	DUP	374964	Initial CNS Tumor		0.125549	0.0670097	554	93	349	-256	-16.9424
BS_53BCKC4V	PT_97EQQMT9	Medulloblastoma	Initial CNS Tumor	DEL	-75016	Initial CNS Tumor		0.0504397	0.066258	555	399	358	41	2.71343
BS_53BCKC4V	PT_97EQQMT9	Medulloblastoma	Initial CNS Tumor	DEL	-377821	Initial CNS Tumor		0.210636	0.126771	556	29	116	-87	-5.75778
BS_53BCKC4V	PT_97EQQMT9	Medulloblastoma	Initial CNS Tumor	DUP	419942	Initial CNS Tumor		0.20882	0.20206	557	31	50	-19	-1.25745
BS_53BCKC4V	PT_97EQQMT9	Medulloblastoma	Initial CNS Tumor	DUP	283984	Initial CNS Tumor		0.18496	0.219654	558	40	38	2	0.132363
BS_53BCKC4V	PT_97EQQMT9	Medulloblastoma	Initial CNS Tumor	DEL	-73549	Initial CNS Tumor		0.048427	0.037699	559	420	785	-365	-24.1562
BS_53BCKC4V	PT_97EQQMT9	Medulloblastoma	Initial CNS Tumor	DEL	-171413	Initial CNS Tumor		0.139382	0.160424	560	74	76	-2	-0.132363
BS_53BCKC4V	PT_97EQQMT9	Medulloblastoma	Initial CNS Tumor	DEL	-114067	Initial CNS Tumor		0.0255355	0.0261938	561	1478	1105	373	24.6856
BS_53BCKC4V	PT_97EQQMT9	Medulloblastoma	Initial CNS Tumor	DEL	-27714	Initial CNS Tumor		0.0262075	0.0382136	562	1404	773	631	41.7604
BS_53BCKC4V	PT_97EQQMT9	Medulloblastoma	Initial CNS Tumor	DEL	-276375	Initial CNS Tumor		0.0329956	0.0565454	563	892	454	438	28.9874
BS_53BCKC4V	PT_97EQQMT9	Medulloblastoma	Initial CNS Tumor	DEL	-387248	Initial CNS Tumor		0.101924	0.060675	564	133	405	-272	-18.0013
BS_53BCKC4V	PT_97EQQMT9	Medulloblastoma	Initial CNS Tumor	DUP	340938	Initial CNS Tumor		0.0641647	0.068667	565	277	340	-63	-4.16942
BS_SE8D7CWD	PT_27M5988T	Medulloblastoma	Initial CNS Tumor	DEL	-132052	Initial CNS Tumor		0.0679217	0.0882828	566	253	225	28	1.85308
BS_MC1W61N0	PT_3JNXBSHR	Medulloblastoma	Initial CNS Tumor	DEL	-453	Initial CNS Tumor		0.032593	0.0713423	567	911	325	586	38.7823
BS_5VD3BNNV	PT_GK4GVW7A	Medulloblastoma	Initial CNS Tumor	DEL	-486	Initial CNS Tumor		0.0252555	0.0330451	568	1511	908	603	39.9073
BS_5VD3BNNV	PT_GK4GVW7A	Medulloblastoma	Initial CNS Tumor	DEL	-137275	Initial CNS Tumor		0.0326718	0.010718	569	910	1438	-528	-34.9437
BS_5VD3BNNV	PT_GK4GVW7A	Medulloblastoma	Initial CNS Tumor	DUP	400398	Initial CNS Tumor		0.128033	0.104588	570	91	169	-78	-5.16214
BS_Z4YCK78X	PT_SDNP56RH	Medulloblastoma	Initial CNS Tumor	DEL	-266899	Initial CNS Tumor		0.0299714	0.0417701	571	1084	692	392	25.9431
BS_Z4YCK78X	PT_SDNP56RH	Medulloblastoma	Initial CNS Tumor	DUP	271378	Initial CNS Tumor		0.0401084	0.0542387	572	573	485	88	5.82396
BS_Z4YCK78X	PT_SDNP56RH	Medulloblastoma	Initial CNS Tumor	DEL	-428168	Initial CNS Tumor		0.0917818	0.0775911	573	165	276	-111	-7.34613
BS_Z4YCK78X	PT_SDNP56RH	Medulloblastoma	Initial CNS Tumor	DUP	457108	Initial CNS Tumor		0.0440676	0.028192	574	486	1038	-552	-36.5321
BS_Z4YCK78X	PT_SDNP56RH	Medulloblastoma	Initial CNS Tumor	DUP	153867	Initial CNS Tumor		0.0457823	0.0302605	575	453	994	-541	-35.8041
BS_Z4YCK78X	PT_SDNP56RH	Medulloblastoma	Initial CNS Tumor	DEL	-314813	Initial CNS Tumor		0.0642972	0.0684673	576	273	341	-68	-4.50033
BS_Z4YCK78X	PT_SDNP56RH	Medulloblastoma	Initial CNS Tumor	DUP	190202	Initial CNS Tumor		0.0362109	0.0396354	577	731	745	-14	-0.926539
BS_Z4YCK78X	PT_SDNP56RH	Medulloblastoma	Initial CNS Tumor	DUP	297281	Initial CNS Tumor		0.0325601	0.0286694	578	915	1026	-111	-7.34613
BS_Z4YCK78X	PT_SDNP56RH	Medulloblastoma	Initial CNS Tumor	DUP	299968	Initial CNS Tumor		0.0387551	0.0415073	579	618	702	-84	-5.55923
BS_Z4YCK78X	PT_SDNP56RH	Medulloblastoma	Initial CNS Tumor	DEL	-128824	Initial CNS Tumor		0.0388524	0.0399619	580	615	738	-123	-8.1403
BS_Z4YCK78X	PT_SDNP56RH	Medulloblastoma	Initial CNS Tumor	DEL	-24962	Initial CNS Tumor		0.078104	0.0532051	581	203	496	-293	-19.3911
BS_Z4YCK78X	PT_SDNP56RH	Medulloblastoma	Initial CNS Tumor	DEL	-137187	Initial CNS Tumor		0.0675283	0.114463	582	254	147	107	7.0814
BS_425D2JAB	PT_4Y6DS6E7	Medulloblastoma	Initial CNS Tumor	DUP	42206	Initial CNS Tumor		0.0327761	0.0256408	583	904	1121	-217	-14.3614
BS_425D2JAB	PT_4Y6DS6E7	Medulloblastoma	Initial CNS Tumor	DEL	-342	Initial CNS Tumor		0.0272884	0.0356248	584	1292	834	458	30.3111
BS_ZMV0AF4H	PT_V4MF99XB	Medulloblastoma	Initial CNS Tumor	DUP	364966	Initial CNS Tumor		0.0833767	0.126711	585	186	117	69	4.56651
BS_ZMV0AF4H	PT_V4MF99XB	Medulloblastoma	Initial CNS Tumor	DUP	215142	Initial CNS Tumor		0.116149	0.0500842	586	108	549	-441	-29.186
BS_ZMV0AF4H	PT_V4MF99XB	Medulloblastoma	Initial CNS Tumor	INV	96506	Initial CNS Tumor		0.026684	0.0173602	587	1345	1339	6	0.397088
BS_ZMV0AF4H	PT_V4MF99XB	Medulloblastoma	Initial CNS Tumor	INV	96086	Initial CNS Tumor		0.0283884	0.0238004	588	1203	1181	22	1.45599
BS_ZMV0AF4H	PT_V4MF99XB	Medulloblastoma	Initial CNS Tumor	DUP	106032	Initial CNS Tumor		0.0255796	0.0449274	589	1474	640	834	55.1952
BS_ZMV0AF4H	PT_V4MF99XB	Medulloblastoma	Initial CNS Tumor	DUP	214733	Initial CNS Tumor		0.124575	0.107442	590	97	160	-63	-4.16942
BS_ZMV0AF4H	PT_V4MF99XB	Medulloblastoma	Initial CNS Tumor	DUP	191431	Initial CNS Tumor		0.0758575	0.0914031	591	217	210	7	0.463269
BS_ZMV0AF4H	PT_V4MF99XB	Medulloblastoma	Initial CNS Tumor	DEL	-130008	Initial CNS Tumor		0.0999041	0.0871695	592	139	230	-91	-6.0225
BS_ZMV0AF4H	PT_V4MF99XB	Medulloblastoma	Initial CNS Tumor	DUP	181699	Initial CNS Tumor		0.0818003	0.170284	593	189	70	119	7.87558
BS_ZMV0AF4H	PT_V4MF99XB	Medulloblastoma	Initial CNS Tumor	DEL	-181284	Initial CNS Tumor		0.0374152	0.0691852	594	676	337	339	22.4355
BS_ZMV0AF4H	PT_V4MF99XB	Medulloblastoma	Initial CNS Tumor	DUP	195342	Initial CNS Tumor		0.107086	0.123142	595	126	128	-2	-0.132363
BS_ZMV0AF4H	PT_V4MF99XB	Medulloblastoma	Initial CNS Tumor	DEL	-194970	Initial CNS Tumor		0.0331323	0.0239735	596	882	1172	-290	-19.1926
BS_ZMV0AF4H	PT_V4MF99XB	Medulloblastoma	Initial CNS Tumor	DEL	-204549	Initial CNS Tumor		0.0536049	0.0366558	597	374	809	-435	-28.7889
BS_ZMV0AF4H	PT_V4MF99XB	Medulloblastoma	Initial CNS Tumor	DUP	204910	Initial CNS Tumor		0.0360826	0.0371164	598	742	797	-55	-3.63997
BS_R1CV479M	PT_F3S9PB94	Medulloblastoma	Initial CNS Tumor	DEL	-294	Initial CNS Tumor		0.0275752	0.0294719	599	1267	1005	262	17.3395
BS_YRGD4MKR	PT_CGAQ7KKY	Medulloblastoma	Initial CNS Tumor	DUP	124323	Initial CNS Tumor		0.0264171	0.0356158	600	1382	835	547	36.2012
BS_YRGD4MKR	PT_CGAQ7KKY	Medulloblastoma	Initial CNS Tumor	DUP	398826	Initial CNS Tumor		0.107156	0.0754221	601	125	293	-168	-11.1185
BS_YRGD4MKR	PT_CGAQ7KKY	Medulloblastoma	Initial CNS Tumor	DUP	118955	Initial CNS Tumor		0.0705018	0.0995896	602	238	178	60	3.97088
BS_AYYWDHWJ	PT_T0MRCE9A	Medulloblastoma	Deceased	DUP	195224			0.0302047	0.0590996	603	1065	418	647	42.8193
BS_AYYWDHWJ	PT_T0MRCE9A	Medulloblastoma	Deceased	DUP	74705			0.0308362	0.0490305	604	1026	562	464	30.7081
BS_CSGEJF3E	PT_7ENND7B2	Medulloblastoma	Initial CNS Tumor	DUP	358767	Initial CNS Tumor		0.134348	0.174352	605	86	65	21	1.38981
BS_CSGEJF3E	PT_7ENND7B2	Medulloblastoma	Initial CNS Tumor	DUP	494200	Initial CNS Tumor		0.142716	0.139133	606	71	103	-32	-2.1178
BS_9YPJANGX	PT_CWA1405H	Medulloblastoma	Initial CNS Tumor	DUP	97147	Initial CNS Tumor		0.0501117	0.0553185	607	403	472	-69	-4.56651
BS_YZFQG0FH	PT_VJZN69T9	Medulloblastoma	Progressive	DUP	39467	Progressive		0.0280036	0.0290073	608	1229	1013	216	14.2952
BS_YZFQG0FH	PT_VJZN69T9	Medulloblastoma	Progressive	DEL	-38745	Progressive		0.0331631	0.0315561	609	880	949	-69	-4.56651
BS_YZFQG0FH	PT_VJZN69T9	Medulloblastoma	Progressive	DUP	449170	Progressive		0.0314516	0.0251641	610	981	1133	-152	-10.0596
BS_Z4RS1691	PT_WH5PD8ZK	Medulloblastoma	Initial CNS Tumor	DUP	84740	Initial CNS Tumor		0.0258724	0.0349739	611	1436	851	585	38.7161
BS_Z4RS1691	PT_WH5PD8ZK	Medulloblastoma	Initial CNS Tumor	DUP	302181	Initial CNS Tumor		0.0946641	0.12541	612	160	120	40	2.64725
BS_Z4RS1691	PT_WH5PD8ZK	Medulloblastoma	Initial CNS Tumor	DUP	253099	Initial CNS Tumor		0.20004	0.255326	613	35	30	5	0.330907
BS_Z4RS1691	PT_WH5PD8ZK	Medulloblastoma	Initial CNS Tumor	DEL	-276875	Initial CNS Tumor		0.0264389	0.013071	614	1376	1406	-30	-1.98544
BS_Z4RS1691	PT_WH5PD8ZK	Medulloblastoma	Initial CNS Tumor	DUP	311758	Initial CNS Tumor		0.119128	0.0833416	615	105	247	-142	-9.39775
BS_Z4RS1691	PT_WH5PD8ZK	Medulloblastoma	Initial CNS Tumor	DUP	726	Initial CNS Tumor		0.033682	0.0318653	616	849	943	-94	-6.22105
BS_Z4RS1691	PT_WH5PD8ZK	Medulloblastoma	Initial CNS Tumor	DUP	358180	Initial CNS Tumor		0.0975327	0.0567352	617	147	448	-301	-19.9206
BS_W2EFWR50	PT_T0MRCE9A	Medulloblastoma	Deceased	DEL	-11662			0.031213	0.0128363	618	1001	1410	-409	-27.0682
BS_FVX5BSXD	PT_J6CREPMB	Medulloblastoma	Initial CNS Tumor	DEL	-406	Initial CNS Tumor		0.0255669	0.0454493	619	1476	627	849	56.188
BS_FVX5BSXD	PT_J6CREPMB	Medulloblastoma	Initial CNS Tumor	DEL	-1476	Initial CNS Tumor		0.0373269	0.0377301	620	681	783	-102	-6.7505
BS_FVX5BSXD	PT_J6CREPMB	Medulloblastoma	Initial CNS Tumor	DEL	-258982	Initial CNS Tumor		0.0451358	0.0343409	621	466	868	-402	-26.6049
BS_H174820R	PT_9DMMZ08D	Medulloblastoma	Initial CNS Tumor	DEL	-307	Initial CNS Tumor		0.0294955	0.0353604	622	1114	843	271	17.9351
BS_XQ33BNV0	PT_CMPNS3BQ	Medulloblastoma	Initial CNS Tumor	DUP	119997	Initial CNS Tumor		0.0496081	0.0973866	623	408	185	223	14.7584
BS_XQ33BNV0	PT_CMPNS3BQ	Medulloblastoma	Initial CNS Tumor	DEL	-406	Initial CNS Tumor		0.0359803	0.00902894	624	748	1454	-706	-46.724
BS_6AAJ8JBD	PT_T0MRCE9A	Medulloblastoma	Deceased	DUP	104294			0.0304802	0.0288223	625	1038	1019	19	1.25745
BS_6AAJ8JBD	PT_T0MRCE9A	Medulloblastoma	Deceased	DUP	195242			0.037053	0.0586318	626	693	424	269	17.8028
BS_6AAJ8JBD	PT_T0MRCE9A	Medulloblastoma	Deceased	DUP	74761			0.0312925	0.0307447	627	993	980	13	0.860357
BS_N4B3WB8W	PT_RFB07MZS	Medulloblastoma	Initial CNS Tumor	DUP	182852	Initial CNS Tumor		0.0527375	0.0332195	628	384	901	-517	-34.2158
BS_N4B3WB8W	PT_RFB07MZS	Medulloblastoma	Initial CNS Tumor	DEL	-118995	Initial CNS Tumor		0.0382712	0.0368294	629	638	804	-166	-10.9861
BS_X2VRDBVG	PT_WF4Q4SF2	Medulloblastoma	Initial CNS Tumor	DEL	-321508	Initial CNS Tumor		0.0255723	0.014014	630	1475	1396	79	5.22833
BS_X2VRDBVG	PT_WF4Q4SF2	Medulloblastoma	Initial CNS Tumor	DUP	330357	Initial CNS Tumor		0.0380203	0.0513878	631	651	532	119	7.87558
BS_X2VRDBVG	PT_WF4Q4SF2	Medulloblastoma	Initial CNS Tumor	DEL	-416934	Initial CNS Tumor		0.0478823	0.0143509	632	423	1391	-968	-64.0635
BS_X2VRDBVG	PT_WF4Q4SF2	Medulloblastoma	Initial CNS Tumor	DUP	276933	Initial CNS Tumor		0.115375		633	110	1502.5	-1392.5	-92.1575
BS_X2VRDBVG	PT_WF4Q4SF2	Medulloblastoma	Initial CNS Tumor	DEL	-2210	Initial CNS Tumor		0.027086	0.00542949	634	1313	1475	-162	-10.7214
BS_X2VRDBVG	PT_WF4Q4SF2	Medulloblastoma	Initial CNS Tumor	DEL	-158834	Initial CNS Tumor		0.0328438	0.0354156	635	902	840	62	4.10324
BS_X2VRDBVG	PT_WF4Q4SF2	Medulloblastoma	Initial CNS Tumor	DEL	-58408	Initial CNS Tumor		0.0560218	0.0843755	636	339	240	99	6.55195
BS_X2VRDBVG	PT_WF4Q4SF2	Medulloblastoma	Initial CNS Tumor	INV	107864	Initial CNS Tumor		0.0261446	0.0246199	637	1414	1151	263	17.4057
BS_X2VRDBVG	PT_WF4Q4SF2	Medulloblastoma	Initial CNS Tumor	DEL	-252860	Initial CNS Tumor		0.0366537	0.0429934	638	715	682	33	2.18398
BS_X2VRDBVG	PT_WF4Q4SF2	Medulloblastoma	Initial CNS Tumor	DEL	-176542	Initial CNS Tumor		0.044293	0.0118321	639	478	1419	-941	-62.2766
BS_X2VRDBVG	PT_WF4Q4SF2	Medulloblastoma	Initial CNS Tumor	DEL	-262531	Initial CNS Tumor		0.0265183	0.0163142	640	1365	1364	1	0.0661813
BS_X2VRDBVG	PT_WF4Q4SF2	Medulloblastoma	Initial CNS Tumor	DEL	-88730	Initial CNS Tumor		0.0649294	0.0582839	641	270	430	-160	-10.589
BS_X2VRDBVG	PT_WF4Q4SF2	Medulloblastoma	Initial CNS Tumor	DEL	-431447	Initial CNS Tumor		0.0797247	0.043866	642	196	663	-467	-30.9067
BS_N2KTPMH1	PT_34MDR40C	Medulloblastoma	Initial CNS Tumor	DEL	-240428	Initial CNS Tumor		0.0370403	0.0473817	643	694	595	99	6.55195
BS_KAZENYZE	PT_0WMP712K	Medulloblastoma	Initial CNS Tumor	DEL	-43250	Initial CNS Tumor		0.0258231	0.0217378	644	1440	1239	201	13.3024
BS_9WNRPT1P	PT_T0MRCE9A	Medulloblastoma	Deceased	DEL	-96662			0.0261902	0.0277653	645	1407	1055	352	23.2958
BS_9WNRPT1P	PT_T0MRCE9A	Medulloblastoma	Deceased	DUP	195221			0.035343	0.040875	646	778	712	66	4.36797
BS_Q03MVGN6	PT_23NZGSRJ	Medulloblastoma	Deceased	INV	25091			0.025339	0.0216405	647	1498	1241	257	17.0086
BS_T5HPW4Z0	PT_ZG4J0EK0	Medulloblastoma	Initial CNS Tumor	DEL	-154564	Initial CNS Tumor		0.0552292	0.0494544	648	348	557	-209	-13.8319
BS_T5HPW4Z0	PT_ZG4J0EK0	Medulloblastoma	Initial CNS Tumor	DUP	154924	Initial CNS Tumor		0.0446279	0.0349067	649	473	852	-379	-25.0827
BS_T5HPW4Z0	PT_ZG4J0EK0	Medulloblastoma	Initial CNS Tumor	DUP	96969	Initial CNS Tumor		0.0300761	0.0517954	650	1075	524	551	36.4659
BS_T5HPW4Z0	PT_ZG4J0EK0	Medulloblastoma	Initial CNS Tumor	DEL	-315198	Initial CNS Tumor		0.124847	0.128333	651	95.5	112.5	-17	-1.12508
BS_T5HPW4Z0	PT_ZG4J0EK0	Medulloblastoma	Initial CNS Tumor	DUP	119524	Initial CNS Tumor		0.0271389	0.0126158	652	1309	1413	-104	-6.88286
BS_T5HPW4Z0	PT_ZG4J0EK0	Medulloblastoma	Initial CNS Tumor	DUP	427584	Initial CNS Tumor		0.0352441	0.0239443	653	783.5	1173.5	-390	-25.8107
BS_T5HPW4Z0	PT_ZG4J0EK0	Medulloblastoma	Initial CNS Tumor	DEL	-419	Initial CNS Tumor		0.0342013	0.00647145	654	830	1470	-640	-42.3561
BS_B94PF9E1	PT_0DWRY9ZX	Medulloblastoma	Recurrence	DUP	326466	Progressive		0.076352	0.0527327	655	211	511	-300	-19.8544
BS_B94PF9E1	PT_0DWRY9ZX	Medulloblastoma	Recurrence	DUP	214300	Progressive		0.143573	0.147476	656	68	90	-22	-1.45599
BS_B94PF9E1	PT_0DWRY9ZX	Medulloblastoma	Recurrence	DUP	161563	Progressive		0.036283	0.0209518	657	728	1264	-536	-35.4732
BS_B94PF9E1	PT_0DWRY9ZX	Medulloblastoma	Recurrence	DUP	167955	Progressive		0.0361773	0.0630019	658	732	380	352	23.2958
BS_YK0W9RM3	PT_R604JG6B	Medulloblastoma	Deceased	DEL	-124630			0.0500416	0.0381537	659	405	776	-371	-24.5533
BS_SFH8TGKT	PT_D215EQAP	Medulloblastoma	Initial CNS Tumor	DUP	263789	Initial CNS Tumor		0.0873265	0.0557899	660	178	464	-286	-18.9279
BS_SFH8TGKT	PT_D215EQAP	Medulloblastoma	Initial CNS Tumor	DUP	492592	Initial CNS Tumor		0.267988	0.182033	661	16	61	-45	-2.97816
BS_SFH8TGKT	PT_D215EQAP	Medulloblastoma	Initial CNS Tumor	DUP	228385	Initial CNS Tumor		0.0443586	0.0447373	662	476	644	-168	-11.1185
BS_SFH8TGKT	PT_D215EQAP	Medulloblastoma	Initial CNS Tumor	DUP	383786	Initial CNS Tumor		0.0427908	0.0514375	663	520	530	-10	-0.661813
BS_SFH8TGKT	PT_D215EQAP	Medulloblastoma	Initial CNS Tumor	INV	326118	Initial CNS Tumor		0.0330593	0.0405838	664	886	721	165	10.9199
BS_SFH8TGKT	PT_D215EQAP	Medulloblastoma	Initial CNS Tumor	DUP	232501	Initial CNS Tumor		0.0442186	0.0399308	665	481	739	-258	-17.0748
BS_SFH8TGKT	PT_D215EQAP	Medulloblastoma	Initial CNS Tumor	DEL	-470	Initial CNS Tumor		0.0260043	0.0389188	666	1430	761	669	44.2753
BS_HKCEZ21S	PT_K71TQSF4	Medulloblastoma	Deceased	DUP	277772			0.0288237	0.0262955	667	1162	1098	64	4.23561
BS_HKCEZ21S	PT_K71TQSF4	Medulloblastoma	Deceased	DUP	466813			0.253217	0.228808	668	21	36	-15	-0.99272
BS_MEPW36WF	PT_RJ98S3KZ	Medulloblastoma	Initial CNS Tumor	DEL	-38823	Initial CNS Tumor		0.0327174	0.0207611	669	909	1269	-360	-23.8253
BS_MEPW36WF	PT_RJ98S3KZ	Medulloblastoma	Initial CNS Tumor	DEL	-74840	Initial CNS Tumor		0.0286478	0.0185315	670	1188	1318	-130	-8.60357
BS_MEPW36WF	PT_RJ98S3KZ	Medulloblastoma	Initial CNS Tumor	DUP	133887	Initial CNS Tumor		0.0656818	0.058373	671	265	429	-164	-10.8537
BS_MEPW36WF	PT_RJ98S3KZ	Medulloblastoma	Initial CNS Tumor	DEL	-334	Initial CNS Tumor		0.0344503	0.0468942	672	824	605	219	14.4937
BS_70FKSKM9	PT_GH6HM5QF	Medulloblastoma	Initial CNS Tumor	DUP	300088	Initial CNS Tumor		0.137309	0.116642	673	78	138	-60	-3.97088
BS_70FKSKM9	PT_GH6HM5QF	Medulloblastoma	Initial CNS Tumor	DEL	-57552	Initial CNS Tumor		0.0420236	0.048314	674	535	575	-40	-2.64725
BS_70FKSKM9	PT_GH6HM5QF	Medulloblastoma	Initial CNS Tumor	DEL	-60360	Initial CNS Tumor		0.0324342	0.0214593	675	921	1250	-329	-21.7737
BS_7D5JNF95	PT_DY2GNA83	Medulloblastoma	Deceased	INV	326378			0.0287962	0.0392835	676	1166	754	412	27.2667
BS_7D5JNF95	PT_DY2GNA83	Medulloblastoma	Deceased	DEL	-48699			0.0394109	0.0585911	677	598	425	173	11.4494
BS_7D5JNF95	PT_DY2GNA83	Medulloblastoma	Deceased	DUP	50808			0.0858469	0.0691814	678	184	338	-154	-10.1919
BS_7D5JNF95	PT_DY2GNA83	Medulloblastoma	Deceased	DEL	-320846			0.0684525	0.0566637	679	247.5	451.5	-204	-13.501
BS_110K2FF7	PT_1TQA3ZS2	Medulloblastoma	Initial CNS Tumor	DUP	92550	Initial CNS Tumor		0.0337902	0.0298956	680	845	999	-154	-10.1919
BS_110K2FF7	PT_1TQA3ZS2	Medulloblastoma	Initial CNS Tumor	INV	348978	Initial CNS Tumor		0.0375648	0.0401425	681	668	735	-67	-4.43415
BS_110K2FF7	PT_1TQA3ZS2	Medulloblastoma	Initial CNS Tumor	INV	348437	Initial CNS Tumor		0.0392027	0.041676	682	602	696	-94	-6.22105
BS_17F90QBV	PT_R604JG6B	Medulloblastoma	Deceased	DUP	103555			0.0373757	0.0746536	683	677	298	379	25.0827
BS_17F90QBV	PT_R604JG6B	Medulloblastoma	Deceased	DUP	1015			0.03025	0.0646909	684	1062	367	695	45.996
BS_185Q218S	PT_PABK01H0	Medulloblastoma	Initial CNS Tumor	DEL	-495	Initial CNS Tumor		0.0266547	0.00950583	685	1350	1452	-102	-6.7505
BS_185Q218S	PT_PABK01H0	Medulloblastoma	Initial CNS Tumor	DUP	120109	Initial CNS Tumor		0.0420939	0.0576078	686	534	438	96	6.35341
BS_PEGR2M22	PT_9SWHWA5Q	Medulloblastoma	Initial CNS Tumor	DUP	289300	Initial CNS Tumor		0.0742395	0.0461763	687	221	614	-393	-26.0093
BS_PEGR2M22	PT_9SWHWA5Q	Medulloblastoma	Initial CNS Tumor	DUP	204243	Initial CNS Tumor		0.0380123	0.0466496	688	652	606	46	3.04434
BS_PEGR2M22	PT_9SWHWA5Q	Medulloblastoma	Initial CNS Tumor	DEL	-26944	Initial CNS Tumor		0.025705	0.0155391	689	1455	1380	75	4.9636
BS_DH9NX6ZR	PT_G9XKWA3N	Medulloblastoma	Initial CNS Tumor	DEL	-123996	Initial CNS Tumor		0.0282471	0.0368971	690	1212	803	409	27.0682
BS_DH9NX6ZR	PT_G9XKWA3N	Medulloblastoma	Initial CNS Tumor	DUP	483679	Initial CNS Tumor		0.147562	0.195169	691	64	51	13	0.860357
BS_DH9NX6ZR	PT_G9XKWA3N	Medulloblastoma	Initial CNS Tumor	DUP	125439	Initial CNS Tumor		0.0313857	0.0219809	692	985	1232	-247	-16.3468
BS_DH9NX6ZR	PT_G9XKWA3N	Medulloblastoma	Initial CNS Tumor	DEL	-125105	Initial CNS Tumor		0.059072	0.0456234	693	307	624	-317	-20.9795
BS_DH9NX6ZR	PT_G9XKWA3N	Medulloblastoma	Initial CNS Tumor	DEL	-327	Initial CNS Tumor		0.0261251	0.0240682	694	1417	1165	252	16.6777
BS_DH9NX6ZR	PT_G9XKWA3N	Medulloblastoma	Initial CNS Tumor	DUP	10082	Initial CNS Tumor		0.0369065	0.0412241	695	695	706	-11	-0.727995
BS_ESEAV1TN	PT_QF2ZH1V5	Medulloblastoma	Initial CNS Tumor	DEL	-142463	Initial CNS Tumor		0.0253821	0.028483	696	1491	1032	459	30.3772
BS_R8820GP1	PT_V0C2E99Z	Medulloblastoma	Initial CNS Tumor	DEL	-124108	Initial CNS Tumor		0.0256836	0.0238065	697	1460	1179	281	18.597
BS_R8820GP1	PT_V0C2E99Z	Medulloblastoma	Initial CNS Tumor	DUP	4499	Initial CNS Tumor		0.0272971	0.0224639	698	1291	1218	73	4.83124
BS_R8820GP1	PT_V0C2E99Z	Medulloblastoma	Initial CNS Tumor	DEL	-75574	Initial CNS Tumor		0.0623066	0.0911168	699	286	214	72	4.76506
BS_R8820GP1	PT_V0C2E99Z	Medulloblastoma	Initial CNS Tumor	DEL	-348638	Initial CNS Tumor		0.231329	0.247667	700	25	31	-6	-0.397088
BS_R8820GP1	PT_V0C2E99Z	Medulloblastoma	Initial CNS Tumor	DUP	445913	Initial CNS Tumor		0.160001	0.207531	701	57	44	13	0.860357
BS_R8820GP1	PT_V0C2E99Z	Medulloblastoma	Initial CNS Tumor	DEL	-9705	Initial CNS Tumor		0.0418181	0.0978344	702	542	184	358	23.6929
BS_R8820GP1	PT_V0C2E99Z	Medulloblastoma	Initial CNS Tumor	DEL	-1878	Initial CNS Tumor		0.0341622	0.0417474	703	833	694	139	9.19921
BS_R8820GP1	PT_V0C2E99Z	Medulloblastoma	Initial CNS Tumor	INV	492512	Initial CNS Tumor		0.0330539	0.0270726	704	887	1075	-188	-12.4421
BS_R8820GP1	PT_V0C2E99Z	Medulloblastoma	Initial CNS Tumor	DEL	-310781	Initial CNS Tumor		0.0270865	0.0406739	705	1312	719	593	39.2455
BS_NMQTPVFW	PT_7QKGGMKV	Medulloblastoma	Initial CNS Tumor	DEL	-474182	Initial CNS Tumor		0.191002	0.145942	706	39	92	-53	-3.50761
BS_NMQTPVFW	PT_7QKGGMKV	Medulloblastoma	Initial CNS Tumor	DEL	-256883	Initial CNS Tumor		0.0376598	0.0235632	707	663	1188	-525	-34.7452
BS_NMQTPVFW	PT_7QKGGMKV	Medulloblastoma	Initial CNS Tumor	DEL	-114347	Initial CNS Tumor		0.0418553	0.0469748	708	540	602	-62	-4.10324
BS_10V9SAG8	PT_YFS3AWC0	Medulloblastoma	Initial CNS Tumor	DEL	-43579	Initial CNS Tumor		0.0295073	0.0351025	709	1111	848	263	17.4057
BS_10V9SAG8	PT_YFS3AWC0	Medulloblastoma	Initial CNS Tumor	DUP	242953	Initial CNS Tumor		0.0424656	0.106176	710	522	165	357	23.6267
BS_10V9SAG8	PT_YFS3AWC0	Medulloblastoma	Initial CNS Tumor	DUP	98451	Initial CNS Tumor		0.0397743	0.0388026	711	588	762	-174	-11.5156
BS_10V9SAG8	PT_YFS3AWC0	Medulloblastoma	Initial CNS Tumor	DEL	-119873	Initial CNS Tumor		0.0263357	0.028255	712	1392	1037	355	23.4944
BS_HZNKSQ17	PT_CXT81GRM	Medulloblastoma	Initial CNS Tumor	DUP	339107	Initial CNS Tumor		0.390163	0.352269	713	4	12	-8	-0.529451
BS_HZNKSQ17	PT_CXT81GRM	Medulloblastoma	Initial CNS Tumor	DEL	-240502	Initial CNS Tumor		0.0385839	0.0392317	714	623	756	-133	-8.80212
BS_HZNKSQ17	PT_CXT81GRM	Medulloblastoma	Initial CNS Tumor	DEL	-6070	Initial CNS Tumor		0.0352015	0.0302963	715	789	991	-202	-13.3686
BS_HZNKSQ17	PT_CXT81GRM	Medulloblastoma	Initial CNS Tumor	DUP	438364	Initial CNS Tumor		0.0656403	0.103764	716	266	171	95	6.28723
BS_9168FYE6	PT_64C7QNBP	Medulloblastoma	Initial CNS Tumor	DUP	1810	Initial CNS Tumor		0.0265929	0.0236925	717	1359	1184	175	11.5817
BS_DYMSB5M3	PT_HB3CXEX6	Medulloblastoma	Initial CNS Tumor	DUP	217821	Initial CNS Tumor		0.0363951	0.0335885	718	723	892	-169	-11.1846
BS_0J5GC803	PT_XX2VW3D9	Medulloblastoma	Initial CNS Tumor	DEL	-23238	Initial CNS Tumor		0.026611	0.0386473	719	1357	765	592	39.1794
BS_0J5GC803	PT_XX2VW3D9	Medulloblastoma	Initial CNS Tumor	DEL	-272666	Initial CNS Tumor		0.0783871	0.105252	720	201	168	33	2.18398
BS_0J5GC803	PT_XX2VW3D9	Medulloblastoma	Initial CNS Tumor	DEL	-276	Initial CNS Tumor		0.0288508	0.0331613	721	1157	905	252	16.6777
BS_0J5GC803	PT_XX2VW3D9	Medulloblastoma	Initial CNS Tumor	DEL	-334	Initial CNS Tumor		0.0254513	0.0235235	722	1484.5	1189.5	295	19.5235
BS_0J5GC803	PT_XX2VW3D9	Medulloblastoma	Initial CNS Tumor	DEL	-387	Initial CNS Tumor		0.0452523	0.0435235	723	463	671	-208	-13.7657
BS_0J5GC803	PT_XX2VW3D9	Medulloblastoma	Initial CNS Tumor	DUP	18756	Initial CNS Tumor		0.0531611	0.0447202	724	376	645	-269	-17.8028
BS_0J5GC803	PT_XX2VW3D9	Medulloblastoma	Initial CNS Tumor	DEL	-18170	Initial CNS Tumor		0.0303642	0.0560206	725	1052	462	590	39.047
BS_0J5GC803	PT_XX2VW3D9	Medulloblastoma	Initial CNS Tumor	DEL	-194	Initial CNS Tumor		0.0267784	0.0336298	726	1339	888	451	29.8478
BS_0J5GC803	PT_XX2VW3D9	Medulloblastoma	Initial CNS Tumor	DEL	-314	Initial CNS Tumor		0.0265918	0.0662962	727	1360	357	1003	66.3799
BS_0J5GC803	PT_XX2VW3D9	Medulloblastoma	Initial CNS Tumor	DEL	-210	Initial CNS Tumor		0.0461963	0.0401716	728	443.5	732.5	-289	-19.1264
BS_0J5GC803	PT_XX2VW3D9	Medulloblastoma	Initial CNS Tumor	DEL	-283	Initial CNS Tumor		0.0309798	0.0258917	729	1016.5	1112.5	-96	-6.35341
BS_0J5GC803	PT_XX2VW3D9	Medulloblastoma	Initial CNS Tumor	DEL	-356983	Initial CNS Tumor		0.17412	0.148131	730	46	88	-42	-2.77962
BS_0J5GC803	PT_XX2VW3D9	Medulloblastoma	Initial CNS Tumor	DEL	-263	Initial CNS Tumor		0.0252578	0.0162937	731	1510	1365	145	9.59629
BS_0J5GC803	PT_XX2VW3D9	Medulloblastoma	Initial CNS Tumor	DEL	-181	Initial CNS Tumor		0.0261634	0.0171208	732	1411	1349	62	4.10324
BS_0J5GC803	PT_XX2VW3D9	Medulloblastoma	Initial CNS Tumor	DEL	-202	Initial CNS Tumor		0.026051	0.014144	733	1424.5	1393.5	31	2.05162
BS_0J5GC803	PT_XX2VW3D9	Medulloblastoma	Initial CNS Tumor	DEL	-487116	Initial CNS Tumor		0.032028	0.0443935	734	948	650	298	19.722
BS_0J5GC803	PT_XX2VW3D9	Medulloblastoma	Initial CNS Tumor	DEL	-429	Initial CNS Tumor		0.0338487	0.0634798	735	842	375	467	30.9067
BS_0J5GC803	PT_XX2VW3D9	Medulloblastoma	Initial CNS Tumor	DEL	-296317	Initial CNS Tumor		0.05846	0.0360802	736	313	828	-515	-34.0834
BS_0J5GC803	PT_XX2VW3D9	Medulloblastoma	Initial CNS Tumor	DEL	-307	Initial CNS Tumor		0.0294955	0.0353604	737	1114	843	271	17.9351
BS_6P8GWSCZ	PT_MYNKT1TK	Medulloblastoma	Deceased	DUP	104994			0.0349234	0.0528558	738	798.5	504.5	294	19.4573
BS_6P8GWSCZ	PT_MYNKT1TK	Medulloblastoma	Deceased	DUP	334402			0.136458	0.135716	739	82	107	-25	-1.65453
BS_6P8GWSCZ	PT_MYNKT1TK	Medulloblastoma	Deceased	DUP	70989			0.0366968	0.0477335	740	709.5	584.5	125	8.27267
BS_6P8GWSCZ	PT_MYNKT1TK	Medulloblastoma	Deceased	DUP	138455			0.0254043	0.0209632	741	1488	1261	227	15.0232
BS_6P8GWSCZ	PT_MYNKT1TK	Medulloblastoma	Deceased	DEL	-43935			0.0266776	0.0285516	742	1346	1030	316	20.9133
BS_6P8GWSCZ	PT_MYNKT1TK	Medulloblastoma	Deceased	INV	22279			0.0278726	0.0292047	743	1238	1009	229	15.1555
BS_6P8GWSCZ	PT_MYNKT1TK	Medulloblastoma	Deceased	INV	22272			0.0359513	0.0316106	744	749	947	-198	-13.1039
BS_6P8GWSCZ	PT_MYNKT1TK	Medulloblastoma	Deceased	DUP	144385			0.0286635	0.0109224	745	1183.5	1430.5	-247	-16.3468
BS_6P8GWSCZ	PT_MYNKT1TK	Medulloblastoma	Deceased	DUP	303399			0.0551109	0.0717394	746	350	323	27	1.7869
BS_XEWFB0YN	PT_59H1TPQS	Medulloblastoma	Initial CNS Tumor	DUP	741	Initial CNS Tumor		0.0272539		747	1294	1502.5	-208.5	-13.7988
BS_XEWFB0YN	PT_59H1TPQS	Medulloblastoma	Initial CNS Tumor	DEL	-890	Initial CNS Tumor		0.0258309	0.0161792	748	1439	1368	71	4.69887
BS_XEWFB0YN	PT_59H1TPQS	Medulloblastoma	Initial CNS Tumor	DUP	236294	Initial CNS Tumor		0.101411	0.0946899	749	134	194	-60	-3.97088
BS_XEWFB0YN	PT_59H1TPQS	Medulloblastoma	Initial CNS Tumor	DEL	-66067	Initial CNS Tumor		0.0271401	0.023324	750	1308	1194	114	7.54467
BS_XEWFB0YN	PT_59H1TPQS	Medulloblastoma	Initial CNS Tumor	DEL	-453	Initial CNS Tumor		0.0287916	0.0305613	751	1167	984	183	12.1112
BS_XEWFB0YN	PT_59H1TPQS	Medulloblastoma	Initial CNS Tumor	DEL	-455	Initial CNS Tumor		0.0277959	0.0252611	752	1243	1130	113	7.47849
BS_RG9W7TH4	PT_MYNKT1TK	Medulloblastoma	Deceased	DUP	104994			0.0349234	0.0528558	753	798.5	504.5	294	19.4573
BS_RG9W7TH4	PT_MYNKT1TK	Medulloblastoma	Deceased	DUP	144385			0.0286635	0.0109224	754	1183.5	1430.5	-247	-16.3468
BS_Z4BH9ZFG	PT_A0V7V4N0	Medulloblastoma	Initial CNS Tumor	DUP	175053	Initial CNS Tumor		0.033574	0.0302607	755	855	993	-138	-9.13302
BS_Z4BH9ZFG	PT_A0V7V4N0	Medulloblastoma	Initial CNS Tumor	DUP	141425	Initial CNS Tumor		0.0271829	0.0397651	756	1303	743	560	37.0615
BS_Z4BH9ZFG	PT_A0V7V4N0	Medulloblastoma	Initial CNS Tumor	DUP	95057	Initial CNS Tumor		0.0266475	0.0126636	757	1354	1412	-58	-3.83852
BS_7GF5144B	PT_84ZTC7PV	Medulloblastoma	Initial CNS Tumor	DUP	81714	Initial CNS Tumor		0.0442482	0.0539148	758	480	491	-11	-0.727995
BS_7GF5144B	PT_84ZTC7PV	Medulloblastoma	Initial CNS Tumor	INV	483550	Initial CNS Tumor		0.0730391	0.0801078	759	225	264	-39	-2.58107
BS_7GF5144B	PT_84ZTC7PV	Medulloblastoma	Initial CNS Tumor	DUP	446089	Initial CNS Tumor		0.0660395	0.122036	760	261	131	130	8.60357
BS_7GF5144B	PT_84ZTC7PV	Medulloblastoma	Initial CNS Tumor	DEL	-425714	Initial CNS Tumor		0.0354884	0.0260324	761	771	1110	-339	-22.4355
BS_7GF5144B	PT_84ZTC7PV	Medulloblastoma	Initial CNS Tumor	INV	223050	Initial CNS Tumor		0.0329275	0.0222306	762	896	1226	-330	-21.8398
BS_7GF5144B	PT_84ZTC7PV	Medulloblastoma	Initial CNS Tumor	DEL	-233413	Initial CNS Tumor		0.160761	0.121678	763	54	133	-79	-5.22833
BS_7GF5144B	PT_84ZTC7PV	Medulloblastoma	Initial CNS Tumor	DUP	203127	Initial CNS Tumor		0.0713901	0.0767317	764	235	284	-49	-3.24289
BS_7GF5144B	PT_84ZTC7PV	Medulloblastoma	Initial CNS Tumor	DEL	-178050	Initial CNS Tumor		0.177588	0.123829	765	43	124	-81	-5.36069
BS_7GF5144B	PT_84ZTC7PV	Medulloblastoma	Initial CNS Tumor	DUP	90434	Initial CNS Tumor		0.0317407	0.0165823	766	968	1358	-390	-25.8107
BS_7GF5144B	PT_84ZTC7PV	Medulloblastoma	Initial CNS Tumor	DEL	-238223	Initial CNS Tumor		0.0537191	0.0747483	767	371	296	75	4.9636
BS_7GF5144B	PT_84ZTC7PV	Medulloblastoma	Initial CNS Tumor	DUP	178285	Initial CNS Tumor		0.209359	0.266593	768	30	25	5	0.330907
BS_XNTQBZAJ	PT_X1XVE1XX	Medulloblastoma	Initial CNS Tumor	DUP	92508	Initial CNS Tumor		0.0254408	0.0219066	769	1487	1233	254	16.8101
BS_XNTQBZAJ	PT_X1XVE1XX	Medulloblastoma	Initial CNS Tumor	DUP	36241	Initial CNS Tumor		0.0875075	0.0552735	770	177	473	-296	-19.5897
BS_XNTQBZAJ	PT_X1XVE1XX	Medulloblastoma	Initial CNS Tumor	DUP	450	Initial CNS Tumor		0.0253744	0.0223077	771	1494	1223	271	17.9351
BS_XNTQBZAJ	PT_X1XVE1XX	Medulloblastoma	Initial CNS Tumor	DEL	-365	Initial CNS Tumor		0.0257034	0.0194391	772	1458	1293	165	10.9199
BS_R8F3DR5F	PT_6H0WGQ6E	Medulloblastoma	Initial CNS Tumor	DUP	389197	Initial CNS Tumor		0.0349798	0.0432171	773	793	677	116	7.67704
BS_R8F3DR5F	PT_6H0WGQ6E	Medulloblastoma	Initial CNS Tumor	DUP	209976	Initial CNS Tumor		0.0670275	0.0377026	774	257	784	-527	-34.8776
BS_R8F3DR5F	PT_6H0WGQ6E	Medulloblastoma	Initial CNS Tumor	DEL	-1185	Initial CNS Tumor		0.0258515	0.0374034	775	1437	791	646	42.7531
BS_1A406WSZ	PT_HRHWFPW7	Medulloblastoma	Initial CNS Tumor	INV	283517	Initial CNS Tumor		0.0274228	0.0180726	776	1278	1328	-50	-3.30907
BS_1A406WSZ	PT_HRHWFPW7	Medulloblastoma	Initial CNS Tumor	DEL	-194913	Initial CNS Tumor		0.0267313	0.0262199	777	1342	1104	238	15.7512
BS_1A406WSZ	PT_HRHWFPW7	Medulloblastoma	Initial CNS Tumor	DUP	311969	Initial CNS Tumor		0.125159	0.206698	778	94	45	49	3.24289
BS_RQS2C7G5	PT_NTG1EJGA	Medulloblastoma	Initial CNS Tumor	DUP	240425	Initial CNS Tumor		0.0377332	0.0455293	779	660	625	35	2.31635
BS_ZGSTZCYN	PT_0DWRY9ZX	Medulloblastoma	Recurrence	DUP	326466	Progressive		0.076352	0.0527327	780	211	511	-300	-19.8544
BS_ZGSTZCYN	PT_0DWRY9ZX	Medulloblastoma	Recurrence	DEL	-100298	Progressive		0.106757		781	127	1502.5	-1375.5	-91.0324
BS_ZGSTZCYN	PT_0DWRY9ZX	Medulloblastoma	Recurrence	DUP	214300	Progressive		0.143573	0.147476	782	68	90	-22	-1.45599
BS_ZGSTZCYN	PT_0DWRY9ZX	Medulloblastoma	Recurrence	DUP	161563	Progressive		0.036283	0.0209518	783	728	1264	-536	-35.4732
BS_DKF4CQB4	PT_BAH54SVM	Medulloblastoma	Initial CNS Tumor	DEL	-256895	Initial CNS Tumor		0.0318063	0.0193156	784	964	1299	-335	-22.1707
BS_P3P96WCD	PT_D7KMPYTZ	Medulloblastoma	Initial CNS Tumor	DEL	-103699	Initial CNS Tumor		0.0289876	0.0195855	785	1146	1291	-145	-9.59629
BS_1CZPVCXR	PT_9S6WMQ92	Medulloblastoma	Progressive	DEL	-32526	Progressive		0.0364164	0.0201528	786	721	1279	-558	-36.9292
BS_1CZPVCXR	PT_9S6WMQ92	Medulloblastoma	Progressive	DUP	5942	Progressive		0.0282222	0.0129168	787	1214	1407	-193	-12.773
BS_1CZPVCXR	PT_9S6WMQ92	Medulloblastoma	Progressive	DUP	236015	Progressive		0.0363848	0.0200899	788	724	1281	-557	-36.863
BS_1CZPVCXR	PT_9S6WMQ92	Medulloblastoma	Progressive	DEL	-15554	Progressive		0.029772	0.0336237	789	1095	889	206	13.6334
BS_1CZPVCXR	PT_9S6WMQ92	Medulloblastoma	Progressive	DEL	-123570	Progressive		0.0527456	0.0278022	790	383	1052	-669	-44.2753
BS_1CZPVCXR	PT_9S6WMQ92	Medulloblastoma	Progressive	DEL	-326551	Progressive		0.0887861	0.0841385	791	173.5	241.5	-68	-4.50033
BS_1CZPVCXR	PT_9S6WMQ92	Medulloblastoma	Progressive	DUP	107481	Progressive		0.0491017	0.0805505	792	416	261	155	10.2581
BS_1CZPVCXR	PT_9S6WMQ92	Medulloblastoma	Progressive	DUP	296542	Progressive		0.0524782	0.0378065	793	385	780	-395	-26.1416
BS_PVZJCXS1	PT_DACV00WF	Medulloblastoma	Initial CNS Tumor	DUP	8698	Initial CNS Tumor		0.0273867	0.0335254	794	1281	894	387	25.6122
BS_PVZJCXS1	PT_DACV00WF	Medulloblastoma	Initial CNS Tumor	DEL	-78419	Initial CNS Tumor		0.115366	0.0825361	795	111	249	-138	-9.13302
BS_PVZJCXS1	PT_DACV00WF	Medulloblastoma	Initial CNS Tumor	DUP	456100	Initial CNS Tumor		0.0281682	0.0193118	796	1219	1300	-81	-5.36069
BS_95ERKNCZ	PT_MYNKT1TK	Medulloblastoma	Deceased	DUP	104994			0.0349234	0.0528558	797	798.5	504.5	294	19.4573
BS_95ERKNCZ	PT_MYNKT1TK	Medulloblastoma	Deceased	DUP	353791			0.0390612	0.0326984	798	606	921	-315	-20.8471
BS_95ERKNCZ	PT_MYNKT1TK	Medulloblastoma	Deceased	DUP	117597			0.0562392	0.13787	799	338	104	234	15.4864
BS_95ERKNCZ	PT_MYNKT1TK	Medulloblastoma	Deceased	DUP	144385			0.0286635	0.0109224	800	1183.5	1430.5	-247	-16.3468
BS_S5V1KZRF	PT_9N8B4X3E	Medulloblastoma	Initial CNS Tumor	DUP	70817	Initial CNS Tumor		0.0386371	0.0249349	801	621	1141	-520	-34.4143
BS_QYHHN0W2	PT_T0MRCE9A	Medulloblastoma	Deceased	DUP	104302			0.0298037	0.0319564	802	1093	938	155	10.2581
BS_QYHHN0W2	PT_T0MRCE9A	Medulloblastoma	Deceased	DUP	195196			0.0293812	0.058121	803	1122	431	691	45.7313
BS_QYHHN0W2	PT_T0MRCE9A	Medulloblastoma	Deceased	DUP	722			0.0261493	0.0373247	804	1413	792	621	41.0986
BS_7PKPNFFK	PT_D1WJ3BJX	Medulloblastoma	Initial CNS Tumor	DUP	284471	Initial CNS Tumor		0.0382235	0.0217928	805	641	1236	-595	-39.3779
BS_7PKPNFFK	PT_D1WJ3BJX	Medulloblastoma	Initial CNS Tumor	DUP	127315	Initial CNS Tumor		0.0732591	0.0678366	806	224	344	-120	-7.94176
BS_7PKPNFFK	PT_D1WJ3BJX	Medulloblastoma	Initial CNS Tumor	DEL	-357030	Initial CNS Tumor		0.170858	0.192676	807	48	52	-4	-0.264725
BS_7PKPNFFK	PT_D1WJ3BJX	Medulloblastoma	Initial CNS Tumor	DUP	116500	Initial CNS Tumor		0.048546	0.0539964	808	418	488	-70	-4.63269
BS_7PKPNFFK	PT_D1WJ3BJX	Medulloblastoma	Initial CNS Tumor	DEL	-181	Initial CNS Tumor		0.0261634	0.0171208	809	1411	1349	62	4.10324
BS_7PKPNFFK	PT_D1WJ3BJX	Medulloblastoma	Initial CNS Tumor	DUP	169083	Initial CNS Tumor		0.0703147	0.0546989	810	239	478	-239	-15.8173
BS_7PKPNFFK	PT_D1WJ3BJX	Medulloblastoma	Initial CNS Tumor	DUP	211458	Initial CNS Tumor		0.0280546	0.0164905	811	1226	1361	-135	-8.93448
BS_GZ5QQYZ7	PT_DY2GNA83	Medulloblastoma	Deceased	DEL	-320846			0.0684525	0.0566637	812	247.5	451.5	-204	-13.501
BS_0E8WBZBF	PT_9B3YD5DR	Medulloblastoma	Initial CNS Tumor	DEL	-318	Initial CNS Tumor		0.0325562	0.0275928	813	916	1063	-147	-9.72866
BS_A4KYP5H0	PT_QW5VW2PY	Medulloblastoma	Initial CNS Tumor	DUP	490842	Initial CNS Tumor		0.0379796	0.0745868	814	654	299	355	23.4944
BS_A4KYP5H0	PT_QW5VW2PY	Medulloblastoma	Initial CNS Tumor	DEL	-167211	Initial CNS Tumor		0.0277258	0.0158064	815	1250	1377	-127	-8.40503
BS_A4KYP5H0	PT_QW5VW2PY	Medulloblastoma	Initial CNS Tumor	DUP	425119	Initial CNS Tumor		0.0661903	0.0792208	816	259	266	-7	-0.463269
BS_A4KYP5H0	PT_QW5VW2PY	Medulloblastoma	Initial CNS Tumor	DEL	-423734	Initial CNS Tumor		0.0773132	0.0572009	817	204	441	-237	-15.685
BS_A4KYP5H0	PT_QW5VW2PY	Medulloblastoma	Initial CNS Tumor	DEL	-207175	Initial CNS Tumor		0.0357426	0.0303899	818	762	989	-227	-15.0232
BS_A4KYP5H0	PT_QW5VW2PY	Medulloblastoma	Initial CNS Tumor	DEL	-295872	Initial CNS Tumor		0.0398727	0.015841	819	583	1376	-793	-52.4818
BS_A4KYP5H0	PT_QW5VW2PY	Medulloblastoma	Initial CNS Tumor	DUP	319078	Initial CNS Tumor		0.0278937	0.0393734	820	1235	752	483	31.9656
BS_A4KYP5H0	PT_QW5VW2PY	Medulloblastoma	Initial CNS Tumor	INV	163969	Initial CNS Tumor		0.0357142	0.0651939	821	765	364	401	26.5387
BS_A4KYP5H0	PT_QW5VW2PY	Medulloblastoma	Initial CNS Tumor	DUP	206524	Initial CNS Tumor		0.0977095	0.0845379	822	146	238	-92	-6.08868
BS_A4KYP5H0	PT_QW5VW2PY	Medulloblastoma	Initial CNS Tumor	DUP	38324	Initial CNS Tumor		0.0282394	0.0393908	823	1213	751	462	30.5758
BS_8H2XX24V	PT_82MX6J77	Medulloblastoma	Initial CNS Tumor	DEL	-91314	Initial CNS Tumor		0.0288091	0.0280383	824	1164	1045	119	7.87558
BS_8H2XX24V	PT_82MX6J77	Medulloblastoma	Initial CNS Tumor	DEL	-92289	Initial CNS Tumor		0.0919468	0.0638744	825	164	371	-207	-13.6995
BS_Y7PRDGED	PT_7WYPEC3Q	Medulloblastoma	Initial CNS Tumor	DEL	-416496	Initial CNS Tumor		0.0349417	0.0272391	826	794	1071	-277	-18.3322
BS_Y7PRDGED	PT_7WYPEC3Q	Medulloblastoma	Initial CNS Tumor	DEL	-69416	Initial CNS Tumor		0.0328215	0.050154	827	903	546	357	23.6267
BS_Y7PRDGED	PT_7WYPEC3Q	Medulloblastoma	Initial CNS Tumor	DEL	-167360	Initial CNS Tumor		0.0760929	0.101808	828	215	174	41	2.71343
BS_Y7PRDGED	PT_7WYPEC3Q	Medulloblastoma	Initial CNS Tumor	DEL	-376197	Initial CNS Tumor		0.113626	0.0991333	829	114	179	-65	-4.30179
BS_VYF9WFRR	PT_DFR8928F	Medulloblastoma	Initial CNS Tumor	DEL	-200529	Initial CNS Tumor		0.105015	0.159585	830	130	78	52	3.44143
BS_VYF9WFRR	PT_DFR8928F	Medulloblastoma	Initial CNS Tumor	DUP	283129	Initial CNS Tumor		0.0570933	0.0930527	831	324	202	122	8.07412
BS_VR2E4K25	PT_T03AT4BJ	Medulloblastoma	Initial CNS Tumor	DUP	39551	Initial CNS Tumor		0.0260169	0.0240143	832	1428	1168	260	17.2071
BS_VR2E4K25	PT_T03AT4BJ	Medulloblastoma	Initial CNS Tumor	DEL	-38670	Initial CNS Tumor		0.0290617	0.0432577	833	1138	673	465	30.7743
BS_VR2E4K25	PT_T03AT4BJ	Medulloblastoma	Initial CNS Tumor	DUP	81803	Initial CNS Tumor		0.0357487	0.0496484	834	761	554	207	13.6995
BS_VR2E4K25	PT_T03AT4BJ	Medulloblastoma	Initial CNS Tumor	DEL	-57106	Initial CNS Tumor		0.0264283	0.024463	835	1380	1155	225	14.8908
BS_VR2E4K25	PT_T03AT4BJ	Medulloblastoma	Initial CNS Tumor	DEL	-268399	Initial CNS Tumor		0.0473569	0.0810319	836	427	255	172	11.3832
BS_N30XYWEN	PT_9KRSSPSF	Medulloblastoma	Initial CNS Tumor	DEL	-154999	Initial CNS Tumor		0.0695294	0.112927	837	242	151	91	6.0225
BS_N30XYWEN	PT_9KRSSPSF	Medulloblastoma	Initial CNS Tumor	DUP	154861	Initial CNS Tumor		0.038826	0.0504209	838	616	542	74	4.89742
BS_N30XYWEN	PT_9KRSSPSF	Medulloblastoma	Initial CNS Tumor	DEL	-154366	Initial CNS Tumor		0.0553803	0.0597622	839	347	412	-65	-4.30179
BS_N30XYWEN	PT_9KRSSPSF	Medulloblastoma	Initial CNS Tumor	DUP	50388	Initial CNS Tumor		0.0738062	0.11942	840	222	135	87	5.75778
BS_1DA3F1K1	PT_DAKPNP7K	Medulloblastoma	Progressive	DUP	362523	Progressive		0.038586	0.0268119	841	622	1085	-463	-30.642
BS_1DA3F1K1	PT_DAKPNP7K	Medulloblastoma	Progressive	DUP	144394	Progressive		0.0817606	0.110085	842	190	157	33	2.18398
BS_F5Q4C4NG	PT_FFCD5XD7	Medulloblastoma	Recurrence	DUP	118633	Progressive		0.0574972	0.0444332	843	322	648	-326	-21.5751
BS_F5Q4C4NG	PT_FFCD5XD7	Medulloblastoma	Recurrence	DUP	155018	Progressive		0.041437	0.0628715	844	546	382	164	10.8537
BS_F5Q4C4NG	PT_FFCD5XD7	Medulloblastoma	Recurrence	DEL	-154439	Progressive		0.0512336	0.0539763	845	393	489	-96	-6.35341
BS_F5Q4C4NG	PT_FFCD5XD7	Medulloblastoma	Recurrence	DEL	-223732	Progressive		0.0322652	0.0161769	846	933	1369	-436	-28.8551
BS_F5Q4C4NG	PT_FFCD5XD7	Medulloblastoma	Recurrence	DEL	-191802	Progressive		0.18436	0.0246884	847	41	1146	-1105	-73.1304
BS_F5Q4C4NG	PT_FFCD5XD7	Medulloblastoma	Recurrence	DEL	-130701	Progressive		0.0257103	0.0266938	848	1454	1089	365	24.1562
BS_GNXGGWFN	PT_23NZGSRJ	Medulloblastoma	Deceased	INV	25081			0.0272257	0.0204659	849	1296	1271	25	1.65453
BS_GNXGGWFN	PT_23NZGSRJ	Medulloblastoma	Deceased	DEL	-46847			0.0390541	0.0785661	850	607	268	339	22.4355
BS_GNXGGWFN	PT_23NZGSRJ	Medulloblastoma	Deceased	DEL	-43775			0.0367333	0.0432271	851	706	675	31	2.05162
BS_GNXGGWFN	PT_23NZGSRJ	Medulloblastoma	Deceased	DEL	-128840			0.0336001	0.0309071	852	854	970	-116	-7.67704
BS_HPMX6CT4	PT_CTSQ5FHH	Medulloblastoma	Initial CNS Tumor	DUP	103836	Initial CNS Tumor		0.0284958	0.0173071	853	1198	1340	-142	-9.39775
BS_HPMX6CT4	PT_CTSQ5FHH	Medulloblastoma	Initial CNS Tumor	DEL	-96295	Initial CNS Tumor		0.0319949	0.0282662	854	953	1036	-83	-5.49305
BS_JSNJZERZ	PT_YV2S3ES7	Medulloblastoma	Initial CNS Tumor	DEL	-306	Initial CNS Tumor		0.0263874	0.0174623	855	1387	1337	50	3.30907
BS_JSNJZERZ	PT_YV2S3ES7	Medulloblastoma	Initial CNS Tumor	DUP	81552	Initial CNS Tumor		0.0331787	0.0585074	856	879	426	453	29.9801
BS_JSNJZERZ	PT_YV2S3ES7	Medulloblastoma	Initial CNS Tumor	DEL	-315	Initial CNS Tumor		0.0259351	0.0327504	857	1434	920	514	34.0172
BS_5R7SC2GW	PT_MQWJ7FHV	Medulloblastoma	Initial CNS Tumor	DEL	-204725	Initial CNS Tumor		0.0464668	0.0323442	858	439	931	-492	-32.5612
BS_5R7SC2GW	PT_MQWJ7FHV	Medulloblastoma	Initial CNS Tumor	DUP	479547	Initial CNS Tumor		0.110542	0.09733	859	118	186	-68	-4.50033
BS_0NNHVKW8	PT_4DZ9B62P	Medulloblastoma	Initial CNS Tumor	DEL	-239840	Initial CNS Tumor		0.0545618	0.0693071	860	357	336	21	1.38981
BS_0NNHVKW8	PT_4DZ9B62P	Medulloblastoma	Initial CNS Tumor	DEL	-265317	Initial CNS Tumor		0.0761682	0.163081	861	214	74	140	9.26539
BS_4P88KBKA	PT_0Q0CX0GS	Medulloblastoma	Initial CNS Tumor	DUP	103838	Initial CNS Tumor		0.0461613	0.0563855	862	445	456	-11	-0.727995
BS_397V7CXJ	PT_ZM9F20SY	Medulloblastoma	Initial CNS Tumor	DUP	96549	Initial CNS Tumor		0.0372341	0.0629486	863	686	381	305	20.1853
BS_ZV21J6YW	PT_VY45XTT7	Medulloblastoma	Initial CNS Tumor	DEL	-349	Initial CNS Tumor		0.0367876	0.0728514	864	704	309	395	26.1416
BS_ZV21J6YW	PT_VY45XTT7	Medulloblastoma	Initial CNS Tumor	DEL	-434	Initial CNS Tumor		0.0252646	0.0287751	865	1506.5	1022.5	484	32.0318
BS_ZV21J6YW	PT_VY45XTT7	Medulloblastoma	Initial CNS Tumor	DUP	263846	Initial CNS Tumor		0.0575531		866	321	1502.5	-1181.5	-78.1932
BS_ZV21J6YW	PT_VY45XTT7	Medulloblastoma	Initial CNS Tumor	DEL	-618	Initial CNS Tumor		0.0437545	0.0231565	867	493	1200	-707	-46.7902
BS_97M1BPNE	PT_FHGDAACP	Medulloblastoma	Initial CNS Tumor	DEL	-192534	Initial CNS Tumor		0.0517432	0.0635523	868	389	372	17	1.12508
BS_97M1BPNE	PT_FHGDAACP	Medulloblastoma	Initial CNS Tumor	INV	367794	Initial CNS Tumor		0.0398765	0.0246762	869	582	1147	-565	-37.3925
BS_97M1BPNE	PT_FHGDAACP	Medulloblastoma	Initial CNS Tumor	DUP	103075	Initial CNS Tumor		0.0281133	0.0378818	870	1223	777	446	29.5169
BS_97M1BPNE	PT_FHGDAACP	Medulloblastoma	Initial CNS Tumor	DUP	319830	Initial CNS Tumor		0.139334	0.223442	871	75	37	38	2.51489
BS_97M1BPNE	PT_FHGDAACP	Medulloblastoma	Initial CNS Tumor	DUP	164843	Initial CNS Tumor		0.0435456	0.0301029	872	500	997	-497	-32.8921
BS_97M1BPNE	PT_FHGDAACP	Medulloblastoma	Initial CNS Tumor	DEL	-441007	Initial CNS Tumor		0.0622937	0.0567957	873	287	447	-160	-10.589
BS_97M1BPNE	PT_FHGDAACP	Medulloblastoma	Initial CNS Tumor	DUP	435206	Initial CNS Tumor		0.345704	0.44941	874	10	8	2	0.132363
BS_97M1BPNE	PT_FHGDAACP	Medulloblastoma	Initial CNS Tumor	DEL	-401181	Initial CNS Tumor		0.0394126	0.0223461	875	597	1221	-624	-41.2972
BS_97M1BPNE	PT_FHGDAACP	Medulloblastoma	Initial CNS Tumor	DUP	440883	Initial CNS Tumor		0.387475	0.475411	876	5	5	0	0
BS_97M1BPNE	PT_FHGDAACP	Medulloblastoma	Initial CNS Tumor	DUP	401280	Initial CNS Tumor		0.278121	0.244786	877	15	32	-17	-1.12508
BS_97M1BPNE	PT_FHGDAACP	Medulloblastoma	Initial CNS Tumor	DUP	118426	Initial CNS Tumor		0.0384273	0.0347546	878	631	859	-228	-15.0893
BS_97M1BPNE	PT_FHGDAACP	Medulloblastoma	Initial CNS Tumor	DEL	-11789	Initial CNS Tumor		0.0262086	0.00742433	879	1403	1462	-59	-3.9047
BS_97M1BPNE	PT_FHGDAACP	Medulloblastoma	Initial CNS Tumor	DEL	-5257	Initial CNS Tumor		0.0285934	0.016099	880	1193	1370	-177	-11.7141
BS_7F07M7JG	PT_ZGWYMRV8	Medulloblastoma	Initial CNS Tumor	DEL	-116151	Initial CNS Tumor		0.0441691	0.0320832	881	483	936	-453	-29.9801
BS_7F07M7JG	PT_ZGWYMRV8	Medulloblastoma	Initial CNS Tumor	DEL	-355965	Initial CNS Tumor		0.0728988	0.0847716	882	228	237	-9	-0.595632
BS_7F07M7JG	PT_ZGWYMRV8	Medulloblastoma	Initial CNS Tumor	DUP	119983	Initial CNS Tumor		0.0264585	0.0265386	883	1373	1092	281	18.597
BS_7F07M7JG	PT_ZGWYMRV8	Medulloblastoma	Initial CNS Tumor	DEL	-120553	Initial CNS Tumor		0.0271772	0.0327681	884	1304	918	386	25.546
BS_209RV8H2	PT_23NZGSRJ	Medulloblastoma	Deceased	DEL	-50455			0.0330264	0.0356329	885	889	833	56	3.70615
BS_EB4SF4H8	PT_MA8VSJ14	Medulloblastoma	Initial CNS Tumor	DEL	-499813	Initial CNS Tumor		0.0864324	0.0926896	886	181	204	-23	-1.52217
BS_EB4SF4H8	PT_MA8VSJ14	Medulloblastoma	Initial CNS Tumor	DUP	296584	Initial CNS Tumor		0.0374869	0.00715274	887	672	1465	-793	-52.4818
BS_EB4SF4H8	PT_MA8VSJ14	Medulloblastoma	Initial CNS Tumor	DUP	188440	Initial CNS Tumor		0.0275456	0.0339999	888	1269	878	391	25.8769
BS_EB4SF4H8	PT_MA8VSJ14	Medulloblastoma	Initial CNS Tumor	DEL	-338299	Initial CNS Tumor		0.0302871	0.0731098	889	1058	306	752	49.7684
BS_EB4SF4H8	PT_MA8VSJ14	Medulloblastoma	Initial CNS Tumor	DEL	-479012	Initial CNS Tumor		0.0674802	0.0183007	890	255	1323	-1068	-70.6817
BS_G4EX0H98	PT_R63RHJWX	Medulloblastoma	Initial CNS Tumor	INV	390751	Initial CNS Tumor		0.0452094	0.0720855	891	465	321	144	9.53011
BS_G4EX0H98	PT_R63RHJWX	Medulloblastoma	Initial CNS Tumor	DUP	409843	Initial CNS Tumor		0.0346267	0.0840025	892	811	243	568	37.591
BS_G4EX0H98	PT_R63RHJWX	Medulloblastoma	Initial CNS Tumor	DUP	148959	Initial CNS Tumor		0.0271838	0.0306367	893	1302	983	319	21.1118
BS_G4EX0H98	PT_R63RHJWX	Medulloblastoma	Initial CNS Tumor	DUP	335505	Initial CNS Tumor		0.0352269	0.0369166	894	787	802	-15	-0.99272
BS_G4EX0H98	PT_R63RHJWX	Medulloblastoma	Initial CNS Tumor	DUP	6898	Initial CNS Tumor		0.0305636	0.0132457	895	1035	1402	-367	-24.2886
BS_G4EX0H98	PT_R63RHJWX	Medulloblastoma	Initial CNS Tumor	DEL	-455957	Initial CNS Tumor		0.117929	0.172445	896	107	68	39	2.58107
BS_G4EX0H98	PT_R63RHJWX	Medulloblastoma	Initial CNS Tumor	DEL	-305820	Initial CNS Tumor		0.0793542	0.0819307	897	199	251	-52	-3.44143
BS_G4EX0H98	PT_R63RHJWX	Medulloblastoma	Initial CNS Tumor	DUP	486436	Initial CNS Tumor		0.148142	0.113588	898	61	149	-88	-5.82396
BS_G4EX0H98	PT_R63RHJWX	Medulloblastoma	Initial CNS Tumor	DUP	333676	Initial CNS Tumor		0.0767023	0.0706632	899	207	328	-121	-8.00794
BS_G4EX0H98	PT_R63RHJWX	Medulloblastoma	Initial CNS Tumor	DEL	-132755	Initial CNS Tumor		0.0428469	0.0925548	900	515	207	308	20.3839
BS_G4EX0H98	PT_R63RHJWX	Medulloblastoma	Initial CNS Tumor	DUP	236168	Initial CNS Tumor		0.168221	0.208342	901	51	43	8	0.529451
BS_G4EX0H98	PT_R63RHJWX	Medulloblastoma	Initial CNS Tumor	DUP	233944	Initial CNS Tumor		0.179434	0.265612	902	42	27	15	0.99272
BS_G4EX0H98	PT_R63RHJWX	Medulloblastoma	Initial CNS Tumor	DUP	248955	Initial CNS Tumor		0.0596001	0.0635421	903	303	373	-70	-4.63269
BS_WP2D11SK	PT_EDWA0XTP	Medulloblastoma	Initial CNS Tumor	DUP	43545	Initial CNS Tumor		0.0329494	0.0413044	904	895	704	191	12.6406
BS_0J5MCBZV	PT_GGCQAGPS	Medulloblastoma	Initial CNS Tumor	DUP	514	Initial CNS Tumor		0.0253794	0.0167828	905	1492	1354	138	9.13302
BS_0J5MCBZV	PT_GGCQAGPS	Medulloblastoma	Initial CNS Tumor	DUP	396139	Initial CNS Tumor		0.0339724	0.0694033	906	837	334	503	33.2892
BS_0J5MCBZV	PT_GGCQAGPS	Medulloblastoma	Initial CNS Tumor	DUP	121850	Initial CNS Tumor		0.0372955	0.028416	907	682	1033	-351	-23.2296
BS_0J5MCBZV	PT_GGCQAGPS	Medulloblastoma	Initial CNS Tumor	DUP	104166	Initial CNS Tumor		0.0360205	0.0208049	908	745	1267	-522	-34.5467
BS_0J5MCBZV	PT_GGCQAGPS	Medulloblastoma	Initial CNS Tumor	DUP	104036	Initial CNS Tumor		0.0325699	0.0409197	909	913	711	202	13.3686
BS_0J5MCBZV	PT_GGCQAGPS	Medulloblastoma	Initial CNS Tumor	DUP	158963	Initial CNS Tumor		0.0462561	0.0524478	910	441	514	-73	-4.83124
BS_0J5MCBZV	PT_GGCQAGPS	Medulloblastoma	Initial CNS Tumor	DUP	176675	Initial CNS Tumor		0.034871	0.0246374	911	803	1150	-347	-22.9649
BS_0J5MCBZV	PT_GGCQAGPS	Medulloblastoma	Initial CNS Tumor	DEL	-285873	Initial CNS Tumor		0.222472	0.31275	912	26	18	8	0.529451
BS_0J5MCBZV	PT_GGCQAGPS	Medulloblastoma	Initial CNS Tumor	DUP	938	Initial CNS Tumor		0.040088	0.0371452	913	575	795	-220	-14.5599
BS_JDS0SYST	PT_17NG0KW3	Medulloblastoma	Initial CNS Tumor	DEL	-453906	Initial CNS Tumor		0.251978	0.344761	914	22	14	8	0.529451
BS_8VKM8PYT	PT_PZRWEBK5	Medulloblastoma	Initial CNS Tumor	DUP	263839	Initial CNS Tumor		0.0573422	0.0491785	915	323	560	-237	-15.685
BS_8VKM8PYT	PT_PZRWEBK5	Medulloblastoma	Initial CNS Tumor	DUP	39434	Initial CNS Tumor		0.0296311	0.0265374	916	1105	1093	12	0.794176
BS_8VKM8PYT	PT_PZRWEBK5	Medulloblastoma	Initial CNS Tumor	DEL	-38823	Initial CNS Tumor		0.0282855	0.027491	917	1210	1064	146	9.66248
BS_8VKM8PYT	PT_PZRWEBK5	Medulloblastoma	Initial CNS Tumor	DUP	296147	Initial CNS Tumor		0.0293951	0.0355293	918	1121	838	283	18.7293
BS_8VKM8PYT	PT_PZRWEBK5	Medulloblastoma	Initial CNS Tumor	DUP	160891	Initial CNS Tumor		0.0281233	0.0147899	919	1221	1387	-166	-10.9861
BS_8VKM8PYT	PT_PZRWEBK5	Medulloblastoma	Initial CNS Tumor	DUP	42182	Initial CNS Tumor		0.0313619	0.0238687	920	988	1176	-188	-12.4421
BS_8VKM8PYT	PT_PZRWEBK5	Medulloblastoma	Initial CNS Tumor	DEL	-19161	Initial CNS Tumor		0.0272085	0.0552371	921	1297	474	823	54.4672
BS_8VKM8PYT	PT_PZRWEBK5	Medulloblastoma	Initial CNS Tumor	DUP	96725	Initial CNS Tumor		0.0588114	0.0491408	922	309	561	-252	-16.6777
BS_P3NDA9Z7	PT_W4M7YD0J	Medulloblastoma	Initial CNS Tumor	DEL	-479276	Initial CNS Tumor		0.0321855	0.0499537	923	936	552	384	25.4136
BS_P3NDA9Z7	PT_W4M7YD0J	Medulloblastoma	Initial CNS Tumor	DEL	-331885	Initial CNS Tumor		0.0659679	0.0479671	924	262	580	-318	-21.0457
BS_P3NDA9Z7	PT_W4M7YD0J	Medulloblastoma	Initial CNS Tumor	DEL	-54703	Initial CNS Tumor		0.0437481	0.0657662	925	494	362	132	8.73594
BS_TFYBVE0A	PT_H9QTP1JF	Medulloblastoma	Progressive	DEL	-81467	Progressive		0.0429879	0.0442195	926	513	654	-141	-9.33157
BS_TFYBVE0A	PT_H9QTP1JF	Medulloblastoma	Progressive	DEL	-210076	Progressive		0.0568007	0.031037	927	327.5	965.5	-638	-42.2237
BS_TFYBVE0A	PT_H9QTP1JF	Medulloblastoma	Progressive	DEL	-194526	Progressive		0.0302506	0.0308315	928	1060.5	973.5	87	5.75778
BS_TFYBVE0A	PT_H9QTP1JF	Medulloblastoma	Progressive	DEL	-197676	Progressive		0.0587756	0.0442264	929	310	653	-343	-22.7002
BS_TFYBVE0A	PT_H9QTP1JF	Medulloblastoma	Progressive	DEL	-1486	Progressive		0.0266529	0.0162117	930	1351.5	1366.5	-15	-0.99272
BS_TNQKJZCP	PT_9DER14KH	Medulloblastoma	Initial CNS Tumor	DUP	353199	Initial CNS Tumor		0.0440701	0.0408538	931	485	713	-228	-15.0893
BS_TNQKJZCP	PT_9DER14KH	Medulloblastoma	Initial CNS Tumor	DEL	-105634	Initial CNS Tumor		0.124159	0.271582	932	99	23	76	5.02978
BS_TNQKJZCP	PT_9DER14KH	Medulloblastoma	Initial CNS Tumor	DEL	-499923	Initial CNS Tumor		0.083194	0.078414	933	187	269	-82	-5.42687
BS_TNQKJZCP	PT_9DER14KH	Medulloblastoma	Initial CNS Tumor	DEL	-311778	Initial CNS Tumor		0.0766546	0.056246	934	208	459	-251	-16.6115
BS_TNQKJZCP	PT_9DER14KH	Medulloblastoma	Initial CNS Tumor	DEL	-257035	Initial CNS Tumor		0.201916	0.325683	935	33	16	17	1.12508
BS_TNQKJZCP	PT_9DER14KH	Medulloblastoma	Initial CNS Tumor	DUP	164221	Initial CNS Tumor		0.0805282	0.0987286	936	192	180	12	0.794176
BS_3JE2T7AR	PT_04YTK82N	Medulloblastoma	Initial CNS Tumor	DEL	-115335	Initial CNS Tumor		0.0263139	0.0226871	937	1394	1213	181	11.9788
BS_3JE2T7AR	PT_04YTK82N	Medulloblastoma	Initial CNS Tumor	DEL	-130398	Initial CNS Tumor		0.0322875	0.0195861	938	930	1290	-360	-23.8253
BS_3JE2T7AR	PT_04YTK82N	Medulloblastoma	Initial CNS Tumor	DEL	-93840	Initial CNS Tumor		0.0311575	0.0238014	939	1003	1180	-177	-11.7141
BS_3JE2T7AR	PT_04YTK82N	Medulloblastoma	Initial CNS Tumor	DUP	133949	Initial CNS Tumor		0.0764098	0.0997379	940	209	176	33	2.18398
BS_3JE2T7AR	PT_04YTK82N	Medulloblastoma	Initial CNS Tumor	DEL	-133600	Initial CNS Tumor		0.096954	0.0899793	941	149	221	-72	-4.76506
BS_3JE2T7AR	PT_04YTK82N	Medulloblastoma	Initial CNS Tumor	DEL	-112506	Initial CNS Tumor		0.0310345	0.0476876	942	1011	588	423	27.9947
BS_3JE2T7AR	PT_04YTK82N	Medulloblastoma	Initial CNS Tumor	DEL	-302658	Initial CNS Tumor		0.0890155	0.0170306	943	172	1351	-1179	-78.0278
BS_3JE2T7AR	PT_04YTK82N	Medulloblastoma	Initial CNS Tumor	DEL	-233060	Initial CNS Tumor		0.0730363	0.0331751	944	226	903	-677	-44.8048
BS_3JE2T7AR	PT_04YTK82N	Medulloblastoma	Initial CNS Tumor	DEL	-286	Initial CNS Tumor		0.0260079	0.0139911	945	1429	1397	32	2.1178
BS_K5XA5N93	PT_0KTVJ74J	Medulloblastoma	Deceased	DUP	118453			0.0548031	0.0911539	946	353	212	141	9.33157
BS_K5XA5N93	PT_0KTVJ74J	Medulloblastoma	Deceased	DEL	-52127			0.0291634	0.0448719	947	1132	641	491	32.495
BS_K5XA5N93	PT_0KTVJ74J	Medulloblastoma	Deceased	DEL	-81486			0.0411103	0.0635319	948	554	374	180	11.9126
BS_K5XA5N93	PT_0KTVJ74J	Medulloblastoma	Deceased	DUP	291102			0.0333333	0.0440326	949	872	659	213	14.0966
BS_K5XA5N93	PT_0KTVJ74J	Medulloblastoma	Deceased	DEL	-240025			0.0619485	0.0616948	950	291	398	-107	-7.0814
BS_K5XA5N93	PT_0KTVJ74J	Medulloblastoma	Deceased	DEL	-55502			0.0322853	0.0382419	951	931	771	160	10.589
BS_K5XA5N93	PT_0KTVJ74J	Medulloblastoma	Deceased	DUP	23443			0.0263696	0.0354787	952	1389	839	550	36.3997
BS_K5XA5N93	PT_0KTVJ74J	Medulloblastoma	Deceased	INV	326205			0.0314822	0.0340771	953	979	873	106	7.01522
BS_1JMTTKMK	PT_E4ECAFEN	Medulloblastoma	Initial CNS Tumor	DUP	145243	Initial CNS Tumor		0.0414602	0.0233147	954	545	1195	-650	-43.0179
BS_1JMTTKMK	PT_E4ECAFEN	Medulloblastoma	Initial CNS Tumor	DEL	-293	Initial CNS Tumor		0.0304152	0.0416337	955	1048	697	351	23.2296
BS_1JMTTKMK	PT_E4ECAFEN	Medulloblastoma	Initial CNS Tumor	DEL	-122	Initial CNS Tumor		0.0257459	0.0142877	956	1449	1392	57	3.77234
BS_P3VBY9TH	PT_2WSNYKAC	Medulloblastoma	Initial CNS Tumor	DEL	-268573	Initial CNS Tumor		0.0361352	0.0466484	957	736	607	129	8.53739
BS_P3VBY9TH	PT_2WSNYKAC	Medulloblastoma	Initial CNS Tumor	DUP	37086	Initial CNS Tumor		0.0275956	0.0221919	958	1265	1228	37	2.44871
BS_ATN1ZVEX	PT_MYNKT1TK	Medulloblastoma	Deceased	DUP	104994			0.0349234	0.0528558	959	798.5	504.5	294	19.4573
BS_ATN1ZVEX	PT_MYNKT1TK	Medulloblastoma	Deceased	DUP	200094			0.0543669	0.0773302	960	362	280	82	5.42687
BS_ATN1ZVEX	PT_MYNKT1TK	Medulloblastoma	Deceased	DUP	334402			0.136458	0.135716	961	82	107	-25	-1.65453
BS_ATN1ZVEX	PT_MYNKT1TK	Medulloblastoma	Deceased	DUP	70989			0.0366968	0.0477335	962	709.5	584.5	125	8.27267
BS_ATN1ZVEX	PT_MYNKT1TK	Medulloblastoma	Deceased	DEL	-185504			0.0555678	0.076199	963	341.5	288.5	53	3.50761
BS_ATN1ZVEX	PT_MYNKT1TK	Medulloblastoma	Deceased	DEL	-126141			0.025728	0.0178383	964	1453	1332	121	8.00794
BS_ATN1ZVEX	PT_MYNKT1TK	Medulloblastoma	Deceased	DUP	249887			0.0309478	0.0186255	965	1018	1315	-297	-19.6559
BS_ATN1ZVEX	PT_MYNKT1TK	Medulloblastoma	Deceased	DUP	144385			0.0286635	0.0109224	966	1183.5	1430.5	-247	-16.3468
BS_F8KR1QWE	PT_9YMRNZHH	Medulloblastoma	Initial CNS Tumor	DEL	-344918	Initial CNS Tumor		0.096712	0.140021	967	150	100	50	3.30907
BS_F8KR1QWE	PT_9YMRNZHH	Medulloblastoma	Initial CNS Tumor	DEL	-207146	Initial CNS Tumor		0.0320175	0.0386543	968	949	764	185	12.2435
BS_F8KR1QWE	PT_9YMRNZHH	Medulloblastoma	Initial CNS Tumor	DUP	300679	Initial CNS Tumor		0.0435917	0.0519966	969	498	521	-23	-1.52217
BS_F8KR1QWE	PT_9YMRNZHH	Medulloblastoma	Initial CNS Tumor	DUP	158710	Initial CNS Tumor		0.0359905	0.0449569	970	746.5	638.5	108	7.14758
BS_F8KR1QWE	PT_9YMRNZHH	Medulloblastoma	Initial CNS Tumor	DEL	-128802	Initial CNS Tumor		0.0615995	0.0592442	971	292	417	-125	-8.27267
BS_F8KR1QWE	PT_9YMRNZHH	Medulloblastoma	Initial CNS Tumor	DUP	457309	Initial CNS Tumor		0.254719	0.236647	972	19	35	-16	-1.0589
BS_F8KR1QWE	PT_9YMRNZHH	Medulloblastoma	Initial CNS Tumor	DUP	386162	Initial CNS Tumor		0.0473615	0.0625535	973	426	387	39	2.58107
BS_F8KR1QWE	PT_9YMRNZHH	Medulloblastoma	Initial CNS Tumor	DUP	97237	Initial CNS Tumor		0.0334345	0.0324684	974	863	930	-67	-4.43415
BS_F8KR1QWE	PT_9YMRNZHH	Medulloblastoma	Initial CNS Tumor	DUP	181027	Initial CNS Tumor		0.0953403	0.0746943	975	158	297	-139	-9.19921
BS_F8KR1QWE	PT_9YMRNZHH	Medulloblastoma	Initial CNS Tumor	DUP	121043	Initial CNS Tumor		0.02584	0.0183272	976	1438	1322	116	7.67704
BS_F8KR1QWE	PT_9YMRNZHH	Medulloblastoma	Initial CNS Tumor	DEL	-120688	Initial CNS Tumor		0.0352385	0.0434722	977	785	672	113	7.47849
BS_F8KR1QWE	PT_9YMRNZHH	Medulloblastoma	Initial CNS Tumor	DEL	-98281	Initial CNS Tumor		0.0379498	0.025003	978	656	1139	-483	-31.9656
BS_F8KR1QWE	PT_9YMRNZHH	Medulloblastoma	Initial CNS Tumor	DEL	-146250	Initial CNS Tumor		0.14933	0.149	979	60	87	-27	-1.7869
BS_F8KR1QWE	PT_9YMRNZHH	Medulloblastoma	Initial CNS Tumor	DUP	447023	Initial CNS Tumor		0.112298	0.0996124	980	116	177	-61	-4.03706
BS_F8KR1QWE	PT_9YMRNZHH	Medulloblastoma	Initial CNS Tumor	DUP	103084	Initial CNS Tumor		0.0317153	0.0281551	981	970	1040	-70	-4.63269
BS_Z5D6G1S6	PT_39HBKSGG	Medulloblastoma	Initial CNS Tumor	INV	264438	Initial CNS Tumor		0.0253651	0.0358043	982	1496	831	665	44.0106
BS_Z5D6G1S6	PT_39HBKSGG	Medulloblastoma	Initial CNS Tumor	DUP	322746	Initial CNS Tumor		0.137306	0.0984881	983	79	181	-102	-6.7505
BS_Z5D6G1S6	PT_39HBKSGG	Medulloblastoma	Initial CNS Tumor	INV	271983	Initial CNS Tumor		0.0278615	0.0324807	984	1239	929	310	20.5162
BS_Z5D6G1S6	PT_39HBKSGG	Medulloblastoma	Initial CNS Tumor	DEL	-67889	Initial CNS Tumor		0.0318465	0.0193557	985	962	1297	-335	-22.1707
BS_61ARW0V1	PT_K2FGJ1X7	Medulloblastoma	Initial CNS Tumor	DUP	707	Initial CNS Tumor		0.0267411	0.0312341	986	1341	955	386	25.546
BS_A024WSJX	PT_26V72ZXB	Medulloblastoma	Progressive	DUP	39415	Progressive		0.0273933	0.0262867	987	1280	1100	180	11.9126
BS_A024WSJX	PT_26V72ZXB	Medulloblastoma	Progressive	DUP	326712	Progressive		0.0449739	0.0728476	988	468	310	158	10.4567
BS_A024WSJX	PT_26V72ZXB	Medulloblastoma	Progressive	DEL	-1222	Progressive		0.0287607	0.0517371	989	1172	525	647	42.8193
BS_A024WSJX	PT_26V72ZXB	Medulloblastoma	Progressive	DUP	159124	Progressive		0.0389095	0.0183366	990	614	1321	-707	-46.7902
BS_A024WSJX	PT_26V72ZXB	Medulloblastoma	Progressive	DEL	-42712	Progressive		0.0413423	0.0495897	991	549	555	-6	-0.397088
BS_A024WSJX	PT_26V72ZXB	Medulloblastoma	Progressive	DUP	54	Progressive		0.0259717	0.0241751	992	1432	1162	270	17.869
BS_A024WSJX	PT_26V72ZXB	Medulloblastoma	Progressive	DEL	-296391	Progressive		0.0606945	0.0358283	993	297	830	-533	-35.2747
BS_9VB2SEYP	PT_MYNKT1TK	Medulloblastoma	Deceased	DUP	104994			0.0349234	0.0528558	994	798.5	504.5	294	19.4573
BS_9VB2SEYP	PT_MYNKT1TK	Medulloblastoma	Deceased	DUP	334402			0.136458	0.135716	995	82	107	-25	-1.65453
BS_9VB2SEYP	PT_MYNKT1TK	Medulloblastoma	Deceased	DUP	97726			0.0309405	0.0209901	996	1020	1259	-239	-15.8173
BS_9VB2SEYP	PT_MYNKT1TK	Medulloblastoma	Deceased	DUP	70989			0.0366968	0.0477335	997	709.5	584.5	125	8.27267
BS_9VB2SEYP	PT_MYNKT1TK	Medulloblastoma	Deceased	DEL	-224036			0.160476	0.189038	998	56	58	-2	-0.132363
BS_9VB2SEYP	PT_MYNKT1TK	Medulloblastoma	Deceased	DEL	-104862			0.0352568	0.0309347	999	782	969	-187	-12.3759
BS_9VB2SEYP	PT_MYNKT1TK	Medulloblastoma	Deceased	DEL	-665			0.0262632	0.0106448	1000	1398	1439	-41	-2.71343
BS_9VB2SEYP	PT_MYNKT1TK	Medulloblastoma	Deceased	DEL	-185800			0.0290308	0.0159318	1001	1141	1374	-233	-15.4203
BS_9VB2SEYP	PT_MYNKT1TK	Medulloblastoma	Deceased	DUP	144385			0.0286635	0.0109224	1002	1183.5	1430.5	-247	-16.3468
BS_9VB2SEYP	PT_MYNKT1TK	Medulloblastoma	Deceased	DUP	495245			0.0342996	0.0324858	1003	828	927	-99	-6.55195
BS_0J5MCBZV	PT_GGCQAGPS	Medulloblastoma	Initial CNS Tumor	BND		Initial CNS Tumor	0_11657_11780	0.0334113	0.0672925	1004	865	348	517	34.2158
BS_0J5MCBZV	PT_GGCQAGPS	Medulloblastoma	Initial CNS Tumor	BND		Initial CNS Tumor	0_1356_1358	0.0263677	0.036976	1005	1390	799	591	39.1132
BS_0J5MCBZV	PT_GGCQAGPS	Medulloblastoma	Initial CNS Tumor	BND		Initial CNS Tumor	0_27923_27924	0.0615406	0.0748725	1006	293	295	-2	-0.132363
BS_0J5MCBZV	PT_GGCQAGPS	Medulloblastoma	Initial CNS Tumor	BND		Initial CNS Tumor	0_51590_51592	0.0280796	0.0292413	1007	1224	1008	216	14.2952
BS_0J5MCBZV	PT_GGCQAGPS	Medulloblastoma	Initial CNS Tumor	BND		Initial CNS Tumor	0_8990_8991	0.0268325	0.0285008	1008	1337	1031	306	20.2515
BS_0J5MCBZV	PT_GGCQAGPS	Medulloblastoma	Initial CNS Tumor	BND		Initial CNS Tumor	22532_0_4	0.0389304	0.0153307	1009	612.5	1381.5	-769	-50.8934
BS_0J5MCBZV	PT_GGCQAGPS	Medulloblastoma	Initial CNS Tumor	BND		Initial CNS Tumor	38191_0_1	0.0264885	0.0808512	1010	1368	258	1110	73.4613
BS_0J5MCBZV	PT_GGCQAGPS	Medulloblastoma	Initial CNS Tumor	BND		Initial CNS Tumor	52_64_65	0.0269673	0.0931612	1011	1321.5	200.5	1121	74.1893
BS_0J5MCBZV	PT_GGCQAGPS	Medulloblastoma	Initial CNS Tumor	BND		Initial CNS Tumor	52_96_101	0.026057	0.0128745	1012	1423	1408	15	0.99272
BS_0NNHVKW8	PT_4DZ9B62P	Medulloblastoma	Initial CNS Tumor	BND		Initial CNS Tumor	5_45932_45933	0.0368185	0.0208623	1013	702	1266	-564	-37.3263
BS_0NNHVKW8	PT_4DZ9B62P	Medulloblastoma	Initial CNS Tumor	BND		Initial CNS Tumor	73671_0_1	0.0290498	0.0256572	1014	1139	1120	19	1.25745
BS_0RF0G9SQ	PT_45P9F9MD	Medulloblastoma	Initial CNS Tumor	BND		Initial CNS Tumor	4_61367_61378	0.0298326	0.039197	1015	1089	757	332	21.9722
BS_10V9SAG8	PT_YFS3AWC0	Medulloblastoma	Initial CNS Tumor	BND		Initial CNS Tumor	100802_0_1	0.0270671	0.0568424	1016	1314	446	868	57.4454
BS_10V9SAG8	PT_YFS3AWC0	Medulloblastoma	Initial CNS Tumor	BND		Initial CNS Tumor	105464_0_1	0.0564664	0.115777	1017	335	143	192	12.7068
BS_10V9SAG8	PT_YFS3AWC0	Medulloblastoma	Initial CNS Tumor	BND		Initial CNS Tumor	114053_0_1	0.0311204	0.0201603	1018	1006	1278	-272	-18.0013
BS_10V9SAG8	PT_YFS3AWC0	Medulloblastoma	Initial CNS Tumor	BND		Initial CNS Tumor	120241_0_1	0.0283746	0.0452943	1019	1205	631	574	37.9881
BS_10V9SAG8	PT_YFS3AWC0	Medulloblastoma	Initial CNS Tumor	BND		Initial CNS Tumor	124472_0_1	0.0323795	0.0150619	1020	925	1383	-458	-30.3111
BS_10V9SAG8	PT_YFS3AWC0	Medulloblastoma	Initial CNS Tumor	BND		Initial CNS Tumor	128930_0_1	0.0322052	0.036486	1021	935	815	120	7.94176
BS_10V9SAG8	PT_YFS3AWC0	Medulloblastoma	Initial CNS Tumor	BND		Initial CNS Tumor	129492_0_1	0.0624179	0.0702679	1022	285	330	-45	-2.97816
BS_10V9SAG8	PT_YFS3AWC0	Medulloblastoma	Initial CNS Tumor	BND		Initial CNS Tumor	132159_0_1	0.0429576	0.076615	1023	514	285	229	15.1555
BS_10V9SAG8	PT_YFS3AWC0	Medulloblastoma	Initial CNS Tumor	BND		Initial CNS Tumor	133117_0_1	0.0304545	0.0403347	1024	1041	728	313	20.7148
BS_10V9SAG8	PT_YFS3AWC0	Medulloblastoma	Initial CNS Tumor	BND		Initial CNS Tumor	135757_0_1	0.0400501	0.0171405	1025	576	1346	-770	-50.9596
BS_10V9SAG8	PT_YFS3AWC0	Medulloblastoma	Initial CNS Tumor	BND		Initial CNS Tumor	140256_0_1	0.0439466	0.0199953	1026	490	1284	-794	-52.548
BS_10V9SAG8	PT_YFS3AWC0	Medulloblastoma	Initial CNS Tumor	BND		Initial CNS Tumor	156979_0_1	0.0276041	0.0335891	1027	1263	891	372	24.6195
BS_10V9SAG8	PT_YFS3AWC0	Medulloblastoma	Initial CNS Tumor	BND		Initial CNS Tumor	161094_0_1	0.0366712	0.0386455	1028	714	766	-52	-3.44143
BS_10V9SAG8	PT_YFS3AWC0	Medulloblastoma	Initial CNS Tumor	BND		Initial CNS Tumor	16351_0_1	0.0357724	0.0115804	1029	759	1421	-662	-43.812
BS_10V9SAG8	PT_YFS3AWC0	Medulloblastoma	Initial CNS Tumor	BND		Initial CNS Tumor	16457_0_1	0.0276039	0.018542	1030	1264	1317	-53	-3.50761
BS_10V9SAG8	PT_YFS3AWC0	Medulloblastoma	Initial CNS Tumor	BND		Initial CNS Tumor	171059_0_1	0.0446333	0.0217229	1031	472	1240	-768	-50.8273
BS_10V9SAG8	PT_YFS3AWC0	Medulloblastoma	Initial CNS Tumor	BND		Initial CNS Tumor	172527_0_1	0.0333651	0.0312132	1032	868	957	-89	-5.89014
BS_10V9SAG8	PT_YFS3AWC0	Medulloblastoma	Initial CNS Tumor	BND		Initial CNS Tumor	17295_0_1	0.0260596	0.0639362	1033	1422	369	1053	69.6889
BS_10V9SAG8	PT_YFS3AWC0	Medulloblastoma	Initial CNS Tumor	BND		Initial CNS Tumor	17350_0_1	0.0271918	0.045082	1034	1300	632	668	44.2091
BS_10V9SAG8	PT_YFS3AWC0	Medulloblastoma	Initial CNS Tumor	BND		Initial CNS Tumor	186410_0_1	0.0269411	0.0444333	1035	1325	647	678	44.8709
BS_10V9SAG8	PT_YFS3AWC0	Medulloblastoma	Initial CNS Tumor	BND		Initial CNS Tumor	190640_0_1	0.0381327	0.0262638	1036	645	1101	-456	-30.1787
BS_10V9SAG8	PT_YFS3AWC0	Medulloblastoma	Initial CNS Tumor	BND		Initial CNS Tumor	191552_0_1	0.0338933	0.0302705	1037	840	992	-152	-10.0596
BS_10V9SAG8	PT_YFS3AWC0	Medulloblastoma	Initial CNS Tumor	BND		Initial CNS Tumor	19185_0_1	0.0320754	0.00980355	1038	941	1449	-508	-33.6201
BS_10V9SAG8	PT_YFS3AWC0	Medulloblastoma	Initial CNS Tumor	BND		Initial CNS Tumor	207814_0_1	0.037281	0.0620086	1039	684	395	289	19.1264
BS_10V9SAG8	PT_YFS3AWC0	Medulloblastoma	Initial CNS Tumor	BND		Initial CNS Tumor	212107_0_1	0.0332845	0.0425353	1040	875	686	189	12.5083
BS_10V9SAG8	PT_YFS3AWC0	Medulloblastoma	Initial CNS Tumor	BND		Initial CNS Tumor	24421_0_1	0.0286717		1041	1179	1487.5	-308.5	-20.4169
BS_10V9SAG8	PT_YFS3AWC0	Medulloblastoma	Initial CNS Tumor	BND		Initial CNS Tumor	24735_0_1	0.0353002	0.0494069	1042	781	558	223	14.7584
BS_10V9SAG8	PT_YFS3AWC0	Medulloblastoma	Initial CNS Tumor	BND		Initial CNS Tumor	24832_0_1	0.0299436	0.0473723	1043	1085	596	489	32.3627
BS_10V9SAG8	PT_YFS3AWC0	Medulloblastoma	Initial CNS Tumor	BND		Initial CNS Tumor	25843_0_1	0.0346085	0.0693818	1044	814	335	479	31.7009
BS_10V9SAG8	PT_YFS3AWC0	Medulloblastoma	Initial CNS Tumor	BND		Initial CNS Tumor	26217_0_1	0.0304438	0.0348233	1045	1044	856	188	12.4421
BS_10V9SAG8	PT_YFS3AWC0	Medulloblastoma	Initial CNS Tumor	BND		Initial CNS Tumor	29321_0_1	0.0288243	0.013327	1046	1160	1401	-241	-15.9497
BS_10V9SAG8	PT_YFS3AWC0	Medulloblastoma	Initial CNS Tumor	BND		Initial CNS Tumor	29545_0_1	0.0551945	0.078953	1047	349	267	82	5.42687
BS_10V9SAG8	PT_YFS3AWC0	Medulloblastoma	Initial CNS Tumor	BND		Initial CNS Tumor	3_10442_10443	0.0277699	0.0308258	1048	1247	975	272	18.0013
BS_10V9SAG8	PT_YFS3AWC0	Medulloblastoma	Initial CNS Tumor	BND		Initial CNS Tumor	3_56021_56035	0.0413876	0.0175788	1049	548	1334	-786	-52.0185
BS_10V9SAG8	PT_YFS3AWC0	Medulloblastoma	Initial CNS Tumor	BND		Initial CNS Tumor	30102_0_1	0.039798	0.0653739	1050	587	363	224	14.8246
BS_10V9SAG8	PT_YFS3AWC0	Medulloblastoma	Initial CNS Tumor	BND		Initial CNS Tumor	32084_0_1	0.0317111	0.0260762	1051	972	1106	-134	-8.8683
BS_10V9SAG8	PT_YFS3AWC0	Medulloblastoma	Initial CNS Tumor	BND		Initial CNS Tumor	35965_0_1	0.0384127	0.0257667	1052	633	1119	-486	-32.1641
BS_10V9SAG8	PT_YFS3AWC0	Medulloblastoma	Initial CNS Tumor	BND		Initial CNS Tumor	37888_1_2	0.0261674	0.0172799	1053	1409	1341	68	4.50033
BS_10V9SAG8	PT_YFS3AWC0	Medulloblastoma	Initial CNS Tumor	BND		Initial CNS Tumor	38152_0_1	0.0297522	0.0338658	1054	1096	882	214	14.1628
BS_10V9SAG8	PT_YFS3AWC0	Medulloblastoma	Initial CNS Tumor	BND		Initial CNS Tumor	43411_0_1	0.0357941	0.0548331	1055	758	477	281	18.597
BS_10V9SAG8	PT_YFS3AWC0	Medulloblastoma	Initial CNS Tumor	BND		Initial CNS Tumor	44473_0_1	0.026259	0.0508512	1056	1399	535	864	57.1807
BS_10V9SAG8	PT_YFS3AWC0	Medulloblastoma	Initial CNS Tumor	BND		Initial CNS Tumor	44501_0_1	0.0266699	0.0069822	1057	1348	1467	-119	-7.87558
BS_10V9SAG8	PT_YFS3AWC0	Medulloblastoma	Initial CNS Tumor	BND		Initial CNS Tumor	49476_0_1	0.033531	0.0252306	1058	858	1131	-273	-18.0675
BS_10V9SAG8	PT_YFS3AWC0	Medulloblastoma	Initial CNS Tumor	BND		Initial CNS Tumor	52621_0_1	0.0310217	0.0959285	1059	1012	189	823	54.4672
BS_10V9SAG8	PT_YFS3AWC0	Medulloblastoma	Initial CNS Tumor	BND		Initial CNS Tumor	56490_0_1	0.0331104	0.0248556	1060	884	1142	-258	-17.0748
BS_10V9SAG8	PT_YFS3AWC0	Medulloblastoma	Initial CNS Tumor	BND		Initial CNS Tumor	57816_0_1	0.0278366	0.0429169	1061	1241	683	558	36.9292
BS_10V9SAG8	PT_YFS3AWC0	Medulloblastoma	Initial CNS Tumor	BND		Initial CNS Tumor	71841_0_1	0.0366941	0.0309389	1062	713	968	-255	-16.8762
BS_10V9SAG8	PT_YFS3AWC0	Medulloblastoma	Initial CNS Tumor	BND		Initial CNS Tumor	7191_0_1	0.0339689	0.0160604	1063	838	1372	-534	-35.3408
BS_10V9SAG8	PT_YFS3AWC0	Medulloblastoma	Initial CNS Tumor	BND		Initial CNS Tumor	72034_0_1	0.0306033	0.0260293	1064	1030	1111	-81	-5.36069
BS_10V9SAG8	PT_YFS3AWC0	Medulloblastoma	Initial CNS Tumor	BND		Initial CNS Tumor	73643_0_1	0.0289462	0.0124747	1065	1150	1415	-265	-17.5381
BS_10V9SAG8	PT_YFS3AWC0	Medulloblastoma	Initial CNS Tumor	BND		Initial CNS Tumor	75510_0_1	0.0368675	0.0253689	1066	699	1126	-427	-28.2594
BS_10V9SAG8	PT_YFS3AWC0	Medulloblastoma	Initial CNS Tumor	BND		Initial CNS Tumor	7958_0_1	0.0266356	0.0529685	1067	1356	500	856	56.6512
BS_10V9SAG8	PT_YFS3AWC0	Medulloblastoma	Initial CNS Tumor	BND		Initial CNS Tumor	81023_0_1	0.0629116	0.100303	1068	284	175	109	7.21377
BS_10V9SAG8	PT_YFS3AWC0	Medulloblastoma	Initial CNS Tumor	BND		Initial CNS Tumor	81047_0_1	0.0318318	0.0320667	1069	963	937	26	1.72071
BS_10V9SAG8	PT_YFS3AWC0	Medulloblastoma	Initial CNS Tumor	BND		Initial CNS Tumor	82088_0_1	0.0304377	0.025868	1070	1046	1114	-68	-4.50033
BS_10V9SAG8	PT_YFS3AWC0	Medulloblastoma	Initial CNS Tumor	BND		Initial CNS Tumor	91077_0_1	0.0384281	0.0229344	1071	630	1205	-575	-38.0543
BS_10V9SAG8	PT_YFS3AWC0	Medulloblastoma	Initial CNS Tumor	BND		Initial CNS Tumor	94095_0_1	0.028694	0.0268449	1072	1177	1084	93	6.15486
BS_164KRQJ0	PT_7BJBEBZT	Medulloblastoma	Initial CNS Tumor	BND		Initial CNS Tumor	116_76_96	0.0312162	0.0105817	1073	1000	1440	-440	-29.1198
BS_1A406WSZ	PT_HRHWFPW7	Medulloblastoma	Initial CNS Tumor	BND		Initial CNS Tumor	5_54220_54338	0.0402111	0.0382071	1074	570	774	-204	-13.501
BS_1CZPVCXR	PT_9S6WMQ92	Medulloblastoma	Progressive	BND		Progressive	69922_0_1	0.0257575	0.0159342	1075	1448	1373	75	4.9636
BS_1CZPVCXR	PT_9S6WMQ92	Medulloblastoma	Progressive	BND		Progressive	72557_1_5	0.025733	0.0305135	1076	1452	985	467	30.9067
BS_1CZPVCXR	PT_9S6WMQ92	Medulloblastoma	Progressive	BND		Progressive	72557_2_5	0.0271869	0.053308	1077	1301	495	806	53.3422
BS_1CZPVCXR	PT_9S6WMQ92	Medulloblastoma	Progressive	BND		Progressive	93796_0_1	0.0345904	0.0110253	1078	815.5	1425.5	-610	-40.3706
BS_1CZPVCXR	PT_9S6WMQ92	Medulloblastoma	Progressive	BND		Progressive	93796_1_2	0.0543537	0.0848988	1079	363.5	235.5	128	8.47121
BS_1DA3F1K1	PT_DAKPNP7K	Medulloblastoma	Progressive	BND		Progressive	16466_0_1	0.029841	0.0228281	1080	1088	1211	-123	-8.1403
BS_1JMTTKMK	PT_E4ECAFEN	Medulloblastoma	Initial CNS Tumor	BND		Initial CNS Tumor	15_3359_63612	0.044916	0.026899	1081	469	1082	-613	-40.5692
BS_1JMTTKMK	PT_E4ECAFEN	Medulloblastoma	Initial CNS Tumor	BND		Initial CNS Tumor	15_33729_33742	0.0335492	0.0167514	1082	856	1356	-500	-33.0907
BS_1JMTTKMK	PT_E4ECAFEN	Medulloblastoma	Initial CNS Tumor	BND		Initial CNS Tumor	15_7845_10911	0.0317943	0.0191842	1083	965	1304	-339	-22.4355
BS_1KMVTHES	PT_GY0MCXR8	Medulloblastoma	Initial CNS Tumor	BND		Initial CNS Tumor	56125_2_3	0.030603	0.034159	1084	1031	872	159	10.5228
BS_1P4J21PN	PT_MR5ZNP8K	Medulloblastoma	Initial CNS Tumor	BND		Initial CNS Tumor	5_11340_36793	0.0345396	0.0412457	1085	821	705	116	7.67704
BS_1S2BHJ8K	PT_S4A0R1PM	Medulloblastoma	Initial CNS Tumor	BND		Initial CNS Tumor	40090_1_3	0.0311146	0.0240606	1086	1007	1166	-159	-10.5228
BS_20X874J5	PT_BPKVVWVB	Medulloblastoma	Initial CNS Tumor	BND		Initial CNS Tumor	246488_0_1	0.0400495	0.0203634	1087	577	1273	-696	-46.0622
BS_20X874J5	PT_BPKVVWVB	Medulloblastoma	Initial CNS Tumor	BND		Initial CNS Tumor	6_40616_40680	0.0395156	0.0440019	1088	594	661	-67	-4.43415
BS_2J4FG4HV	PT_XA98HG1C	Medulloblastoma	Initial CNS Tumor	BND		Initial CNS Tumor	18585_0_1	0.0285471	0.018862	1089	1196	1312	-116	-7.67704
BS_2J4FG4HV	PT_XA98HG1C	Medulloblastoma	Initial CNS Tumor	BND		Initial CNS Tumor	3_6344_6345	0.0278737	0.0253008	1090	1237	1129	108	7.14758
BS_2RX2NF1Q	PT_TKWTTRQ7	Medulloblastoma	Progressive	BND		Progressive	25816_0_1	0.0431485	0.0638753	1091	511	370	141	9.33157
BS_2S93EQPX	PT_85RSG67R	Medulloblastoma	Initial CNS Tumor	BND		Initial CNS Tumor	14701_0_1	0.0290147	0.030398	1092	1142.5	987.5	155	10.2581
BS_35Y30N7S	PT_EYQS4J99	Medulloblastoma	Initial CNS Tumor	BND		Initial CNS Tumor	1_24419_24420	0.03235	0.0123134	1093	927	1417	-490	-32.4289
BS_35Y30N7S	PT_EYQS4J99	Medulloblastoma	Initial CNS Tumor	BND		Initial CNS Tumor	1_91979_91980	0.0291564	0.0361445	1094	1133	825	308	20.3839
BS_397V7CXJ	PT_ZM9F20SY	Medulloblastoma	Initial CNS Tumor	BND		Initial CNS Tumor	16_61828_62147	0.0586662	0.0272907	1095	311	1070	-759	-50.2316
BS_39Q80NT3	PT_RQ21EBK9	Medulloblastoma	Initial CNS Tumor	BND		Initial CNS Tumor	13333_5_21	0.037149	0.0714266	1096	689	324	365	24.1562
BS_39Q80NT3	PT_RQ21EBK9	Medulloblastoma	Initial CNS Tumor	BND		Initial CNS Tumor	87714_0_1	0.0329931	0.0192878	1097	893	1301	-408	-27.002
BS_39Q80NT3	PT_RQ21EBK9	Medulloblastoma	Initial CNS Tumor	BND		Initial CNS Tumor	9_38308_38309	0.0312753	0.0378512	1098	994	779	215	14.229
BS_3RGJ4VP1	PT_6XT5HH0S	Medulloblastoma	Initial CNS Tumor	BND		Initial CNS Tumor	1_19915_25608	0.0333894		1099	867	1487.5	-620.5	-41.0655
BS_3RGJ4VP1	PT_6XT5HH0S	Medulloblastoma	Initial CNS Tumor	BND		Initial CNS Tumor	1_32836_71351	0.0350154	0.0179832	1100	791	1330	-539	-35.6717
BS_40FX713C	PT_MSBPMJ56	Medulloblastoma	Initial CNS Tumor	BND		Initial CNS Tumor	104262_0_3	0.0465136	0.0631501	1101	438	379	59	3.9047
BS_40FX713C	PT_MSBPMJ56	Medulloblastoma	Initial CNS Tumor	BND		Initial CNS Tumor	18_52824_52825	0.0406152	0.0613934	1102	561	401	160	10.589
BS_425D2JAB	PT_4Y6DS6E7	Medulloblastoma	Initial CNS Tumor	BND		Initial CNS Tumor	44601_0_3	0.0295569	0.0343808	1103	1108	865	243	16.0821
BS_47X3VAM0	PT_PX4E85V1	Medulloblastoma	Initial CNS Tumor	BND		Initial CNS Tumor	1_11720_19580	0.0422555	0.126407	1104	531	118	413	27.3329
BS_4HRYS7JY	PT_NZ85YSJ1	Medulloblastoma	Initial CNS Tumor	BND		Initial CNS Tumor	5_31378_31383	0.0423413	0.04591	1105	527	619	-92	-6.08868
BS_4P88KBKA	PT_0Q0CX0GS	Medulloblastoma	Initial CNS Tumor	BND		Initial CNS Tumor	14263_2_7	0.0365653	0.0553519	1106	717	470	247	16.3468
BS_4P88KBKA	PT_0Q0CX0GS	Medulloblastoma	Initial CNS Tumor	BND		Initial CNS Tumor	2_12825_18489	0.032535	0.0960184	1107	918	188	730	48.3124
BS_4P88KBKA	PT_0Q0CX0GS	Medulloblastoma	Initial CNS Tumor	BND		Initial CNS Tumor	2_31757_31758	0.0258153	0.114824	1108	1441	144	1297	85.8372
BS_4P88KBKA	PT_0Q0CX0GS	Medulloblastoma	Initial CNS Tumor	BND		Initial CNS Tumor	2_35000_35003	0.0345424	0.0407569	1109	820	716	104	6.88286
BS_50Y94QQR	PT_K71TQSF4	Medulloblastoma	Deceased	BND			77597_1_2	0.0374464	0.047557	1110	674.5	590.5	84	5.55923
BS_53BCKC4V	PT_97EQQMT9	Medulloblastoma	Initial CNS Tumor	BND		Initial CNS Tumor	0_21615_26542	0.0376648	0.0269163	1111	662	1081	-419	-27.73
BS_53BCKC4V	PT_97EQQMT9	Medulloblastoma	Initial CNS Tumor	BND		Initial CNS Tumor	0_23052_23062	0.0317129	0.0108939	1112	971	1435	-464	-30.7081
BS_53BCKC4V	PT_97EQQMT9	Medulloblastoma	Initial CNS Tumor	BND		Initial CNS Tumor	0_23052_23065	0.0277514	0.0277383	1113	1248	1057	191	12.6406
BS_53BCKC4V	PT_97EQQMT9	Medulloblastoma	Initial CNS Tumor	BND		Initial CNS Tumor	0_25607_26739	0.0350458	0.0287848	1114	790	1020	-230	-15.2217
BS_53BCKC4V	PT_97EQQMT9	Medulloblastoma	Initial CNS Tumor	BND		Initial CNS Tumor	0_26212_26503	0.034546	0.0597406	1115	819	413	406	26.8696
BS_53BCKC4V	PT_97EQQMT9	Medulloblastoma	Initial CNS Tumor	BND		Initial CNS Tumor	0_26348_26714	0.0323332	0.0834319	1116	928	246	682	45.1357
BS_53BCKC4V	PT_97EQQMT9	Medulloblastoma	Initial CNS Tumor	BND		Initial CNS Tumor	0_38896_38897	0.0269599	0.0202309	1117	1323	1277	46	3.04434
BS_53BCKC4V	PT_97EQQMT9	Medulloblastoma	Initial CNS Tumor	BND		Initial CNS Tumor	0_39011_39012	0.0316293	0.0530178	1118	975	499	476	31.5023
BS_53BCKC4V	PT_97EQQMT9	Medulloblastoma	Initial CNS Tumor	BND		Initial CNS Tumor	0_41488_51668	0.0357153	0.0941821	1119	764	199	565	37.3925
BS_53BCKC4V	PT_97EQQMT9	Medulloblastoma	Initial CNS Tumor	BND		Initial CNS Tumor	0_41770_59701	0.0287368	0.0108392	1120	1174	1436	-262	-17.3395
BS_53BCKC4V	PT_97EQQMT9	Medulloblastoma	Initial CNS Tumor	BND		Initial CNS Tumor	0_43449_43486	0.0279404	0.0260439	1121	1232	1109	123	8.1403
BS_53BCKC4V	PT_97EQQMT9	Medulloblastoma	Initial CNS Tumor	BND		Initial CNS Tumor	0_46075_47915	0.0313581	0.0168811	1122	989	1353	-364	-24.09
BS_53BCKC4V	PT_97EQQMT9	Medulloblastoma	Initial CNS Tumor	BND		Initial CNS Tumor	0_59247_59248	0.0266094	0.0280824	1123	1358	1043	315	20.8471
BS_53BCKC4V	PT_97EQQMT9	Medulloblastoma	Initial CNS Tumor	BND		Initial CNS Tumor	0_73794_73796	0.0300044	0.0504419	1124	1081	541	540	35.7379
BS_53BCKC4V	PT_97EQQMT9	Medulloblastoma	Initial CNS Tumor	BND		Initial CNS Tumor	0_75475_75476	0.0274401	0.0097859	1125	1277	1450	-173	-11.4494
BS_53BCKC4V	PT_97EQQMT9	Medulloblastoma	Initial CNS Tumor	BND		Initial CNS Tumor	0_7803_68255	0.0708971	0.0304434	1126	236	986	-750	-49.636
BS_53BCKC4V	PT_97EQQMT9	Medulloblastoma	Initial CNS Tumor	BND		Initial CNS Tumor	0_83772_83773	0.0529546	0.0879798	1127	378	227	151	9.99338
BS_53BCKC4V	PT_97EQQMT9	Medulloblastoma	Initial CNS Tumor	BND		Initial CNS Tumor	0_83779_83852	0.0334507	0.028279	1128	862	1035	-173	-11.4494
BS_53BCKC4V	PT_97EQQMT9	Medulloblastoma	Initial CNS Tumor	BND		Initial CNS Tumor	102129_0_1	0.0300125	0.0308138	1129	1079	976	103	6.81668
BS_53BCKC4V	PT_97EQQMT9	Medulloblastoma	Initial CNS Tumor	BND		Initial CNS Tumor	114315_0_1	0.0457743	0.0314108	1130	454	951	-497	-32.8921
BS_53BCKC4V	PT_97EQQMT9	Medulloblastoma	Initial CNS Tumor	BND		Initial CNS Tumor	114754_0_1	0.0397524	0.010319	1131	589	1443	-854	-56.5189
BS_53BCKC4V	PT_97EQQMT9	Medulloblastoma	Initial CNS Tumor	BND		Initial CNS Tumor	115667_0_1	0.0287246	0.0492234	1132	1175	559	616	40.7677
BS_53BCKC4V	PT_97EQQMT9	Medulloblastoma	Initial CNS Tumor	BND		Initial CNS Tumor	123545_0_1	0.0582983	0.0769879	1133	315	283	32	2.1178
BS_53BCKC4V	PT_97EQQMT9	Medulloblastoma	Initial CNS Tumor	BND		Initial CNS Tumor	126720_0_1	0.0274484	0.0289735	1134	1275	1015	260	17.2071
BS_53BCKC4V	PT_97EQQMT9	Medulloblastoma	Initial CNS Tumor	BND		Initial CNS Tumor	141130_0_1	0.0286309	0.0329986	1135	1190	911	279	18.4646
BS_53BCKC4V	PT_97EQQMT9	Medulloblastoma	Initial CNS Tumor	BND		Initial CNS Tumor	154414_0_1	0.0265118	0.0190416	1136	1367	1305	62	4.10324
BS_53BCKC4V	PT_97EQQMT9	Medulloblastoma	Initial CNS Tumor	BND		Initial CNS Tumor	158432_0_1	0.0466914	0.0214775	1137	434	1249	-815	-53.9378
BS_53BCKC4V	PT_97EQQMT9	Medulloblastoma	Initial CNS Tumor	BND		Initial CNS Tumor	17483_0_1	0.0325341	0.0156674	1138	919	1378	-459	-30.3772
BS_53BCKC4V	PT_97EQQMT9	Medulloblastoma	Initial CNS Tumor	BND		Initial CNS Tumor	194707_0_1	0.0370595		1139	692	1487.5	-795.5	-52.6473
BS_53BCKC4V	PT_97EQQMT9	Medulloblastoma	Initial CNS Tumor	BND		Initial CNS Tumor	27938_0_1	0.0323745	0.00589647	1140	926	1471	-545	-36.0688
BS_53BCKC4V	PT_97EQQMT9	Medulloblastoma	Initial CNS Tumor	BND		Initial CNS Tumor	97950_0_1	0.0396879	0.0301906	1141	591	995	-404	-26.7373
BS_53BCKC4V	PT_97EQQMT9	Medulloblastoma	Initial CNS Tumor	BND		Initial CNS Tumor	99220_0_1	0.0252615	0.0240016	1142	1509	1169	340	22.5017
BS_5BMNK8SY	PT_M0AP3Z15	Medulloblastoma	Initial CNS Tumor	BND		Initial CNS Tumor	24452_1_4	0.025735	0.012865	1143	1451	1409	42	2.77962
BS_5BMNK8SY	PT_M0AP3Z15	Medulloblastoma	Initial CNS Tumor	BND		Initial CNS Tumor	26680_0_1	0.0633341	0.120083	1144	282	134	148	9.79484
BS_5JC116NM	PT_XA98HG1C	Medulloblastoma	Progressive	BND		Progressive	1_4650_4801	0.032289	0.0464369	1145	929	611	318	21.0457
BS_5JC116NM	PT_XA98HG1C	Medulloblastoma	Progressive	BND		Progressive	1_4689_4882	0.0317089	0.0321849	1146	973	933	40	2.64725
BS_5JC116NM	PT_XA98HG1C	Medulloblastoma	Progressive	BND		Progressive	1_4733_4809	0.0482074	0.0708489	1147	421	327	94	6.22105
BS_5JC116NM	PT_XA98HG1C	Medulloblastoma	Progressive	BND		Progressive	1_4790_4870	0.0467118	0.0343537	1148	433	866	-433	-28.6565
BS_5JC116NM	PT_XA98HG1C	Medulloblastoma	Progressive	BND		Progressive	1_4870_5069	0.0333257	0.0232141	1149	873	1197	-324	-21.4428
BS_5JC116NM	PT_XA98HG1C	Medulloblastoma	Progressive	BND		Progressive	1_4907_4936	0.0450486	0.0279786	1150	467	1047	-580	-38.3852
BS_5JC116NM	PT_XA98HG1C	Medulloblastoma	Progressive	BND		Progressive	1_4942_4995	0.0358469	0.0499793	1151	756	551	205	13.5672
BS_5JC116NM	PT_XA98HG1C	Medulloblastoma	Progressive	BND		Progressive	1_5002_5760	0.0257792	0.0245473	1152	1444	1153	291	19.2588
BS_5JC116NM	PT_XA98HG1C	Medulloblastoma	Progressive	BND		Progressive	1_5019_5250	0.0314718	0.0805445	1153	980	263	717	47.452
BS_5JC116NM	PT_XA98HG1C	Medulloblastoma	Progressive	BND		Progressive	1_5050_5451	0.0361162	0.0155908	1154	738	1379	-641	-42.4222
BS_5JC116NM	PT_XA98HG1C	Medulloblastoma	Progressive	BND		Progressive	1_5190_5846	0.0320458	0.0534557	1155	944	493	451	29.8478
BS_5JC116NM	PT_XA98HG1C	Medulloblastoma	Progressive	BND		Progressive	1_5364_58977	0.0275456	0.00574683	1156	1268	1473	-205	-13.5672
BS_5JC116NM	PT_XA98HG1C	Medulloblastoma	Progressive	BND		Progressive	1_5687_5688	0.0304486	0.0269454	1157	1043	1079	-36	-2.38253
BS_5JC116NM	PT_XA98HG1C	Medulloblastoma	Progressive	BND		Progressive	1_58799_58963	0.0382592		1158	639	1487.5	-848.5	-56.1549
BS_5JC116NM	PT_XA98HG1C	Medulloblastoma	Progressive	BND		Progressive	1_59065_59066	0.0269098	0.0533149	1159	1328	494	834	55.1952
BS_5JC116NM	PT_XA98HG1C	Medulloblastoma	Progressive	BND		Progressive	147956_0_1	0.0330464	0.0365466	1160	888	814	74	4.89742
BS_5KFAEMQJ	PT_8RB3EKNP	Medulloblastoma	Initial CNS Tumor	BND		Initial CNS Tumor	5_20590_20755	0.0265825	0.0698518	1161	1361	332	1029	68.1006
BS_5VD3BNNV	PT_GK4GVW7A	Medulloblastoma	Initial CNS Tumor	BND		Initial CNS Tumor	25500_2_7	0.0261948	0.0185646	1162	1406	1316	90	5.95632
BS_6AAJ8JBD	PT_T0MRCE9A	Medulloblastoma	Deceased	BND			1799_0_1	0.0301769	0.0193898	1163	1066	1295	-229	-15.1555
BS_6AAJ8JBD	PT_T0MRCE9A	Medulloblastoma	Deceased	BND			3_72167_72317	0.0297406	0.03163	1164	1097	945	152	10.0596
BS_6AAJ8JBD	PT_T0MRCE9A	Medulloblastoma	Deceased	BND			3_81032_81033	0.0461072	0.0160635	1165	448	1371	-923	-61.0854
BS_6FVT4ZZJ	PT_ED13K2GD	Medulloblastoma	Initial CNS Tumor	BND		Initial CNS Tumor	0_34531_34537	0.0404979	0.0400622	1166	566	736	-170	-11.2508
BS_6FVT4ZZJ	PT_ED13K2GD	Medulloblastoma	Initial CNS Tumor	BND		Initial CNS Tumor	33794_0_1	0.0270009	0.0198523	1167	1319	1285	34	2.25017
BS_6P8GWSCZ	PT_MYNKT1TK	Medulloblastoma	Deceased	BND			17921_1_2	0.0315537	0.0479686	1168	977	579	398	26.3402
BS_6P8GWSCZ	PT_MYNKT1TK	Medulloblastoma	Deceased	BND			69318_0_1	0.0508234	0.0405149	1169	395	722	-327	-21.6413
BS_70FKSKM9	PT_GH6HM5QF	Medulloblastoma	Initial CNS Tumor	BND		Initial CNS Tumor	174820_0_2	0.0304536	0.0234466	1170	1042	1192	-150	-9.9272
BS_70FKSKM9	PT_GH6HM5QF	Medulloblastoma	Initial CNS Tumor	BND		Initial CNS Tumor	3_14476_23893	0.0502133	0.189285	1171	402	56	346	22.8987
BS_70FKSKM9	PT_GH6HM5QF	Medulloblastoma	Initial CNS Tumor	BND		Initial CNS Tumor	3_18415_18420	0.031929	0.0329223	1172	955	914	41	2.71343
BS_70FKSKM9	PT_GH6HM5QF	Medulloblastoma	Initial CNS Tumor	BND		Initial CNS Tumor	3_19865_19866	0.0268459	0.0477398	1173	1335	581	754	49.9007
BS_70FKSKM9	PT_GH6HM5QF	Medulloblastoma	Initial CNS Tumor	BND		Initial CNS Tumor	3_40473_40521	0.0465959	0.0634531	1174	435	376	59	3.9047
BS_70FKSKM9	PT_GH6HM5QF	Medulloblastoma	Initial CNS Tumor	BND		Initial CNS Tumor	3_66256_66257	0.0346185	0.072711	1175	812	311	501	33.1568
BS_7F07M7JG	PT_ZGWYMRV8	Medulloblastoma	Initial CNS Tumor	BND		Initial CNS Tumor	161116_0_1	0.0360903	0.0260722	1176	741	1107	-366	-24.2224
BS_7F07M7JG	PT_ZGWYMRV8	Medulloblastoma	Initial CNS Tumor	BND		Initial CNS Tumor	35078_0_1	0.0311031	0.0361111	1177	1008	827	181	11.9788
BS_7F07M7JG	PT_ZGWYMRV8	Medulloblastoma	Initial CNS Tumor	BND		Initial CNS Tumor	51568_0_1	0.0291757	0.0292476	1178	1131	1007	124	8.20649
BS_7F07M7JG	PT_ZGWYMRV8	Medulloblastoma	Initial CNS Tumor	BND		Initial CNS Tumor	5819_0_1	0.0376566	0.0124932	1179	664	1414	-750	-49.636
BS_7F07M7JG	PT_ZGWYMRV8	Medulloblastoma	Initial CNS Tumor	BND		Initial CNS Tumor	8250_0_1	0.0545535	0.20353	1180	358	49	309	20.45
BS_7G0HZ8BN	PT_1GPWWDY5	Medulloblastoma	Initial CNS Tumor	BND		Initial CNS Tumor	2_33683_33684	0.0394698	0.0383302	1181	596	769	-173	-11.4494
BS_7G0HZ8BN	PT_1GPWWDY5	Medulloblastoma	Initial CNS Tumor	BND		Initial CNS Tumor	2_97548_97557	0.0261144	0.0315289	1182	1419	950	469	31.039
BS_7G0HZ8BN	PT_1GPWWDY5	Medulloblastoma	Initial CNS Tumor	BND		Initial CNS Tumor	24842_0_1	0.028694	0.0165616	1183	1178	1360	-182	-12.045
BS_7GF5144B	PT_84ZTC7PV	Medulloblastoma	Initial CNS Tumor	BND		Initial CNS Tumor	6199_0_2	0.07521	0.0611059	1184	219	403	-184	-12.1774
BS_7PKPNFFK	PT_D1WJ3BJX	Medulloblastoma	Initial CNS Tumor	BND		Initial CNS Tumor	24357_0_1	0.0353097	0.0562494	1185	780	458	322	21.3104
BS_7PKPNFFK	PT_D1WJ3BJX	Medulloblastoma	Initial CNS Tumor	BND		Initial CNS Tumor	77452_0_1	0.0293334	0.0316203	1186	1125	946	179	11.8465
BS_7SAH6KH6	PT_FX2D5BTD	Medulloblastoma	Initial CNS Tumor	BND		Initial CNS Tumor	1_33520_33521	0.0288963	0.0124352	1187	1152	1416	-264	-17.4719
BS_7SAH6KH6	PT_FX2D5BTD	Medulloblastoma	Initial CNS Tumor	BND		Initial CNS Tumor	45488_0_1	0.0491963	0.0274528	1188	413	1065	-652	-43.1502
BS_7SVNJTTG	PT_T0MRCE9A	Medulloblastoma	Deceased	BND			1814_0_1	0.0319915	0.0272948	1189	954	1069	-115	-7.61085
BS_7SVNJTTG	PT_T0MRCE9A	Medulloblastoma	Deceased	BND			5605_4_5	0.0275109	0.0666239	1190	1271	354	917	60.6883
BS_85E6SZKP	PT_Q4GD8TFQ	Medulloblastoma	Initial CNS Tumor	BND		Initial CNS Tumor	51319_0_1	0.0409037	0.0647823	1191	557	366	191	12.6406
BS_8BD8WD38	PT_VH6S71AC	Medulloblastoma	Initial CNS Tumor	BND		Initial CNS Tumor	1_16753_16754	0.0289956	0.0182521	1192	1145	1325	-180	-11.9126
BS_8BD8WD38	PT_VH6S71AC	Medulloblastoma	Initial CNS Tumor	BND		Initial CNS Tumor	1_34272_35227	0.038527	0.0415279	1193	626	701	-75	-4.9636
BS_8H2XX24V	PT_82MX6J77	Medulloblastoma	Initial CNS Tumor	BND		Initial CNS Tumor	115379_0_1	0.0354421	0.077467	1194	774	277	497	32.8921
BS_8H2XX24V	PT_82MX6J77	Medulloblastoma	Initial CNS Tumor	BND		Initial CNS Tumor	92648_0_1	0.0290363	0.0100007	1195	1140	1446	-306	-20.2515
BS_8VKM8PYT	PT_PZRWEBK5	Medulloblastoma	Initial CNS Tumor	BND		Initial CNS Tumor	2_19666_19667	0.0437271	0.0274416	1196	495	1066	-571	-37.7895
BS_8VKM8PYT	PT_PZRWEBK5	Medulloblastoma	Initial CNS Tumor	BND		Initial CNS Tumor	2_42584_42960	0.0324648	0.0505527	1197	920	538	382	25.2813
BS_9168FYE6	PT_64C7QNBP	Medulloblastoma	Initial CNS Tumor	BND		Initial CNS Tumor	134830_0_1	0.0300029	0.0232711	1198	1082	1196	-114	-7.54467
BS_95EMTN3E	PT_4J766Q6K	Medulloblastoma	Initial CNS Tumor	BND		Initial CNS Tumor	0_75632_75653	0.0266378	0.0246697	1199	1355	1148	207	13.6995
BS_95EMTN3E	PT_4J766Q6K	Medulloblastoma	Initial CNS Tumor	BND		Initial CNS Tumor	30925_0_1	0.0380891	0.0604862	1200	647	406	241	15.9497
BS_95EMTN3E	PT_4J766Q6K	Medulloblastoma	Initial CNS Tumor	BND		Initial CNS Tumor	34776_0_1	0.126182	0.510931	1201	92	3	89	5.89014
BS_95EMTN3E	PT_4J766Q6K	Medulloblastoma	Initial CNS Tumor	BND		Initial CNS Tumor	65149_0_1	0.0395254	0.0926204	1202	593	206	387	25.6122
BS_95ERKNCZ	PT_MYNKT1TK	Medulloblastoma	Deceased	BND			33062_0_1	0.0360959	0.0624846	1203	740	390	350	23.1635
BS_97M1BPNE	PT_FHGDAACP	Medulloblastoma	Initial CNS Tumor	BND		Initial CNS Tumor	1632_0_4	0.0309228	0.016424	1204	1023	1362	-339	-22.4355
BS_9BF58P80	PT_BG7GAFK6	Medulloblastoma	Initial CNS Tumor	BND		Initial CNS Tumor	188610_0_1	0.0291296	0.00772404	1205	1134	1458	-324	-21.4428
BS_9BF58P80	PT_BG7GAFK6	Medulloblastoma	Initial CNS Tumor	BND		Initial CNS Tumor	22_17292_17295	0.0256227	0.0339798	1206	1471	879	592	39.1794
BS_9D39MFHT	PT_H6E09982	Medulloblastoma	Initial CNS Tumor	BND		Initial CNS Tumor	26425_2_3	0.036902	0.0184378	1207	698	1319	-621	-41.0986
BS_9D39MFHT	PT_H6E09982	Medulloblastoma	Initial CNS Tumor	BND		Initial CNS Tumor	9_24230_24380	0.0547321	0.0926817	1208	354	205	149	9.86102
BS_9QJ95K51	PT_FWWRWTV2	Medulloblastoma	Initial CNS Tumor	BND		Initial CNS Tumor	4443_1_5	0.0448803	0.0449916	1209	470	635	-165	-10.9199
BS_9VB2SEYP	PT_MYNKT1TK	Medulloblastoma	Deceased	BND			194297_0_1	0.0312624	0.0315684	1210	997	948	49	3.24289
BS_9VB2SEYP	PT_MYNKT1TK	Medulloblastoma	Deceased	BND			204494_0_1	0.0338351	0.0324853	1211	843	928	-85	-5.62541
BS_9YPJANGX	PT_CWA1405H	Medulloblastoma	Initial CNS Tumor	BND		Initial CNS Tumor	1054_4_9	0.0354359	0.0203234	1212	775	1276	-501	-33.1568
BS_A024WSJX	PT_26V72ZXB	Medulloblastoma	Progressive	BND		Progressive	3_14172_20665	0.0605725	0.0523031	1213	299	517	-218	-14.4275
BS_A024WSJX	PT_26V72ZXB	Medulloblastoma	Progressive	BND		Progressive	3_24987_24988	0.0453599	0.0364276	1214	461	817	-356	-23.5606
BS_A024WSJX	PT_26V72ZXB	Medulloblastoma	Progressive	BND		Progressive	3_48798_48799	0.0391996	0.0236061	1215	603	1186	-583	-38.5837
BS_A024WSJX	PT_26V72ZXB	Medulloblastoma	Progressive	BND		Progressive	3_97253_97324	0.0327262	0.00836085	1216	906	1456	-550	-36.3997
BS_AFPZ71DG	PT_R0H8JTQR	Medulloblastoma	Initial CNS Tumor	BND		Initial CNS Tumor	136597_0_1	0.0302285	0.00293139	1217	1064	1481	-417	-27.5976
BS_AFPZ71DG	PT_R0H8JTQR	Medulloblastoma	Initial CNS Tumor	BND		Initial CNS Tumor	2_59858_59861	0.0273494	0.0519382	1218	1286	523	763	50.4964
BS_AFPZ71DG	PT_R0H8JTQR	Medulloblastoma	Initial CNS Tumor	BND		Initial CNS Tumor	48957_0_1	0.034013	0.0904658	1219	836	218	618	40.9001
BS_AYYWDHWJ	PT_T0MRCE9A	Medulloblastoma	Deceased	BND			5_14222_14224	0.0313347	0.0159235	1220	990	1375	-385	-25.4798
BS_B1YQHE16	PT_M26VF62B	Medulloblastoma	Initial CNS Tumor	BND		Initial CNS Tumor	193868_0_1	0.0317251	0.0515331	1221	969	528	441	29.186
BS_B1YQHE16	PT_M26VF62B	Medulloblastoma	Initial CNS Tumor	BND		Initial CNS Tumor	225635_0_1	0.0264195	0.0470064	1222	1381	601	780	51.6214
BS_B3JHHP3X	PT_T0MRCE9A	Medulloblastoma	Deceased	BND			1750_0_2	0.0320107	0.0222253	1223	951	1227	-276	-18.266
BS_B3JHHP3X	PT_T0MRCE9A	Medulloblastoma	Deceased	BND			6394_2_3	0.0341166	0.0217706	1224	834	1238	-404	-26.7373
BS_B3RH9V17	PT_2FK75B27	Medulloblastoma	Initial CNS Tumor	BND		Initial CNS Tumor	304287_0_4	0.0253828	0.00706108	1225	1490	1466	24	1.58835
BS_B5V3KSQY	PT_PTTBTPS6	Medulloblastoma	Recurrence	BND		Progressive	13_11798_40179	0.0353955	0.0892224	1226	777	223	554	36.6645
BS_B5V3KSQY	PT_PTTBTPS6	Medulloblastoma	Recurrence	BND		Progressive	13_34818_34819	0.0403053	0.11618	1227	569	140	429	28.3918
BS_B5V3KSQY	PT_PTTBTPS6	Medulloblastoma	Recurrence	BND		Progressive	13_34818_34821	0.0507359	0.0884929	1228	396	224	172	11.3832
BS_B5V3KSQY	PT_PTTBTPS6	Medulloblastoma	Recurrence	BND		Progressive	13_34818_34822	0.0416491	0.0763291	1229	543	286	257	17.0086
BS_B5V3KSQY	PT_PTTBTPS6	Medulloblastoma	Recurrence	BND		Progressive	13_34909_34910	0.0263044	0.0329421	1230	1396	913	483	31.9656
BS_B5V3KSQY	PT_PTTBTPS6	Medulloblastoma	Recurrence	BND		Progressive	13_34987_34988	0.0312745	0.0426221	1231	995	685	310	20.5162
BS_B5V3KSQY	PT_PTTBTPS6	Medulloblastoma	Recurrence	BND		Progressive	13_63998_63999	0.0460286		1232	450	1487.5	-1037.5	-68.6631
BS_B5V3KSQY	PT_PTTBTPS6	Medulloblastoma	Recurrence	BND		Progressive	13_69432_69435	0.0263876	0.077938	1233	1386	274	1112	73.5936
BS_B5V3KSQY	PT_PTTBTPS6	Medulloblastoma	Recurrence	BND		Progressive	64759_0_1	0.0664964	0.0674593	1234	258	346	-88	-5.82396
BS_BP1EZNGF	PT_MCC2RZ5H	Medulloblastoma	Initial CNS Tumor	BND		Initial CNS Tumor	102838_0_1	0.0565161	0.0437641	1235	333	665	-332	-21.9722
BS_BX8AR74E	PT_FN4GEEFR	Medulloblastoma	Initial CNS Tumor	BND		Initial CNS Tumor	1_23454_44071	0.0268833	0.0135094	1236	1331	1400	-69	-4.56651
BS_BX8AR74E	PT_FN4GEEFR	Medulloblastoma	Initial CNS Tumor	BND		Initial CNS Tumor	1_6104_14599	0.0608008	0.0553796	1237	295	469	-174	-11.5156
BS_CCHHH752	PT_23NZGSRJ	Medulloblastoma	Deceased	BND			13_85418_85419	0.0457992	0.0329963	1238	452	912	-460	-30.4434
BS_CSGEJF3E	PT_7ENND7B2	Medulloblastoma	Initial CNS Tumor	BND		Initial CNS Tumor	3_68177_68202	0.0606158	0.122376	1239	298	130	168	11.1185
BS_D86YY06H	PT_HFPCMNKX	Medulloblastoma	Initial CNS Tumor	BND		Initial CNS Tumor	10488_2_4	0.0289993	0.0774445	1240	1144	278	866	57.313
BS_DGG7YE8R	PT_NCDHZ8H8	Medulloblastoma	Initial CNS Tumor	BND		Initial CNS Tumor	98323_2_4	0.0357311	0.0484891	1241	763	570	193	12.773
BS_DKF4CQB4	PT_BAH54SVM	Medulloblastoma	Initial CNS Tumor	BND		Initial CNS Tumor	5_55053_55056	0.0269673	0.0931612	1242	1321.5	200.5	1121	74.1893
BS_DKF4CQB4	PT_BAH54SVM	Medulloblastoma	Initial CNS Tumor	BND		Initial CNS Tumor	5_6044_15317	0.0353341	0.0454057	1243	779	629	150	9.9272
BS_DPRBAXTR	PT_VW5Y6N97	Medulloblastoma	Initial CNS Tumor	BND		Initial CNS Tumor	0_40952_40953	0.0264506	0.0314089	1244	1375	952	423	27.9947
BS_DPRBAXTR	PT_VW5Y6N97	Medulloblastoma	Initial CNS Tumor	BND		Initial CNS Tumor	112873_0_1	0.0375262	0.0443847	1245	670	651	19	1.25745
BS_DQ53BKED	PT_GHFG41Q2	Medulloblastoma	Initial CNS Tumor	BND		Initial CNS Tumor	1_18137_18138	0.0285342	0.0223686	1246	1197	1220	-23	-1.52217
BS_DQ53BKED	PT_GHFG41Q2	Medulloblastoma	Initial CNS Tumor	BND		Initial CNS Tumor	1_32282_61821	0.0278532	0.00574886	1247	1240	1472	-232	-15.3541
BS_DQ53BKED	PT_GHFG41Q2	Medulloblastoma	Initial CNS Tumor	BND		Initial CNS Tumor	1_3813_33204	0.0337078	0.0650769	1248	848	365	483	31.9656
BS_DQ53BKED	PT_GHFG41Q2	Medulloblastoma	Initial CNS Tumor	BND		Initial CNS Tumor	144157_0_1	0.026912	0.00372115	1249	1327	1478	-151	-9.99338
BS_DVQYQSVW	PT_WWZ2Q14R	Medulloblastoma	Initial CNS Tumor	BND		Initial CNS Tumor	28694_5_8	0.0329704	0.0584363	1250	894	427	467	30.9067
BS_DVQYQSVW	PT_WWZ2Q14R	Medulloblastoma	Initial CNS Tumor	BND		Initial CNS Tumor	74448_0_1	0.0416434	0.0487351	1251	544	567	-23	-1.52217
BS_DYMSB5M3	PT_HB3CXEX6	Medulloblastoma	Initial CNS Tumor	BND		Initial CNS Tumor	6_10237_14950	0.0252698		1252	1504	1487.5	16.5	1.09199
BS_EB4SF4H8	PT_MA8VSJ14	Medulloblastoma	Initial CNS Tumor	BND		Initial CNS Tumor	4_37824_43612	0.0564061	0.0984173	1253	336	182	154	10.1919
BS_F0EA1FGK	PT_65B5CGQG	Medulloblastoma	Initial CNS Tumor	BND		Initial CNS Tumor	0_52828_52832	0.0589068	0.0556236	1254	308	466	-158	-10.4567
BS_F2MTFYFR	PT_23NZGSRJ	Medulloblastoma	Deceased	BND			64261_1_2	0.0392164	0.0277518	1255	601	1056	-455	-30.1125
BS_F5Q4C4NG	PT_FFCD5XD7	Medulloblastoma	Recurrence	BND		Progressive	14_17975_17977	0.0304163	0.0308962	1256	1047	971	76	5.02978
BS_F8KR1QWE	PT_9YMRNZHH	Medulloblastoma	Initial CNS Tumor	BND		Initial CNS Tumor	23_3805_5767	0.0278775	0.0409442	1257	1236	710	526	34.8114
BS_FJRZJ4RS	PT_PHY9WJR1	Medulloblastoma	Initial CNS Tumor	BND		Initial CNS Tumor	1_79985_84446	0.0312722	0.0280309	1258	996	1046	-50	-3.30907
BS_FJRZJ4RS	PT_PHY9WJR1	Medulloblastoma	Initial CNS Tumor	BND		Initial CNS Tumor	1_9225_56516	0.0390015	0.0351191	1259	610	846	-236	-15.6188
BS_FJRZJ4RS	PT_PHY9WJR1	Medulloblastoma	Initial CNS Tumor	BND		Initial CNS Tumor	156024_0_1	0.051259	0.0273733	1260	392	1067	-675	-44.6724
BS_FSH4MKSX	PT_35X8ASEE	Medulloblastoma	Initial CNS Tumor	BND		Initial CNS Tumor	46676_0_1	0.038406	0.0779419	1261	634	273	361	23.8915
BS_FVYBGMG1	PT_9DMMZ08D	Medulloblastoma	Initial CNS Tumor	BND		Initial CNS Tumor	1_52358_52360	0.0352262	0.0950885	1262	788	192	596	39.4441
BS_FVYBGMG1	PT_9DMMZ08D	Medulloblastoma	Initial CNS Tumor	BND		Initial CNS Tumor	1_67156_67161	0.0269195	0.0280846	1263	1326	1042	284	18.7955
BS_G12HNXYX	PT_5F4N0CAP	Medulloblastoma	Initial CNS Tumor	BND		Initial CNS Tumor	17_20544_20749	0.0472384	0.0342655	1264	429	870	-441	-29.186
BS_G12HNXYX	PT_5F4N0CAP	Medulloblastoma	Initial CNS Tumor	BND		Initial CNS Tumor	72321_0_1	0.0422728	0.0374289	1265	530	790	-260	-17.2071
BS_G12HNXYX	PT_5F4N0CAP	Medulloblastoma	Initial CNS Tumor	BND		Initial CNS Tumor	82492_0_1	0.0269423	0.0613477	1266	1324	402	922	61.0192
BS_G14MSJYQ	PT_ZG4J0EK0	Medulloblastoma	Recurrence	BND		Progressive	9_47509_47513	0.0256524	0.0172582	1267	1464	1342	122	8.07412
BS_G14MSJYQ	PT_ZG4J0EK0	Medulloblastoma	Recurrence	BND		Progressive	9_49513_49514	0.0277153	0.045079	1268	1253	633	620	41.0324
BS_G3B24JW8	PT_K6S2YJ8Y	Medulloblastoma	Initial CNS Tumor	BND		Initial CNS Tumor	1_110420_110425	0.0335153	0.0474259	1269	859	593	266	17.6042
BS_G3B24JW8	PT_K6S2YJ8Y	Medulloblastoma	Initial CNS Tumor	BND		Initial CNS Tumor	17120_0_1	0.029353	0.0265511	1270	1123	1091	32	2.1178
BS_G3B24JW8	PT_K6S2YJ8Y	Medulloblastoma	Initial CNS Tumor	BND		Initial CNS Tumor	20303_0_1	0.0581009	0.0909267	1271	317	215	102	6.7505
BS_GKQQKS8C	PT_N1HWK3YS	Medulloblastoma	Initial CNS Tumor	BND		Initial CNS Tumor	6_29254_29257	0.0363987	0.0555298	1272	722	467	255	16.8762
BS_GKQQKS8C	PT_N1HWK3YS	Medulloblastoma	Initial CNS Tumor	BND		Initial CNS Tumor	75500_0_1	0.0434407	0.0179214	1273	504	1331	-827	-54.732
BS_GV24KB8P	PT_GWD2Z5AM	Medulloblastoma	Initial CNS Tumor	BND		Initial CNS Tumor	10_90017_90524	0.0287622	0.0271361	1274	1171	1072	99	6.55195
BS_GY8AVNHY	PT_KNJDVV4K	Medulloblastoma	Initial CNS Tumor	BND		Initial CNS Tumor	1_72128_72132	0.0266498	0.0440308	1275	1353	660	693	45.8637
BS_H174820R	PT_9DMMZ08D	Medulloblastoma	Initial CNS Tumor	BND		Initial CNS Tumor	3986_0_1	0.0347323	0.0857926	1276	808	234	574	37.9881
BS_H2K7XX4X	PT_9HMVHQEH	Medulloblastoma	Initial CNS Tumor	BND		Initial CNS Tumor	2_46109_46110	0.029535	0.0102437	1277	1109	1444	-335	-22.1707
BS_H2K7XX4X	PT_9HMVHQEH	Medulloblastoma	Initial CNS Tumor	BND		Initial CNS Tumor	22551_0_1	0.0290147	0.030398	1278	1142.5	987.5	155	10.2581
BS_H2K7XX4X	PT_9HMVHQEH	Medulloblastoma	Initial CNS Tumor	BND		Initial CNS Tumor	92951_0_1	0.0269008	0.0394522	1279	1330	748	582	38.5175
BS_H8JZ6CZR	PT_23NZGSRJ	Medulloblastoma	Deceased	BND			65935_1_2	0.043785	0.0325317	1280	492	925	-433	-28.6565
BS_HKCEZ21S	PT_K71TQSF4	Medulloblastoma	Deceased	BND			77663_1_2	0.0374464	0.047557	1281	674.5	590.5	84	5.55923
BS_HSYF7G2D	PT_1T7WF5S1	Medulloblastoma	Initial CNS Tumor	BND		Initial CNS Tumor	1_62342_62436	0.0322338	0.0217792	1282	934	1237	-303	-20.0529
BS_HSYF7G2D	PT_1T7WF5S1	Medulloblastoma	Initial CNS Tumor	BND		Initial CNS Tumor	53060_0_3	0.0282908	0.107146	1283	1208	162	1046	69.2257
BS_HT74FBJ2	PT_MYNKT1TK	Medulloblastoma	Deceased	BND			178752_0_1	0.0282892	0.018949	1284	1209	1308	-99	-6.55195
BS_HZNKSQ17	PT_CXT81GRM	Medulloblastoma	Initial CNS Tumor	BND		Initial CNS Tumor	101109_0_1	0.0253669	0.036673	1285	1495	808	687	45.4666
BS_HZNKSQ17	PT_CXT81GRM	Medulloblastoma	Initial CNS Tumor	BND		Initial CNS Tumor	11_50786_50792	0.0284825	0.011424	1286	1199	1422	-223	-14.7584
BS_HZNKSQ17	PT_CXT81GRM	Medulloblastoma	Initial CNS Tumor	BND		Initial CNS Tumor	11_79033_79206	0.0375651	0.0782447	1287	667	271	396	26.2078
BS_HZNKSQ17	PT_CXT81GRM	Medulloblastoma	Initial CNS Tumor	BND		Initial CNS Tumor	142029_0_1	0.0365838	0.0505198	1288	716	540	176	11.6479
BS_HZNKSQ17	PT_CXT81GRM	Medulloblastoma	Initial CNS Tumor	BND		Initial CNS Tumor	44203_0_1	0.0382927	0.0175182	1289	637	1335	-698	-46.1946
BS_J48PMH5C	PT_K71TQSF4	Medulloblastoma	Deceased	BND			1_16301_24753	0.044496	0.0519581	1290	475	522	-47	-3.11052
BS_J48PMH5C	PT_K71TQSF4	Medulloblastoma	Deceased	BND			143346_1_2	0.0454175	0.0317945	1291	459	944	-485	-32.0979
BS_JDDMWG64	PT_M91MGM4K	Medulloblastoma	Initial CNS Tumor	BND		Initial CNS Tumor	9_64565_64568	0.0435701	0.0580356	1292	499	433	66	4.36797
BS_JK5GTHVG	PT_G1QNGVCZ	Medulloblastoma	Initial CNS Tumor	BND		Initial CNS Tumor	193988_0_1	0.028773	0.00937546	1293	1168	1453	-285	-18.8617
BS_JK5GTHVG	PT_G1QNGVCZ	Medulloblastoma	Initial CNS Tumor	BND		Initial CNS Tumor	237720_1_2	0.0336528	0.0310526	1294	850	964	-114	-7.54467
BS_JK5GTHVG	PT_G1QNGVCZ	Medulloblastoma	Initial CNS Tumor	BND		Initial CNS Tumor	44376_0_1	0.0419478	0.0608579	1295	536	404	132	8.73594
BS_JK5GTHVG	PT_G1QNGVCZ	Medulloblastoma	Initial CNS Tumor	BND		Initial CNS Tumor	8_37260_37266	0.0314365	0.0437555	1296	982	666	316	20.9133
BS_K3Y06EKR	PT_F0N89D15	Medulloblastoma	Initial CNS Tumor	BND		Initial CNS Tumor	1_22262_25059	0.0401996	0.092859	1297	571	203	368	24.3547
BS_K3Y06EKR	PT_F0N89D15	Medulloblastoma	Initial CNS Tumor	BND		Initial CNS Tumor	1_23182_23183	0.0452279	0.0432513	1298	464	674	-210	-13.8981
BS_K3Y06EKR	PT_F0N89D15	Medulloblastoma	Initial CNS Tumor	BND		Initial CNS Tumor	6375_2_3	0.0257041	0.0520975	1299	1456	520	936	61.9457
BS_K5XA5N93	PT_0KTVJ74J	Medulloblastoma	Deceased	BND			1_29830_29833	0.0358823	0.106492	1300	754	163	591	39.1132
BS_K5XA5N93	PT_0KTVJ74J	Medulloblastoma	Deceased	BND			1_42905_42906	0.0325624	0.011122	1301	914	1423	-509	-33.6863
BS_K5XA5N93	PT_0KTVJ74J	Medulloblastoma	Deceased	BND			1_59721_59939	0.0433813	0.0548816	1302	506	476	30	1.98544
BS_KEWYG829	PT_7WYPEC3Q	Medulloblastoma	Progressive	BND		Progressive	8_8106_44615	0.0476523	0.0242051	1303	425	1159	-734	-48.5771
BS_KQZY3ZRV	PT_T0MRCE9A	Medulloblastoma	Deceased	BND			9_10090_10091	0.0291797	0.0226816	1304	1129	1215	-86	-5.69159
BS_KRYYDC2X	PT_RH59ET3M	Medulloblastoma	Initial CNS Tumor	BND		Initial CNS Tumor	20_50239_50245	0.0294584	0.0327508	1305	1116	919	197	13.0377
BS_KRYYDC2X	PT_RH59ET3M	Medulloblastoma	Initial CNS Tumor	BND		Initial CNS Tumor	41566_0_1	0.029677	0.0459701	1306	1102	617	485	32.0979
BS_KRYYDC2X	PT_RH59ET3M	Medulloblastoma	Initial CNS Tumor	BND		Initial CNS Tumor	41628_0_2	0.032426	0.01106	1307	923	1424	-501	-33.1568
BS_MG2JY5S8	PT_W9ZYNS8Y	Medulloblastoma	Initial CNS Tumor	BND		Initial CNS Tumor	8_14925_18885	0.0412583	0.166272	1308	553	71	482	31.8994
BS_MG2JY5S8	PT_W9ZYNS8Y	Medulloblastoma	Initial CNS Tumor	BND		Initial CNS Tumor	9858_10_17	0.0462397	0.0545662	1309	442	479	-37	-2.44871
BS_N2KTPMH1	PT_34MDR40C	Medulloblastoma	Initial CNS Tumor	BND		Initial CNS Tumor	16_18552_18553	0.0428216	0.0225555	1310	518	1216	-698	-46.1946
BS_N30XYWEN	PT_9KRSSPSF	Medulloblastoma	Initial CNS Tumor	BND		Initial CNS Tumor	23_84601_84603	0.0270107	0.0278663	1311	1317	1049	268	17.7366
BS_N30XYWEN	PT_9KRSSPSF	Medulloblastoma	Initial CNS Tumor	BND		Initial CNS Tumor	23_8572_8577	0.0302873	0.00769199	1312	1057	1459	-402	-26.6049
BS_NFT9VHMJ	PT_N56EYD4Z	Medulloblastoma	Initial CNS Tumor	BND		Initial CNS Tumor	100181_0_1	0.0341935	0.0163631	1313	831	1363	-532	-35.2085
BS_NFT9VHMJ	PT_N56EYD4Z	Medulloblastoma	Initial CNS Tumor	BND		Initial CNS Tumor	217849_0_1	0.0332945	0.038322	1314	874	770	104	6.88286
BS_NFT9VHMJ	PT_N56EYD4Z	Medulloblastoma	Initial CNS Tumor	BND		Initial CNS Tumor	23682_1_3	0.0390476	0.170527	1315	609	69	540	35.7379
BS_NFT9VHMJ	PT_N56EYD4Z	Medulloblastoma	Initial CNS Tumor	BND		Initial CNS Tumor	6_7575_7583	0.0285844	0.0415757	1316	1194	700	494	32.6936
BS_NMQTPVFW	PT_7QKGGMKV	Medulloblastoma	Initial CNS Tumor	BND		Initial CNS Tumor	106912_0_1	0.0309969	0.0356833	1317	1015	832	183	12.1112
BS_NMQTPVFW	PT_7QKGGMKV	Medulloblastoma	Initial CNS Tumor	BND		Initial CNS Tumor	14_13072_13078	0.0443128		1318	477	1487.5	-1010.5	-66.8762
BS_NMQTPVFW	PT_7QKGGMKV	Medulloblastoma	Initial CNS Tumor	BND		Initial CNS Tumor	14_30410_30414	0.0271456	0.070449	1319	1307	329	978	64.7253
BS_NMQTPVFW	PT_7QKGGMKV	Medulloblastoma	Initial CNS Tumor	BND		Initial CNS Tumor	14_3582_10564	0.0393989	0.038396	1320	599	768	-169	-11.1846
BS_NMQTPVFW	PT_7QKGGMKV	Medulloblastoma	Initial CNS Tumor	BND		Initial CNS Tumor	14_5326_11655	0.0513893	0.18557	1321	390	60	330	21.8398
BS_P3NDA9Z7	PT_W4M7YD0J	Medulloblastoma	Initial CNS Tumor	BND		Initial CNS Tumor	0_15625_15626	0.0253119	0.0203368	1322	1499	1275	224	14.8246
BS_P3NDA9Z7	PT_W4M7YD0J	Medulloblastoma	Initial CNS Tumor	BND		Initial CNS Tumor	0_52777_52995	0.0259384	0.0373004	1323	1433	793	640	42.3561
BS_P3NDA9Z7	PT_W4M7YD0J	Medulloblastoma	Initial CNS Tumor	BND		Initial CNS Tumor	0_61548_61550	0.039806	0.0130797	1324	586	1405	-819	-54.2025
BS_P3VBY9TH	PT_2WSNYKAC	Medulloblastoma	Initial CNS Tumor	BND		Initial CNS Tumor	32178_1_2	0.0465637	0.0505327	1325	437	539	-102	-6.7505
BS_P99S85CY	PT_GR8P8NY5	Medulloblastoma	Initial CNS Tumor	BND		Initial CNS Tumor	5165_0_1	0.0418718	0.0364149	1326	539	818	-279	-18.4646
BS_PEGR2M22	PT_9SWHWA5Q	Medulloblastoma	Initial CNS Tumor	BND		Initial CNS Tumor	51615_0_1	0.0283873	0.0184213	1327	1204	1320	-116	-7.67704
BS_PFXDWV9R	PT_BTTM2HS5	Medulloblastoma	Initial CNS Tumor	BND		Initial CNS Tumor	12391_3_5	0.0365437	0.0517095	1328	718	526	192	12.7068
BS_PFXDWV9R	PT_BTTM2HS5	Medulloblastoma	Initial CNS Tumor	BND		Initial CNS Tumor	21014_0_1	0.0414268	0.0839615	1329	547	244	303	20.0529
BS_PFXDWV9R	PT_BTTM2HS5	Medulloblastoma	Initial CNS Tumor	BND		Initial CNS Tumor	9_207_208	0.026844	0.020703	1330	1336	1270	66	4.36797
BS_PFXDWV9R	PT_BTTM2HS5	Medulloblastoma	Initial CNS Tumor	BND		Initial CNS Tumor	9_25156_25157	0.0345826	0.0844787	1331	817	239	578	38.2528
BS_PFXDWV9R	PT_BTTM2HS5	Medulloblastoma	Initial CNS Tumor	BND		Initial CNS Tumor	9_2821_2822	0.0268189	0.00721115	1332	1338	1464	-126	-8.33885
BS_PQSJ9VQW	PT_6VHGCV7M	Medulloblastoma	Initial CNS Tumor	BND		Initial CNS Tumor	3_21435_26418	0.0328757	0.0267712	1333	898	1088	-190	-12.5745
BS_PQSJ9VQW	PT_6VHGCV7M	Medulloblastoma	Initial CNS Tumor	BND		Initial CNS Tumor	3_45439_46556	0.0261741	0.0634071	1334	1408	377	1031	68.233
BS_PQSJ9VQW	PT_6VHGCV7M	Medulloblastoma	Initial CNS Tumor	BND		Initial CNS Tumor	90273_0_1	0.043724	0.0222813	1335	496	1224	-728	-48.18
BS_PS00F8DA	PT_H0Y8DJA8	Medulloblastoma	Initial CNS Tumor	BND		Initial CNS Tumor	24886_0_1	0.0320795	0.0392634	1336	940	755	185	12.2435
BS_PS00F8DA	PT_H0Y8DJA8	Medulloblastoma	Initial CNS Tumor	BND		Initial CNS Tumor	24886_2_3	0.054522	0.0859191	1337	359	233	126	8.33885
BS_PVZJCXS1	PT_DACV00WF	Medulloblastoma	Initial CNS Tumor	BND		Initial CNS Tumor	19_53066_53069	0.0290812	0.0253718	1338	1136	1125	11	0.727995
BS_PVZJCXS1	PT_DACV00WF	Medulloblastoma	Initial CNS Tumor	BND		Initial CNS Tumor	2354_0_3	0.0355697	0.0220067	1339	769	1231	-462	-30.5758
BS_Q7QH96SX	PT_NZ85YSJ1	Medulloblastoma	Deceased	BND			31766_0_2	0.0492331	0.124262	1340	412	122	290	19.1926
BS_Q7QH96SX	PT_NZ85YSJ1	Medulloblastoma	Deceased	BND			6_30670_30674	0.0352369	0.047439	1341	786	592	194	12.8392
BS_QB75G19J	PT_2N647SBA	Medulloblastoma	Initial CNS Tumor	BND		Initial CNS Tumor	0_4738_30235	0.0280132	0.0175058	1342	1228	1336	-108	-7.14758
BS_QB75G19J	PT_2N647SBA	Medulloblastoma	Initial CNS Tumor	BND		Initial CNS Tumor	0_99506_99508	0.0312516	0.154519	1343	998	83	915	60.5559
BS_QGX93WPF	PT_P4ZEFY19	Medulloblastoma	Initial CNS Tumor	BND		Initial CNS Tumor	104755_1_2	0.0264358	0.0246909	1344	1379	1145	234	15.4864
BS_QGX93WPF	PT_P4ZEFY19	Medulloblastoma	Initial CNS Tumor	BND		Initial CNS Tumor	115353_1_3	0.0252901	0.0167569	1345	1503	1355	148	9.79484
BS_QGX93WPF	PT_P4ZEFY19	Medulloblastoma	Initial CNS Tumor	BND		Initial CNS Tumor	259648_0_1	0.0341632	0.0734735	1346	832	305	527	34.8776
BS_QGX93WPF	PT_P4ZEFY19	Medulloblastoma	Initial CNS Tumor	BND		Initial CNS Tumor	32102_0_1	0.0311028	0.0276115	1347	1009	1061	-52	-3.44143
BS_QHTDJG77	PT_BRTVGGRK	Medulloblastoma	Initial CNS Tumor	BND		Initial CNS Tumor	1_21101_21104	0.0334785	0.0594959	1348	861	416	445	29.4507
BS_QHTDJG77	PT_BRTVGGRK	Medulloblastoma	Initial CNS Tumor	BND		Initial CNS Tumor	1_38223_38228	0.0347835	0.0756462	1349	805	292	513	33.951
BS_QHTDJG77	PT_BRTVGGRK	Medulloblastoma	Initial CNS Tumor	BND		Initial CNS Tumor	32883_1_7	0.0331521	0.0440589	1350	881	657	224	14.8246
BS_QRM7A5YZ	PT_3GP5H8Z0	Medulloblastoma	Initial CNS Tumor	BND		Initial CNS Tumor	1_19143_26637	0.0304141	0.0464886	1351	1050	610	440	29.1198
BS_QRM7A5YZ	PT_3GP5H8Z0	Medulloblastoma	Initial CNS Tumor	BND		Initial CNS Tumor	111705_0_1	0.0699516	0.0444147	1352	241	649	-408	-27.002
BS_QRM7A5YZ	PT_3GP5H8Z0	Medulloblastoma	Initial CNS Tumor	BND		Initial CNS Tumor	9794_4_8	0.0256473	0.0502067	1353	1467	545	922	61.0192
BS_QYHHN0W2	PT_T0MRCE9A	Medulloblastoma	Deceased	BND			1781_0_2	0.0324305	0.0174324	1354	922	1338	-416	-27.5314
BS_QYHHN0W2	PT_T0MRCE9A	Medulloblastoma	Deceased	BND			2_11634_11637	0.0304594	0.00677858	1355	1040	1469	-429	-28.3918
BS_QYHHN0W2	PT_T0MRCE9A	Medulloblastoma	Deceased	BND			2_68529_68530	0.0254567	0.0234822	1356	1483	1191	292	19.325
BS_QZT3SPY7	PT_26V72ZXB	Medulloblastoma	Initial CNS Tumor	BND		Initial CNS Tumor	1971_7_12	0.0256566	0.0210446	1357	1463	1254	209	13.8319
BS_QZT3SPY7	PT_26V72ZXB	Medulloblastoma	Initial CNS Tumor	BND		Initial CNS Tumor	9938_10_17	0.027536	0.0579407	1358	1270	435	835	55.2614
BS_R06ABMXP	PT_RM8V31DA	Medulloblastoma	Initial CNS Tumor	BND		Initial CNS Tumor	3_32742_32744	0.0389304	0.0153307	1359	612.5	1381.5	-769	-50.8934
BS_R06ABMXP	PT_RM8V31DA	Medulloblastoma	Initial CNS Tumor	BND		Initial CNS Tumor	4465_1_2	0.0347522	0.0301513	1360	807	996	-189	-12.5083
BS_R0Z82GZX	PT_BTYG7JR9	Medulloblastoma	Progressive	BND		Progressive	2_57871_57872	0.0320171	0.105643	1361	950	166	784	51.8862
BS_R0Z82GZX	PT_BTYG7JR9	Medulloblastoma	Progressive	BND		Progressive	2_80572_80573	0.0720961	0.0943472	1362	232	197	35	2.31635
BS_R8820GP1	PT_V0C2E99Z	Medulloblastoma	Initial CNS Tumor	BND		Initial CNS Tumor	22889_0_1	0.0305759	0.0148997	1363	1034	1384	-350	-23.1635
BS_R8820GP1	PT_V0C2E99Z	Medulloblastoma	Initial CNS Tumor	BND		Initial CNS Tumor	3_21076_21079	0.0301232	0.0399909	1364	1071	737	334	22.1046
BS_R8820GP1	PT_V0C2E99Z	Medulloblastoma	Initial CNS Tumor	BND		Initial CNS Tumor	3_65679_110556	0.0262753	0.0423537	1365	1397	688	709	46.9226
BS_R8820GP1	PT_V0C2E99Z	Medulloblastoma	Initial CNS Tumor	BND		Initial CNS Tumor	3_6625_6626	0.0744072	0.11663	1366	220	139	81	5.36069
BS_R8F3DR5F	PT_6H0WGQ6E	Medulloblastoma	Initial CNS Tumor	BND		Initial CNS Tumor	1698_0_2	0.0311939	0.0218155	1367	1002	1235	-233	-15.4203
BS_RG9W7TH4	PT_MYNKT1TK	Medulloblastoma	Deceased	BND			92043_0_1	0.0285664	0.0579431	1368	1195	434	761	50.364
BS_RGZTGVGV	PT_21SSYTYN	Medulloblastoma	Initial CNS Tumor	BND		Initial CNS Tumor	10255_3_7	0.0434351	0.0723933	1369	505	317	188	12.4421
BS_RGZTGVGV	PT_21SSYTYN	Medulloblastoma	Initial CNS Tumor	BND		Initial CNS Tumor	6_18183_39153	0.0371744		1370	688	1487.5	-799.5	-52.912
BS_RHEBGZF8	PT_9A6RPJ97	Medulloblastoma	Initial CNS Tumor	BND		Initial CNS Tumor	117520_0_1	0.0471151	0.0138778	1371	431	1398	-967	-63.9974
BS_RHEBGZF8	PT_9A6RPJ97	Medulloblastoma	Initial CNS Tumor	BND		Initial CNS Tumor	12_15566_15660	0.0331831	0.0387891	1372	877	763	114	7.54467
BS_RHEBGZF8	PT_9A6RPJ97	Medulloblastoma	Initial CNS Tumor	BND		Initial CNS Tumor	12_36551_36554	0.0320638	0.034471	1373	942	863	79	5.22833
BS_RHEBGZF8	PT_9A6RPJ97	Medulloblastoma	Initial CNS Tumor	BND		Initial CNS Tumor	12_36590_36591	0.0262588	0.108386	1374	1400	158	1242	82.1972
BS_RQ5Z7KNW	PT_G3AVDN4E	Medulloblastoma	Initial CNS Tumor	BND		Initial CNS Tumor	32_6694_14207	0.0523469	0.161529	1375	386	75	311	20.5824
BS_S5V1KZRF	PT_9N8B4X3E	Medulloblastoma	Initial CNS Tumor	BND		Initial CNS Tumor	1_65104_65106	0.0331207	0.0960346	1376	883	187	696	46.0622
BS_SFH8TGKT	PT_D215EQAP	Medulloblastoma	Initial CNS Tumor	BND		Initial CNS Tumor	5_33794_33798	0.0257041	0.00362823	1377	1457	1479	-22	-1.45599
BS_SXXD403S	PT_MKZ7ESSF	Medulloblastoma	Initial CNS Tumor	BND		Initial CNS Tumor	3_28139_33063	0.0265162	0.0177186	1378	1366	1333	33	2.18398
BS_SXXD403S	PT_MKZ7ESSF	Medulloblastoma	Initial CNS Tumor	BND		Initial CNS Tumor	3_28298_28301	0.028124	0.0325147	1379	1220	926	294	19.4573
BS_SXXD403S	PT_MKZ7ESSF	Medulloblastoma	Initial CNS Tumor	BND		Initial CNS Tumor	3_78961_78964	0.0575686	0.0587489	1380	320	423	-103	-6.81668
BS_SXXD403S	PT_MKZ7ESSF	Medulloblastoma	Initial CNS Tumor	BND		Initial CNS Tumor	72441_0_1	0.0262425	0.0394376	1381	1401	749	652	43.1502
BS_T45AJSTV	PT_X4TT75N8	Medulloblastoma	Initial CNS Tumor	BND		Initial CNS Tumor	82745_0_1	0.0354928	0.0118064	1382	770	1420	-650	-43.0179
BS_T5HPW4Z0	PT_ZG4J0EK0	Medulloblastoma	Initial CNS Tumor	BND		Initial CNS Tumor	2_15385_28782	0.0382247	0.0471593	1383	640	600	40	2.64725
BS_T5HPW4Z0	PT_ZG4J0EK0	Medulloblastoma	Initial CNS Tumor	BND		Initial CNS Tumor	2_41212_41213	0.0461261	0.0563954	1384	446	455	-9	-0.595632
BS_T5HPW4Z0	PT_ZG4J0EK0	Medulloblastoma	Initial CNS Tumor	BND		Initial CNS Tumor	55400_0_1	0.042831	0.0724685	1385	517	316	201	13.3024
BS_T8TCEBB1	PT_78NQ0QQS	Medulloblastoma	Initial CNS Tumor	BND		Initial CNS Tumor	1_35826_35828	0.0309187	0.0312134	1386	1024	956	68	4.50033
BS_T9T3R2J0	PT_T3REPTTC	Medulloblastoma	Initial CNS Tumor	BND		Initial CNS Tumor	12_4120_8516	0.0288539	0.0336961	1387	1155	887	268	17.7366
BS_TEC3PGQ0	PT_C9F2B4QF	Medulloblastoma	Initial CNS Tumor	BND		Initial CNS Tumor	9_21448_33724	0.0271237	0.0366552	1388	1310	810	500	33.0907
BS_TEC3PGQ0	PT_C9F2B4QF	Medulloblastoma	Initial CNS Tumor	BND		Initial CNS Tumor	9_2458_37635	0.0403354	0.0363081	1389	568	820	-252	-16.6777
BS_TEC3PGQ0	PT_C9F2B4QF	Medulloblastoma	Initial CNS Tumor	BND		Initial CNS Tumor	9_75528_75529	0.0681037	0.123296	1390	252	126	126	8.33885
BS_TFYBVE0A	PT_H9QTP1JF	Medulloblastoma	Progressive	BND		Progressive	3_60733_60736	0.0354051	0.0522496	1391	776	518	258	17.0748
BS_TFYBVE0A	PT_H9QTP1JF	Medulloblastoma	Progressive	BND		Progressive	9184_0_1	0.0405402	0.0458622	1392	564.5	620.5	-56	-3.70615
BS_TNQKJZCP	PT_9DER14KH	Medulloblastoma	Initial CNS Tumor	BND		Initial CNS Tumor	128906_0_1	0.0360701	0.0419936	1393	743	689	54	3.57379
[truncated: 118 more rows]

## Sheet: phgg_ABC_scores
BiospecimenID	ParticipantID	disease_type	tumor_descr	SVTYPE	SVLEN	tumor_descr2	BND_id	mse_mean_combined	ABC_score_combined	V1	mse_rank	abc_rank	rank_change	rank_change_norm
[truncated: 2,894 more rows]
