# Supplementary material for: Machine learning-predicted chromatin organization landscape across pediatric tumors
Source: Sci Rep. 2026 Mar 28;16:10790. doi: 10.1038/s41598-026-44925-3 (PMC13039956; doi:10.1038/s41598-026-44925-3)
Supplement: Supplementary file 7 — Supplementary Information 7. [file 41598_2026_44925_MOESM7_ESM.xlsx]

## Sheet: GO_phgg
ID	Description	GeneRatio	BgRatio	pvalue	p.adjust	qvalue	geneID	Count
GO:0042613	MHC class II protein complex	11/1141	15/16970	1.28756319586109e-10	8.08589687000766e-08	7.83380554955485e-08	HLA-DQB1/HLA-DQA2/HLA-DQB2/HLA-DMB/HLA-DOA/HLA-DRA/HLA-DRB5/HLA-DRB1/HLA-DOB/HLA-DMA/HLA-DQA1	11
GO:0042611	MHC protein complex	11/1141	22/16970	4.28616234829653e-08	1.34585497736511e-05	1.30389570385021e-05	HLA-DQB1/HLA-DQA2/HLA-DQB2/HLA-DMB/HLA-DOA/HLA-DRA/HLA-DRB5/HLA-DRB1/HLA-DOB/HLA-DMA/HLA-DQA1	11
GO:0005833	hemoglobin complex	6/1141	12/16970	5.92321163724877e-05	0.0123993	0.0120127	HBA2/HBA1/HBQ1/HBZ/HBM/CYB5R3	6
GO:0005859	muscle myosin complex	6/1141	15/16970	0.00026918	0.0422612	0.0409437	MYH11/MYH8/MYH4/MYH1/MYH2/MYH13	6
GO:0032982	myosin filament	7/1141	22/16970	0.000424339	0.0467666	0.0453086	MYH11/MYOM2/MYH8/MYH4/MYH1/MYH2/MYH13	7
GO:0031838	haptoglobin-hemoglobin complex	5/1141	11/16970	0.000446815	0.0467666	0.0453086	HBA2/HBA1/HBQ1/HBZ/HBM	5
GO:0042581	specific granule	22/1141	153/16970	0.000581088	0.0521319	0.0505066	CEACAM3/CXCL1/STXBP2/RETN/MCEMP1/CMTM6/TSPAN14/ITGB2/CLEC12A/MMP8/ELANE/CNN2/CTSD/TARM1/OSCAR/LAIR1/CD59/SNAP25/MMP25/GHDC/ATP8A1/AOC1	22
GO:0098576	lumenal side of membrane	8/1141	31/16970	0.000797953	0.0626393	0.0606865	HLA-DQB1/HLA-DQA2/HLA-DQB2/HLA-DRA/HLA-DRB5/HLA-DRB1/HLA-DQA1/DNAJC19	8
GO:0005788	endoplasmic reticulum lumen	35/1141	298/16970	0.000914161	0.0637881	0.0617994	PDIA2/JMJD8/MSLN/AFP/ALB/WNT5B/TSPAN14/COL18A1/COL9A3/COL20A1/MAPK3/P4HB/NOTUM/COL4A6/COL6A1/COL6A2/DNAJB11/AHSG/KNG1/FSTL3/SCG2/INS/F10/PROZ/F7/APP/ERAP2/MXRA8/VWA1/SDF2L1/MAPK1/COL19A1/ARSD/ARSF/ARSH	35
GO:0071556	integral component of lumenal side of endoplasmic reticulum membrane	7/1141	26/16970	0.00129146	0.0737305	0.0714318	HLA-DQB1/HLA-DQA2/HLA-DQB2/HLA-DRA/HLA-DRB5/HLA-DRB1/HLA-DQA1	7
GO:0098553	lumenal side of endoplasmic reticulum membrane	7/1141	26/16970	0.00129146	0.0737305	0.0714318	HLA-DQB1/HLA-DQA2/HLA-DQB2/HLA-DRA/HLA-DRB5/HLA-DRB1/HLA-DQA1	7
GO:0070820	tertiary granule	21/1141	158/16970	0.00210337	0.110076	0.106644	CXCL1/PTPRN2/STXBP2/MCEMP1/DYNC1LI1/TSPAN14/ITGB2/CLEC12A/ALDOA/MMP8/CNN2/CTSD/LAMP1/TARM1/OSCAR/LILRB2/LAIR1/CD59/SNAP25/ATAD3B/ATP6V0A1	21
GO:0016460	myosin II complex	6/1141	22/16970	0.00267177	0.129067	0.125043	MYH11/MYH8/MYH4/MYH1/MYH2/MYH13	6
GO:0012507	ER to Golgi transport vesicle membrane	10/1141	55/16970	0.00330767	0.148372	0.143747	HLA-DQB1/HLA-DQA2/HLA-DQB2/HLA-DRA/HLA-DRB5/HLA-DRB1/HLA-DQA1/SREBF2/CD59/SEC23A	10
GO:0016580	Sin3 complex	4/1141	11/16970	0.00457611	0.181499	0.17584	HDAC1/RBBP4/SIN3B/SUDS3	4
GO:0005766	primary lysosome	19/1141	148/16970	0.00491319	0.181499	0.17584	B4GALT1/CEACAM6/STXBP2/RETN/CMTM6/NFAM1/AZU1/PRTN3/PRSS57/ELANE/ARHGAP45/LAMP1/VCP/CYB5R3/ACLY/RAB5C/VAT1/ATP8A1/MAPK1	19
GO:0042582	azurophil granule	19/1141	148/16970	0.00491319	0.181499	0.17584	B4GALT1/CEACAM6/STXBP2/RETN/CMTM6/NFAM1/AZU1/PRTN3/PRSS57/ELANE/ARHGAP45/LAMP1/VCP/CYB5R3/ACLY/RAB5C/VAT1/ATP8A1/MAPK1	19
GO:0032588	trans-Golgi network membrane	13/1141	94/16970	0.0100253	0.349771	0.338867	SCAMP3/ARFIP2/HLA-DQB1/HLA-DQA2/HLA-DQB2/HLA-DRA/HLA-DRB5/HLA-DRB1/HLA-DQA1/RAB9A/AP1S3/APP/VPS53	13
GO:0070822	Sin3-type complex	4/1141	14/16970	0.0118045	0.365134	0.353751	HDAC1/RBBP4/SIN3B/SUDS3	4
GO:0030134	COPII-coated ER to Golgi transport vesicle	12/1141	86/16970	0.0122099	0.365134	0.353751	HLA-DQB1/HLA-DQA2/HLA-DQB2/HLA-DRA/HLA-DRB5/HLA-DRB1/HLA-DQA1/TMED5/SREBF2/APP/CD59/SEC23A	12
GO:0035579	specific granule membrane	12/1141	86/16970	0.0122099	0.365134	0.353751	CEACAM3/MCEMP1/CMTM6/TSPAN14/ITGB2/CLEC12A/TARM1/LAIR1/CD59/SNAP25/MMP25/ATP8A1	12
GO:0045334	clathrin-coated endocytic vesicle	12/1141	87/16970	0.0133244	0.365578	0.35418	HLA-DQB1/HLA-DQA2/HLA-DQB2/HLA-DRA/HLA-DRB5/HLA-DRB1/HLA-DQA1/EGFR/LDLRAP1/SGIP1/MYO1E/LMBRD1	12
GO:0030666	endocytic vesicle membrane	21/1141	186/16970	0.0136291	0.365578	0.35418	HLA-DQB1/HLA-DQA2/HLA-DQB2/HLA-DRA/HLA-DRB5/HLA-DRB1/TAP2/TAP1/HLA-DQA1/WNT5B/MCOLN1/RAB9A/EGFR/LDLRAP1/CORO1A/RPS27A/SGIP1/LAMP1/CACNG8/ATP6V0A1/NOS3	21
GO:0030139	endocytic vesicle	33/1141	329/16970	0.0139711	0.365578	0.35418	HBA2/HBA1/RAB11FIP3/HPX/HLA-DQB1/HLA-DQA2/HLA-DQB2/HLA-DRA/HLA-DRB5/HLA-DRB1/TAP2/TAP1/HLA-DQA1/WNT5B/SPHK1/MCOLN1/RAB9A/EGFR/LDLRAP1/RINL/CORO1A/RPS27A/HGS/ELANE/SGIP1/LAMP1/CACNG8/RAB5C/ATP6V0A1/BECN1/MYO1E/LMBRD1/NOS3	33
GO:0030669	clathrin-coated endocytic vesicle membrane	10/1141	68/16970	0.014983	0.36847	0.356982	HLA-DQB1/HLA-DQA2/HLA-DQB2/HLA-DRA/HLA-DRB5/HLA-DRB1/HLA-DQA1/EGFR/LDLRAP1/SGIP1	10
GO:0034719	SMN-Sm protein complex	4/1141	15/16970	0.0152551	0.36847	0.356982	SNRPB/GEMIN8/GEMIN2/GEMIN4	4
GO:0035580	specific granule lumen	9/1141	60/16970	0.0181298	0.421686	0.408539	CXCL1/RETN/MMP8/ELANE/CNN2/CTSD/OSCAR/GHDC/AOC1	9
GO:0000930	gamma-tubulin complex	4/1141	16/16970	0.0192792	0.432404	0.418923	PDE4B/TUBG1/TUBG2/BRCA1	4
GO:0005765	lysosomal membrane	36/1141	379/16970	0.0228345	0.478002	0.4631	WDR24/NPRL3/B4GALT1/CEACAM6/GBA/TSPAN1/HLA-DQB1/HLA-DQA2/HLA-DQB2/HLA-DMB/HLA-DOA/HLA-DRA/HLA-DRB5/HLA-DRB1/HLA-DOB/HLA-DMA/HLA-DQA1/MCOLN1/LRRC8E/CMTM6/AP5S1/NFAM1/COL6A1/AZU1/AP1S3/CTSD/RHEB/LAMP1/SLC46A3/LNPEP/SLC7A5/GNB1/RAB5C/ATP6V0A1/ATP8A1/LMBRD1	36
GO:0098852	lytic vacuole membrane	36/1141	379/16970	0.0228345	0.478002	0.4631	WDR24/NPRL3/B4GALT1/CEACAM6/GBA/TSPAN1/HLA-DQB1/HLA-DQA2/HLA-DQB2/HLA-DMB/HLA-DOA/HLA-DRA/HLA-DRB5/HLA-DRB1/HLA-DOB/HLA-DMA/HLA-DQA1/MCOLN1/LRRC8E/CMTM6/AP5S1/NFAM1/COL6A1/AZU1/AP1S3/CTSD/RHEB/LAMP1/SLC46A3/LNPEP/SLC7A5/GNB1/RAB5C/ATP6V0A1/ATP8A1/LMBRD1	36
GO:0097504	Gemini of coiled bodies	3/1141	10/16970	0.0254528	0.51212	0.496154	GEMIN8/GEMIN2/GEMIN4	3
GO:0005891	voltage-gated calcium channel complex	7/1141	44/16970	0.0262938	0.51212	0.496154	CACNB4/CACNA1H/RYR1/PDE4B/CACNG7/CACNG8/CACNG6	7
GO:0035577	azurophil granule membrane	8/1141	54/16970	0.0269108	0.51212	0.496154	B4GALT1/CEACAM6/CMTM6/NFAM1/AZU1/LAMP1/RAB5C/ATP8A1	8
GO:0031143	pseudopodium	4/1141	18/16970	0.029134	0.525678	0.50929	ACTN4/MAPK3/CNP/MAPK1	4
GO:0016459	myosin complex	8/1141	55/16970	0.0297033	0.525678	0.50929	MYH11/MYO9B/MYH8/MYH4/MYH1/MYH2/MYH13/MYO1E	8
GO:0030667	secretory granule membrane	29/1141	300/16970	0.0311848	0.525678	0.50929	B4GALT1/CEACAM3/CEACAM6/PTPRN2/MCEMP1/CMTM6/DYNC1LI1/TSPAN14/ITGB2/EXOC3/SLC17A9/CLEC12A/NFAM1/ZG16/AZU1/BSG/LAMP1/TARM1/LILRB3/LILRB2/LAIR1/CD59/SNAP25/ATAD3B/MMP25/RAB5C/ATP6V0A1/RND2/ATP8A1	29
GO:0031983	vesicle lumen	30/1141	314/16970	0.0329945	0.525678	0.50929	CXCL1/ALB/RETN/EGFR/ACTN4/MVP/ALDOA/MMP8/AHSG/HRG/KNG1/AZU1/PRTN3/CFD/PRSS57/ELANE/CNN2/ARHGAP45/INS/CTSD/OSCAR/APP/VCP/CYB5R3/ACLY/GHDC/VAT1/CAT/MAPK1/AOC1	30
GO:0034663	endoplasmic reticulum chaperone complex	3/1141	11/16970	0.0332816	0.525678	0.50929	P4HB/DNAJB11/SDF2L1	3
GO:1990454	L-type voltage-gated calcium channel complex	3/1141	11/16970	0.0332816	0.525678	0.50929	CACNG7/CACNG8/CACNG6	3
GO:0035578	azurophil granule lumen	11/1141	88/16970	0.0334827	0.525678	0.50929	RETN/AZU1/PRTN3/PRSS57/ELANE/ARHGAP45/VCP/CYB5R3/ACLY/VAT1/MAPK1	11
GO:0030426	growth cone	17/1141	157/16970	0.0350931	0.532827	0.516215	APBB1/FSCN1/SIRT2/EXOC3/SIGMAR1/TAOK2/RAC3/GAP43/SETX/APP/CTTN/SHANK2/FXR1/SNAP25/ACAP3/DVL1/CDK5	17
GO:0009897	external side of plasma membrane	33/1141	354/16970	0.0356349	0.532827	0.516215	B4GALT1/CEACAM5/CD79A/BTNL2/HLA-DRB1/CD209/FCER2/CLEC4M/CLEC4G/GFRA4/CCR4/ITGB2/CNTFR/IL11RA/CD69/CLEC12B/CLEC2B/CLEC2A/CLEC2D/TNFRSF13C/ADAM29/P4HB/TMEM123/SERPINE2/F10/LAMP1/PDGFRA/CD40LG/CD59/SLC7A5/TNFRSF18/TNFRSF4/CCR10	33
GO:0019005	SCF ubiquitin ligase complex	8/1141	58/16970	0.0392579	0.573348	0.555473	FBXL16/CKS1B/FBXL18/FBXL14/FBXO17/FBXO27/FBXO33/FBXO31	8
GO:0070821	tertiary granule membrane	9/1141	69/16970	0.0408149	0.576232	0.558267	MCEMP1/TSPAN14/ITGB2/CLEC12A/TARM1/LILRB2/LAIR1/CD59/SNAP25	9
GO:0005790	smooth endoplasmic reticulum	5/1141	29/16970	0.0420077	0.576232	0.558267	RYR1/FTCD/TH/TTYH1/APP	5
GO:0044615	nuclear pore nuclear basket	3/1141	12/16970	0.042208	0.576232	0.558267	MAD1L1/MCM3AP/PCID2	3
GO:0034774	secretory granule lumen	29/1141	310/16970	0.0447942	0.592667	0.574189	CXCL1/ALB/RETN/ACTN4/MVP/ALDOA/MMP8/AHSG/HRG/KNG1/AZU1/PRTN3/CFD/PRSS57/ELANE/CNN2/ARHGAP45/INS/CTSD/OSCAR/APP/VCP/CYB5R3/ACLY/GHDC/VAT1/CAT/MAPK1/AOC1	29
GO:0150034	distal axon	25/1141	260/16970	0.0452994	0.592667	0.574189	GRIK5/HCN3/APBB1/ACTB/FSCN1/SIRT2/EXOC3/SIGMAR1/NTSR1/PRRT2/TAOK2/RAC3/TH/GAP43/SCGN/SETX/APP/UNC13B/CTTN/SHANK2/FXR1/SNAP25/ACAP3/DVL1/CDK5	25
GO:0030427	site of polarized growth	17/1141	163/16970	0.0474222	0.593257	0.574761	APBB1/FSCN1/SIRT2/EXOC3/SIGMAR1/TAOK2/RAC3/GAP43/SETX/APP/CTTN/SHANK2/FXR1/SNAP25/ACAP3/DVL1/CDK5	17
GO:0060205	cytoplasmic vesicle lumen	29/1141	312/16970	0.047975	0.593257	0.574761	CXCL1/ALB/RETN/ACTN4/MVP/ALDOA/MMP8/AHSG/HRG/KNG1/AZU1/PRTN3/CFD/PRSS57/ELANE/CNN2/ARHGAP45/INS/CTSD/OSCAR/APP/VCP/CYB5R3/ACLY/GHDC/VAT1/CAT/MAPK1/AOC1	29
GO:0001741	XY body	3/1141	13/16970	0.0522009	0.593257	0.574761	DMRTC2/SIN3B/BIRC2	3
GO:0005677	chromatin silencing complex	3/1141	13/16970	0.0522009	0.593257	0.574761	RRP8/SIRT2/SMARCA5	3
GO:0031616	spindle pole centrosome	3/1141	13/16970	0.0522009	0.593257	0.574761	NDE1/TBCCD1/MISP	3
GO:0005774	vacuolar membrane	37/1141	418/16970	0.0526745	0.593257	0.574761	WDR24/NPRL3/B4GALT1/CEACAM6/GBA/TSPAN1/HLA-DQB1/HLA-DQA2/HLA-DQB2/HLA-DMB/HLA-DOA/HLA-DRA/HLA-DRB5/HLA-DRB1/HLA-DOB/HLA-DMA/HLA-DQA1/MCOLN1/LRRC8E/CMTM6/AP5S1/NFAM1/COL6A1/AZU1/AP1S3/CTSD/RHEB/LAMP1/SLC46A3/LNPEP/MAP1LC3B/SLC7A5/GNB1/RAB5C/ATP6V0A1/ATP8A1/LMBRD1	37
GO:0043292	contractile fiber	22/1141	227/16970	0.0536558	0.593257	0.574761	STUB1/NEB/ILK/SYNC/MYH11/NEBL/RYR1/ACTN4/SPTBN1/MYOM2/MYH8/MYH4/MYH1/MYH2/MYH13/ALDOA/TNNI2/TNNT3/PDE4B/ADPRHL1/TWF1/FXR1	22
GO:0005669	transcription factor TFIID complex	5/1141	31/16970	0.0538766	0.593257	0.574761	TAF1L/TAF10/GTF2B/GTF2F1/GTF2A2	5
GO:0001772	immunological synapse	6/1141	41/16970	0.0546081	0.593257	0.574761	LCK/HLA-DRA/HLA-DRB1/CORO1A/ARHGDIA/STOML2	6
GO:0005581	collagen trimer	10/1141	84/16970	0.0547912	0.593257	0.574761	C1QTNF8/COL18A1/COL9A3/COL20A1/COL4A6/COL6A1/COL6A2/ADIPOQ/C1QL3/COL19A1	10
GO:0098798	mitochondrial protein-containing complex	24/1141	254/16970	0.0577489	0.59828	0.579628	MRPL28/MTX1/TIMM10B/MRPL17/IDH3B/POLG/MRPS12/SMDT1/NDUFA6/PNPT1/MRPL12/POLRMT/MRPL44/MRPL23/NDUFA3/ATP5PF/DNAJC19/ATP5MGL/NDUFA11/MRPL20/TIMM22/UQCRHL/COX8C/DAP3	24
GO:0042470	melanosome	12/1141	108/16970	0.05875	0.59828	0.579628	TPP1/MYH11/RAB9A/P4HB/FASN/BSG/TH/CTSD/LAMP1/CNP/RAB5C/ATP6V0A1	12
GO:0048770	pigment granule	12/1141	108/16970	0.05875	0.59828	0.579628	TPP1/MYH11/RAB9A/P4HB/FASN/BSG/TH/CTSD/LAMP1/CNP/RAB5C/ATP6V0A1	12
GO:0030016	myofibril	21/1141	217/16970	0.0590659	0.59828	0.579628	STUB1/NEB/ILK/SYNC/NEBL/RYR1/ACTN4/SPTBN1/MYOM2/MYH8/MYH4/MYH1/MYH2/MYH13/ALDOA/TNNI2/TNNT3/PDE4B/ADPRHL1/TWF1/FXR1	21
GO:0016581	NuRD complex	3/1141	14/16970	0.0632181	0.616041	0.596834	HDAC1/RBBP4/MTA1	3
GO:0090545	CHD-type complex	3/1141	14/16970	0.0632181	0.616041	0.596834	HDAC1/RBBP4/MTA1	3
GO:0031093	platelet alpha granule lumen	8/1141	64/16970	0.0640309	0.616041	0.596834	ALB/ACTN4/ALDOA/AHSG/HRG/KNG1/CFD/APP	8
GO:0071682	endocytic vesicle lumen	4/1141	23/16970	0.0647431	0.616041	0.596834	HBA2/HBA1/HPX/HGS	4
GO:0005902	microvillus	10/1141	87/16970	0.0665044	0.619334	0.600025	FSCN1/SPEF1/DCXR/PDGFRA/SLC7A5/CNP/ANGPT1/AOC3/GRXCR1/MYO1E	10
GO:0098858	actin-based cell projection	20/1141	208/16970	0.0676592	0.619334	0.600025	B4GALT1/TMC2/FSCN1/SPEF1/DCXR/UBE2K/PALM/GAP43/PDGFRA/TWF1/TTYH1/APP/FXR1/SLC7A5/CNP/ANGPT1/AOC3/GRXCR1/MYO1E/CDK5	20
GO:0005796	Golgi lumen	11/1141	99/16970	0.068346	0.619334	0.600025	MUC1/WNT5B/RHBDF2/ZG16/INS/F10/PROZ/F7/APP/SDF4/PPIL2	11
GO:0031225	anchored component of membrane	16/1141	159/16970	0.069034	0.619334	0.600025	LYPD4/CEACAM5/CEACAM6/CEACAM7/EFNA4/EFNA3/EFNA1/MSLN/GFRA4/CNTFR/NTNG2/CD59/PRSS41/PRSS21/MMP25/LSAMP	16
GO:0030175	filopodium	11/1141	100/16970	0.0723653	0.621463	0.602088	B4GALT1/FSCN1/SPEF1/UBE2K/PALM/GAP43/TWF1/TTYH1/APP/FXR1/CDK5	11
GO:0005852	eukaryotic translation initiation factor 3 complex	3/1141	15/16970	0.0752089	0.621463	0.602088	EIF3I/EIF3B/EIF3K	3
GO:0033290	eukaryotic 48S preinitiation complex	3/1141	15/16970	0.0752089	0.621463	0.602088	EIF3I/EIF3B/EIF3K	3
GO:0061827	sperm head	3/1141	15/16970	0.0752089	0.621463	0.602088	WBP2NL/ADAM29/ALDOA	3
GO:0071004	U2-type prespliceosome	3/1141	15/16970	0.0752089	0.621463	0.602088	U2AF2/LUC7L/SNRPB	3
GO:0071010	prespliceosome	3/1141	15/16970	0.0752089	0.621463	0.602088	U2AF2/LUC7L/SNRPB	3
GO:0062023	collagen-containing extracellular matrix	36/1141	421/16970	0.0816006	0.660886	0.640281	SSC5D/THBS3/HPX/TPSAB1/TPSB2/WNT5B/MXRA7/ATRN/EGFL6/COL18A1/LGALS4/COL9A3/COL20A1/BMP7/IFNA2/ZG16/COL4A6/FREM3/MMP8/COL6A1/COL6A2/AHSG/HRG/KNG1/ADIPOQ/PRTN3/ELANE/SERPINE2/CTSD/F7/NTNG2/ADAMTS20/MMP23B/VWA1/ANGPT1/COL19A1	36
GO:0031227	intrinsic component of endoplasmic reticulum membrane	16/1141	163/16970	0.0820845	0.660886	0.640281	DPM3/HLA-DQB1/HLA-DQA2/HLA-DQB2/HLA-DRA/HLA-DRB5/HLA-DRB1/TAP2/TAP1/HLA-DQA1/ESYT2/LRRC8E/ACER3/HACD4/SREBF2/EIF2AK3	16
GO:0034704	calcium channel complex	8/1141	68/16970	0.0849545	0.675334	0.65428	CACNB4/CACNA1H/RYR1/SMDT1/PDE4B/CACNG7/CACNG8/CACNG6	8
GO:0030008	TRAPP complex	3/1141	16/16970	0.0881157	0.691709	0.670143	TRAPPC5/TRAPPC2/TRAPPC6B	3
GO:0005802	trans-Golgi network	22/1141	244/16970	0.0983499	0.743934	0.720741	ARL5A/SCAMP3/GBA/ARFIP2/HLA-DQB1/HLA-DQA2/HLA-DQB2/HLA-DRA/HLA-DRB5/HLA-DRB1/HLA-DQA1/RAB9A/PHETA2/AP1S3/YIPF7/APP/SNAP25/TRAPPC6B/VPS53/BECN1/ATP8A1/ATG9B	22
GO:0030176	integral component of endoplasmic reticulum membrane	15/1141	155/16970	0.0986815	0.743934	0.720741	DPM3/HLA-DQB1/HLA-DQA2/HLA-DQB2/HLA-DRA/HLA-DRB5/HLA-DRB1/TAP2/TAP1/HLA-DQA1/LRRC8E/ACER3/HACD4/SREBF2/EIF2AK3	15
GO:0101003	ficolin-1-rich granule membrane	7/1141	59/16970	0.0995666	0.743934	0.720741	PTPRN2/DYNC1LI1/ITGB2/LAMP1/LILRB2/ATAD3B/ATP6V0A1	7
GO:1990351	transporter complex	32/1141	376/16970	0.100453	0.743934	0.720741	CACNB4/ATP1A3/GRIK5/TIMM10B/CACNA1H/LRRC8E/GABRG1/GABRA2/RYR1/SMDT1/SHISA8/NDUFA6/GLRA3/DPP6/FXYD4/GRIN3B/HCN2/PDE4B/NDUFA3/CACNG7/CACNG8/TTYH1/CACNG6/NDUFA11/SCNN1D/KCNH4/ATP8A1/KCNH2/ABCB8/UQCRHL/CLCNKA/CLCNKB	32
GO:0016282	eukaryotic 43S preinitiation complex	3/1141	17/16970	0.101876	0.743934	0.720741	EIF3I/EIF3B/EIF3K	3
GO:0043073	germ cell nucleus	3/1141	17/16970	0.101876	0.743934	0.720741	TRIP13/TCFL5/YAP1	3
GO:0030665	clathrin-coated vesicle membrane	11/1141	107/16970	0.104651	0.749033	0.72568	EPN1/HLA-DQB1/HLA-DQA2/HLA-DQB2/HLA-DRA/HLA-DRB5/HLA-DRB1/HLA-DQA1/EGFR/LDLRAP1/SGIP1	11
GO:0030027	lamellipodium	18/1141	195/16970	0.106757	0.749033	0.72568	ILK/APBB1/ACTB/FSCN1/SPEF1/CORO1A/CCDC88A/RAC3/P4HB/CARMIL1/PKN2/ARHGEF6/APP/CTTN/CAPRIN1/MEFV/CDK5/EPHA2	18
GO:0015629	actin cytoskeleton	39/1141	473/16970	0.108355	0.749033	0.72568	LPXN/NEB/ILK/IPP/ACTB/FSCN1/MYH11/NEBL/RINL/ACTN4/SPTBN1/DCTN3/MYO9B/MYH8/MYH4/MYH1/MYH2/GAS7/MYH13/CORO1A/TAOK2/ALDOA/RAC3/MSRA/MISP/CNN2/TNNI2/LSP1/TNNT3/CARMIL1/GBP1/TWF1/TFPT/STOML2/CTTN/SCNN1D/MYO1E/HSPB7/FBLIM1	39
GO:0034707	chloride channel complex	6/1141	49/16970	0.108944	0.749033	0.72568	GABRG1/GABRA2/GLRA3/TTYH1/CLCNKA/CLCNKB	6
GO:0033116	endoplasmic reticulum-Golgi intermediate compartment membrane	8/1141	72/16970	0.109433	0.749033	0.72568	TAP2/TAP1/TMED5/CLN8/ASPSCR1/CSNK1D/INS/CD59	8
GO:0005681	spliceosomal complex	17/1141	183/16970	0.109731	0.749033	0.72568	U2AF2/LUC7L/SMU1/SNRPB/SRSF2/XAB2/SYF2/ALYREF/HNRNPF/RHEB/RBMXL1/RBMX/PRPF31/PNN/GEMIN2/SRRM2/PPIL2	17
GO:0031527	filopodium membrane	3/1141	18/16970	0.116425	0.754332	0.730815	PALM/GAP43/TTYH1	3
GO:0070993	translation preinitiation complex	3/1141	18/16970	0.116425	0.754332	0.730815	EIF3I/EIF3B/EIF3K	3
GO:0071013	catalytic step 2 spliceosome	9/1141	85/16970	0.116763	0.754332	0.730815	SNRPB/XAB2/SYF2/ALYREF/HNRNPF/RBMX/PNN/SRRM2/PPIL2	9
GO:0008328	ionotropic glutamate receptor complex	5/1141	39/16970	0.1185	0.754332	0.730815	GRIK5/SHISA8/GRIN3B/CACNG7/CACNG8	5
GO:0005793	endoplasmic reticulum-Golgi intermediate compartment	12/1141	122/16970	0.118711	0.754332	0.730815	TAP2/TAP1/TRAPPC5/TRAPPC2/TMED5/CLN8/P4HB/ASPSCR1/CSNK1D/FTCD/INS/CD59	12
GO:1902495	transmembrane transporter complex	30/1141	356/16970	0.118939	0.754332	0.730815	CACNB4/ATP1A3/GRIK5/CACNA1H/LRRC8E/GABRG1/GABRA2/RYR1/SMDT1/SHISA8/NDUFA6/GLRA3/DPP6/FXYD4/GRIN3B/HCN2/PDE4B/NDUFA3/CACNG7/CACNG8/TTYH1/CACNG6/NDUFA11/SCNN1D/KCNH4/KCNH2/ABCB8/UQCRHL/CLCNKA/CLCNKB	30
GO:0030017	sarcomere	18/1141	199/16970	0.122549	0.754332	0.730815	STUB1/NEB/ILK/SYNC/NEBL/RYR1/ACTN4/SPTBN1/MYOM2/MYH8/MYH4/MYH1/MYH2/ALDOA/TNNI2/TNNT3/PDE4B/ADPRHL1	18
GO:0010008	endosome membrane	40/1141	494/16970	0.127179	0.754332	0.730815	RAB11FIP3/SCAMP3/HLA-DQB1/HLA-DQA2/HLA-DQB2/HLA-DMB/HLA-DOA/HLA-DRA/HLA-DRB5/HLA-DRB1/HLA-DOB/HLA-DMA/HLA-DQA1/SPHK1/MCOLN1/CMTM6/EGFR/SNX8/MVB12B/ZDHHC11/TAB2/AP5S1/PMEPA1/RPS27A/HGS/SH3GL3/RET/ABCA7/CTSD/GALNTL5/LAMP1/IRAK4/CPTP/KREMEN2/RAB5C/ATP6V0A1/VPS53/VPS25/BECN1/ATG9B	40
GO:0098791	Golgi apparatus subcompartment	30/1141	359/16970	0.1281	0.754332	0.730815	B4GALT1/ARL5A/SCAMP3/GBA/ARFIP2/HLA-DQB1/HLA-DQA2/HLA-DQB2/HLA-DRA/HLA-DRB5/HLA-DRB1/HLA-DQA1/RAB9A/PHETA2/CSGALNACT2/ST6GAL1/AP1S3/YIPF7/APP/SNAP25/TRAPPC6B/FUT5/FUT6/FUT3/B3GALT6/VPS53/BECN1/ATP8A1/ATG9B/CHPF2	30
GO:0005858	axonemal dynein complex	3/1141	19/16970	0.131693	0.754332	0.730815	DNHD1/DNAI1/DNAH7	3
GO:0000315	organellar large ribosomal subunit	6/1141	52/16970	0.134539	0.754332	0.730815	MRPL28/MRPL17/MRPL12/MRPL44/MRPL23/MRPL20	6
GO:0005762	mitochondrial large ribosomal subunit	6/1141	52/16970	0.134539	0.754332	0.730815	MRPL28/MRPL17/MRPL12/MRPL44/MRPL23/MRPL20	6
GO:0031091	platelet alpha granule	9/1141	88/16970	0.136356	0.754332	0.730815	ALB/ACTN4/ALDOA/AHSG/HRG/KNG1/CFD/SERPINE2/APP	9
GO:1904949	ATPase complex	9/1141	88/16970	0.136356	0.754332	0.730815	HDAC1/RBBP4/BRD9/MTA1/INO80E/SMARCA5/TFPT/VCP/SMARCD3	9
GO:0031301	integral component of organelle membrane	30/1141	362/16970	0.137682	0.754332	0.730815	RHOT2/MTX1/DPM3/POMGNT1/HLA-DQB1/HLA-DQA2/HLA-DQB2/HLA-DRA/HLA-DRB5/HLA-DRB1/TAP2/TAP1/HLA-DQA1/PET100/PEX11G/LRRC8E/ACER3/ADCK1/GABRA2/CHST12/LFNG/RYR1/HACD4/SMDT1/SREBF2/RFNG/CSGALNACT2/EIF2AK3/SLC46A3/COA3	30
GO:0071007	U2-type catalytic step 2 spliceosome	4/1141	30/16970	0.139396	0.754332	0.730815	SNRPB/XAB2/SYF2/SRRM2	4
GO:0070160	tight junction	12/1141	126/16970	0.140595	0.754332	0.730815	ASH1L/ACTB/ADCYAP1R1/MAGI1/OCEL1/JAM2/MXRA8/CLDN9/CLDN6/WNK4/AOC1/EPHA2	12
GO:0000276	mitochondrial proton-transporting ATP synthase complex, coupling factor F(o)	2/1141	10/16970	0.142025	0.754332	0.730815	ATP5PF/ATP5MGL	2
GO:0000346	transcription export complex	2/1141	10/16970	0.142025	0.754332	0.730815	ALYREF/THOC6	2
GO:0005687	U4 snRNP	2/1141	10/16970	0.142025	0.754332	0.730815	SNRPB/PRPF31	2
GO:0018995	host cellular component	2/1141	10/16970	0.142025	0.754332	0.730815	CD209/CLEC4M	2
GO:0043657	host cell	2/1141	10/16970	0.142025	0.754332	0.730815	CD209/CLEC4M	2
GO:0060091	kinocilium	2/1141	10/16970	0.142025	0.754332	0.730815	MKKS/GRXCR1	2
GO:0097550	transcription preinitiation complex	2/1141	10/16970	0.142025	0.754332	0.730815	BRF1/GTF2B	2
GO:0097732	9+2 non-motile cilium	2/1141	10/16970	0.142025	0.754332	0.730815	MKKS/GRXCR1	2
GO:1905103	integral component of lysosomal membrane	2/1141	10/16970	0.142025	0.754332	0.730815	LRRC8E/SLC46A3	2
GO:0005791	rough endoplasmic reticulum	8/1141	77/16970	0.144843	0.754332	0.730815	SEC61G/ADCYAP1R1/MACO1/TP63/LRAT/APP/HCRT/RPL27	8
GO:0022627	cytosolic small ribosomal subunit	5/1141	42/16970	0.149225	0.754332	0.730815	HBA2/HBA1/RPS19/RPS27A/RPS9	5
GO:0034702	ion channel complex	24/1141	285/16970	0.150514	0.754332	0.730815	CACNB4/GRIK5/CACNA1H/LRRC8E/GABRG1/GABRA2/RYR1/SMDT1/SHISA8/GLRA3/DPP6/GRIN3B/HCN2/PDE4B/CACNG7/CACNG8/TTYH1/CACNG6/SCNN1D/KCNH4/KCNH2/ABCB8/CLCNKA/CLCNKB	24
GO:1904724	tertiary granule lumen	6/1141	54/16970	0.153036	0.754332	0.730815	CXCL1/ALDOA/MMP8/CNN2/CTSD/OSCAR	6
GO:0043296	apical junction complex	13/1141	141/16970	0.153544	0.754332	0.730815	ASH1L/ACTB/CAMSAP3/ADCYAP1R1/MAGI1/OCEL1/PKN2/JAM2/MXRA8/CLDN9/CLDN6/WNK4/AOC1	13
GO:0030658	transport vesicle membrane	17/1141	193/16970	0.153958	0.754332	0.730815	HLA-DQB1/HLA-DQA2/HLA-DQB2/HLA-DRA/HLA-DRB5/HLA-DRB1/HLA-DQA1/PTPRN2/GABRA2/SREBF2/PRRT2/DOC2A/SYT8/SCGN/UNC13B/CD59/SEC23A	17
GO:0005769	early endosome	30/1141	367/16970	0.154582	0.754332	0.730815	RUSC1/TRIM3/HLA-DRA/SPHK1/RNF157/SIGLEC1/CMTM6/EGFR/SNX8/LDLRAP1/MVB12B/PMEPA1/PHETA2/SLC35D3/MAPK3/CORO1A/HGS/SH3GL3/RET/ABCA7/WDFY1/CACNG7/APP/LNPEP/MIB2/KREMEN2/RAB5C/AOC3/RND2/MAPK1	30
GO:0000313	organellar ribosome	8/1141	79/16970	0.160412	0.754332	0.730815	MRPL28/MRPL17/MRPS12/MRPL12/MRPL44/MRPL23/MRPL20/DAP3	8
GO:0005761	mitochondrial ribosome	8/1141	79/16970	0.160412	0.754332	0.730815	MRPL28/MRPL17/MRPS12/MRPL12/MRPL44/MRPL23/MRPL20/DAP3	8
GO:0000242	pericentriolar material	3/1141	21/16970	0.164112	0.754332	0.730815	LCK/TUBG1/TUBG2	3
GO:0005743	mitochondrial inner membrane	36/1141	452/16970	0.164796	0.754332	0.730815	MRPL28/NME4/MTX1/TIMM10B/MRPL17/PET100/TIMM44/ADCK1/MRPS12/SLC25A26/SMDT1/NDUFA6/SLC25A10/MRPL12/MRPL44/MRPL23/GUF1/NDUFA3/ATP5PF/STOML2/DNAJC19/ATP5MGL/NDUFA11/AURKAIP1/MRPL20/ATAD3B/ATAD3A/GPD2/CNP/TIMM22/COA3/ABCB8/SLC25A34/UQCRHL/COX8C/DAP3	36
GO:0005775	vacuolar lumen	15/1141	169/16970	0.165142	0.754332	0.730815	GBA/SMPD1/TPP1/RETN/AZU1/PRTN3/PRSS57/ELANE/ARHGAP45/CTSD/VCP/CYB5R3/ACLY/VAT1/MAPK1	15
GO:0031461	cullin-RING ubiquitin ligase complex	15/1141	169/16970	0.165142	0.754332	0.730815	FBXL16/CKS1B/FBXL18/FBXL14/FBXO17/FBXO27/KLHL9/KCTD13/ANAPC11/PRAME/CUL4A/FBXO33/FBXO31/ELOB/KCTD5	15
GO:0019774	proteasome core complex, beta-subunit complex	2/1141	11/16970	0.166191	0.754332	0.730815	PSMB8/PSMB9	2
GO:0033270	paranode region of axon	2/1141	11/16970	0.166191	0.754332	0.730815	SIRT2/CNTNAP1	2
GO:0071014	post-mRNA release spliceosomal complex	2/1141	11/16970	0.166191	0.754332	0.730815	XAB2/SYF2	2
GO:0044391	ribosomal subunit	15/1141	170/16970	0.170618	0.754332	0.730815	HBA2/HBA1/MRPL28/RPS19/MRPL17/MRPS12/RPS27A/MRPL12/RPL9/MRPL44/MRPL23/RPS9/MRPL20/RPL27/DAP3	15
GO:0015935	small ribosomal subunit	7/1141	68/16970	0.171235	0.754332	0.730815	HBA2/HBA1/RPS19/MRPS12/RPS27A/RPS9/DAP3	7
GO:0098878	neurotransmitter receptor complex	5/1141	44/16970	0.171381	0.754332	0.730815	GRIK5/SHISA8/GRIN3B/CACNG7/CACNG8	5
GO:0005884	actin filament	10/1141	106/16970	0.175006	0.754332	0.730815	ACTB/MYO9B/GAS7/CORO1A/RAC3/MISP/CARMIL1/TWF1/TFPT/CTTN	10
GO:0031672	A band	4/1141	33/16970	0.178621	0.754332	0.730815	SPTBN1/MYOM2/MYH1/ALDOA	4
GO:0097386	glial cell projection	4/1141	33/16970	0.178621	0.754332	0.730815	TMEM50A/SIRT2/ABCA7/APP	4
GO:0031430	M band	3/1141	22/16970	0.181125	0.754332	0.730815	SPTBN1/MYOM2/ALDOA	3
GO:0140534	endoplasmic reticulum protein-containing complex	11/1141	120/16970	0.183325	0.754332	0.730815	PIGQ/KRTCAP2/TAP2/TAP1/SEC61G/RYR1/SREBF2/P4HB/DNAJB11/VCP/SDF2L1	11
GO:0098800	inner mitochondrial membrane protein complex	12/1141	133/16970	0.183657	0.754332	0.730815	MTX1/TIMM10B/SMDT1/NDUFA6/NDUFA3/ATP5PF/DNAJC19/ATP5MGL/NDUFA11/TIMM22/UQCRHL/COX8C	12
GO:0005840	ribosome	17/1141	199/16970	0.184532	0.754332	0.730815	HBA2/HBA1/MRPL28/RPS19/MRPL17/MRPS12/RPS27A/PNPT1/MRPL12/NCK1/RPL9/MRPL44/MRPL23/RPS9/MRPL20/RPL27/DAP3	17
GO:0005905	clathrin-coated pit	7/1141	70/16970	0.189608	0.754332	0.730815	EPN1/SPHK1/AP1S3/SGIP1/APP/CTTN/RAMP2	7
GO:0016591	RNA polymerase II, holoenzyme	7/1141	70/16970	0.189608	0.754332	0.730815	TAF1L/TAF10/POLR2E/GTF2B/GTF2F1/KAT2A/GTF2A2	7
GO:0000138	Golgi trans cisterna	2/1141	12/16970	0.190987	0.754332	0.730815	B4GALT1/ST6GAL1	2
GO:0000974	Prp19 complex	2/1141	12/16970	0.190987	0.754332	0.730815	XAB2/SYF2	2
GO:0001673	male germ cell nucleus	2/1141	12/16970	0.190987	0.754332	0.730815	TRIP13/TCFL5	2
GO:0002177	manchette	2/1141	12/16970	0.190987	0.754332	0.730815	C9orf24/RIMBP3C	2
GO:0005797	Golgi medial cisterna	2/1141	12/16970	0.190987	0.754332	0.730815	ST6GAL1/B3GALT6	2
GO:0005890	sodium:potassium-exchanging ATPase complex	2/1141	12/16970	0.190987	0.754332	0.730815	ATP1A3/FXYD4	2
GO:0031166	integral component of vacuolar membrane	2/1141	12/16970	0.190987	0.754332	0.730815	LRRC8E/SLC46A3	2
GO:0031310	intrinsic component of vacuolar membrane	2/1141	12/16970	0.190987	0.754332	0.730815	LRRC8E/SLC46A3	2
GO:0043240	Fanconi anaemia nuclear complex	2/1141	12/16970	0.190987	0.754332	0.730815	CENPX/FANCG	2
GO:0045263	proton-transporting ATP synthase complex, coupling factor F(o)	2/1141	12/16970	0.190987	0.754332	0.730815	ATP5PF/ATP5MGL	2
GO:0097524	sperm plasma membrane	2/1141	12/16970	0.190987	0.754332	0.730815	ABHD2/ADAM29	2
GO:0140672	ATAC complex	2/1141	12/16970	0.190987	0.754332	0.730815	DR1/KAT2A	2
GO:1990909	Wnt signalosome	2/1141	12/16970	0.190987	0.754332	0.730815	AXIN1/DVL1	2
GO:0005874	microtubule	33/1141	419/16970	0.194148	0.754332	0.730815	PBXIP1/RUSC1/TUBB8/DCDC2B/CAMSAP3/NDE1/DYNC1LI1/KIF7/SIRT2/EML6/TPPP/MTA1/DNAI1/KATNA1/HAUS8/SPEF1/KIF22/NCKAP5/DCXR/CSNK1D/CCDC57/MID2/PCNT/TPGS1/MISP/DNAH7/BIRC8/MTUS2/MAP1LC3B/DVL1/TUBG1/TUBG2/CDK5	33
GO:0031300	intrinsic component of organelle membrane	31/1141	392/16970	0.196554	0.754332	0.730815	RHOT2/MTX1/DPM3/POMGNT1/HLA-DQB1/HLA-DQA2/HLA-DQB2/HLA-DRA/HLA-DRB5/HLA-DRB1/TAP2/TAP1/HLA-DQA1/ESYT2/PET100/PEX11G/LRRC8E/ACER3/ADCK1/GABRA2/CHST12/LFNG/RYR1/HACD4/SMDT1/SREBF2/RFNG/CSGALNACT2/EIF2AK3/SLC46A3/COA3	31
GO:0031233	intrinsic component of external side of plasma membrane	3/1141	23/16970	0.198582	0.754332	0.730815	CEACAM5/F10/CD59	3
GO:0098533	ATPase dependent transmembrane transport complex	3/1141	23/16970	0.198582	0.754332	0.730815	ATP1A3/FXYD4/ABCB8	3
GO:0045121	membrane raft	25/1141	313/16970	0.211972	0.754332	0.730815	LYPD4/CD79A/TPP1/LCK/GPM6B/EGFR/ADCYAP1R1/ITGB2/ARID3C/NTSR1/NFAM1/MAPK3/RET/BIRC3/BIRC2/PRTN3/BSG/ARID3A/CTSD/APP/STOML2/CAVIN1/ANGPT1/MAPK1/NOS3	25
GO:0001725	stress fiber	6/1141	60/16970	0.214485	0.754332	0.730815	ILK/FSCN1/NEBL/ACTN4/CNN2/FBLIM1	6
GO:0044304	main axon	6/1141	60/16970	0.214485	0.754332	0.730815	TRIM46/ROBO2/SIRT2/SPTBN1/APP/CNTNAP1	6
GO:0097517	contractile actin filament bundle	6/1141	60/16970	0.214485	0.754332	0.730815	ILK/FSCN1/NEBL/ACTN4/CNN2/FBLIM1	6
GO:0030673	axolemma	2/1141	13/16970	0.216221	0.754332	0.730815	ROBO2/SPTBN1	2
GO:0031010	ISWI-type complex	2/1141	13/16970	0.216221	0.754332	0.730815	RBBP4/SMARCA5	2
GO:0033276	transcription factor TFTC complex	2/1141	13/16970	0.216221	0.754332	0.730815	TAF10/KAT2A	2
GO:0042583	chromaffin granule	2/1141	13/16970	0.216221	0.754332	0.730815	SLC17A9/ATP8A1	2
GO:0044194	cytolytic granule	2/1141	13/16970	0.216221	0.754332	0.730815	STXBP2/LAMP1	2
GO:0044666	MLL3/4 complex	2/1141	13/16970	0.216221	0.754332	0.730815	PAGR1/KMT2C	2
GO:0072687	meiotic spindle	2/1141	13/16970	0.216221	0.754332	0.730815	TUBB8/SIRT2	2
GO:1990498	mitotic spindle microtubule	2/1141	13/16970	0.216221	0.754332	0.730815	HAUS8/TUBG1	2
GO:0030867	rough endoplasmic reticulum membrane	3/1141	24/16970	0.216418	0.754332	0.730815	SEC61G/MACO1/RPL27	3
GO:0033177	proton-transporting two-sector ATPase complex, proton-transporting domain	3/1141	24/16970	0.216418	0.754332	0.730815	ATP5PF/ATP5MGL/ATP6V0A1	3
GO:0098857	membrane microdomain	25/1141	314/16970	0.216576	0.754332	0.730815	LYPD4/CD79A/TPP1/LCK/GPM6B/EGFR/ADCYAP1R1/ITGB2/ARID3C/NTSR1/NFAM1/MAPK3/RET/BIRC3/BIRC2/PRTN3/BSG/ARID3A/CTSD/APP/STOML2/CAVIN1/ANGPT1/MAPK1/NOS3	25
GO:0101002	ficolin-1-rich granule	15/1141	178/16970	0.217593	0.754332	0.730815	PTPRN2/DYNC1LI1/ITGB2/MVP/ALDOA/CFD/CTSD/LAMP1/LILRB2/VCP/ATAD3B/ACLY/ATP6V0A1/CAT/MAPK1	15
GO:0048786	presynaptic active zone	7/1141	73/16970	0.218563	0.754332	0.730815	ERC1/NTNG2/APP/UNC13B/PPFIA1/SHANK2/CNTNAP1	7
GO:0043195	terminal bouton	5/1141	48/16970	0.219069	0.754332	0.730815	GRIK5/NTSR1/TH/SCGN/UNC13B	5
GO:0032580	Golgi cisterna membrane	8/1141	86/16970	0.22045	0.754332	0.730815	B4GALT1/CSGALNACT2/ST6GAL1/FUT5/FUT6/FUT3/B3GALT6/CHPF2	8
GO:0070603	SWI/SNF superfamily-type complex	8/1141	86/16970	0.22045	0.754332	0.730815	HDAC1/RBBP4/BRD9/MTA1/INO80E/SMARCA5/TFPT/SMARCD3	8
GO:0097431	mitotic spindle pole	4/1141	36/16970	0.221015	0.754332	0.730815	MAD1L1/KATNA1/RAE1/STAG1	4
GO:0072562	blood microparticle	10/1141	113/16970	0.22847	0.765692	0.74182	HBA2/HBA1/HPX/AFM/ALB/ACTB/AHSG/HRG/KNG1/INTS11	10
GO:0017053	transcription repressor complex	7/1141	74/16970	0.22855	0.765692	0.74182	HDAC1/TBL1XR1/DR1/ELANE/MIER1/SPEN/ZFPM1	7
GO:0030662	coated vesicle membrane	14/1141	167/16970	0.233335	0.765692	0.74182	EPN1/HLA-DQB1/HLA-DQA2/HLA-DQB2/HLA-DRA/HLA-DRB5/HLA-DRB1/HLA-DQA1/EGFR/LDLRAP1/SREBF2/SGIP1/CD59/SEC23A	14
GO:0031252	cell leading edge	31/1141	401/16970	0.233372	0.765692	0.74182	ARFIP2/ILK/APBB1/ROBO2/ACTB/FSCN1/EGFR/GABRG1/GABRA2/RINL/SPTBN1/SPEF1/SHISA8/CORO1A/CCDC88A/RAC3/P4HB/ARHGAP45/ABCA7/CARMIL1/PKN2/ARHGEF6/TWF1/APP/CTTN/CAPRIN1/LDB2/MEFV/TUBG1/CDK5/EPHA2	31
GO:0000803	sex chromosome	3/1141	25/16970	0.234569	0.765692	0.74182	DMRTC2/SIN3B/BIRC2	3
GO:0032281	AMPA glutamate receptor complex	3/1141	25/16970	0.234569	0.765692	0.74182	SHISA8/CACNG7/CACNG8	3
GO:0035267	NuA4 histone acetyltransferase complex	3/1141	25/16970	0.234569	0.765692	0.74182	ACTB/MRGBP/MLLT1	3
GO:0043189	H4/H2A histone acetyltransferase complex	3/1141	25/16970	0.234569	0.765692	0.74182	ACTB/MRGBP/MLLT1	3
GO:0030173	integral component of Golgi membrane	6/1141	62/16970	0.23663	0.765692	0.74182	POMGNT1/ACER3/CHST12/LFNG/RFNG/CSGALNACT2	6
GO:0030670	phagocytic vesicle membrane	7/1141	75/16970	0.238689	0.765692	0.74182	TAP2/TAP1/MCOLN1/RAB9A/CORO1A/LAMP1/ATP6V0A1	7
GO:0000151	ubiquitin ligase complex	23/1141	291/16970	0.23882	0.765692	0.74182	STUB1/FBXL16/CKS1B/FBXL18/FBXL14/FBXO17/FBXO27/GID8/KLHL9/KCTD13/ANAPC11/PRAME/DCUN1D2/CUL4A/MED27/FBXO33/FBXO31/UBE2J2/MIB2/ELOB/KCTD5/BRCA1/UBE2L3	23
GO:0005684	U2-type spliceosomal complex	8/1141	88/16970	0.238974	0.765692	0.74182	U2AF2/LUC7L/SMU1/SNRPB/XAB2/SYF2/PRPF31/SRRM2	8
GO:0030014	CCR4-NOT complex	2/1141	14/16970	0.241721	0.766672	0.74277	CNOT10/CNOT3	2
GO:0098554	cytoplasmic side of endoplasmic reticulum membrane	2/1141	14/16970	0.241721	0.766672	0.74277	DNAJA1/RPL27	2
GO:0072686	mitotic spindle	13/1141	155/16970	0.24347	0.768336	0.744382	TBL1XR1/MAD1L1/SIRT2/TPPP/KATNA1/HAUS8/RAE1/KIF22/STAG1/MISP/CTTN/TUBG1/MAPK1	13
GO:0034706	sodium channel complex	3/1141	26/16970	0.252973	0.794335	0.76957	GRIK5/CACNA1H/SCNN1D	3
GO:0000428	DNA-directed RNA polymerase complex	8/1141	90/16970	0.258002	0.806097	0.780965	TAF1L/TAF10/POLRMT/POLR2E/GTF2B/GTF2F1/KAT2A/GTF2A2	8
GO:0031011	Ino80 complex	2/1141	15/16970	0.267339	0.812128	0.786809	INO80E/TFPT	2
GO:0034045	phagophore assembly site membrane	2/1141	15/16970	0.267339	0.812128	0.786809	WIPI2/ATG9B	2
GO:0061702	inflammasome complex	2/1141	15/16970	0.267339	0.812128	0.786809	NLRP9/MEFV	2
GO:0120293	dynein axonemal particle	2/1141	15/16970	0.267339	0.812128	0.786809	DNAI1/WDR18	2
GO:0030136	clathrin-coated vesicle	15/1141	186/16970	0.269509	0.812128	0.786809	EPN1/HLA-DQB1/HLA-DQA2/HLA-DQB2/HLA-DRA/HLA-DRB5/HLA-DRB1/HLA-DQA1/EGFR/LDLRAP1/PHETA2/SGIP1/DVL1/MYO1E/LMBRD1	15
GO:0098562	cytoplasmic side of membrane	15/1141	186/16970	0.269509	0.812128	0.786809	DNAJA1/CACNB4/TGM3/LCK/GNG13/ESYT2/LDLRAP1/NTSR1/ASPSCR1/BIRC2/PALM/TH/SNAP25/GNB1/RPL27	15
GO:0005923	bicellular tight junction	10/1141	118/16970	0.270014	0.812128	0.786809	ASH1L/ADCYAP1R1/MAGI1/OCEL1/JAM2/MXRA8/CLDN9/CLDN6/WNK4/AOC1	10
GO:0001891	phagocytic cup	3/1141	27/16970	0.271572	0.812128	0.786809	MCOLN1/CORO1A/ABCA7	3
GO:0036452	ESCRT complex	3/1141	27/16970	0.271572	0.812128	0.786809	MVB12B/HGS/VPS25	3
GO:1990204	oxidoreductase complex	9/1141	106/16970	0.28306	0.830833	0.80493	IDH3B/NDUFA6/P4HB/NDUFA3/CYB5R3/NDUFA11/GPD2/CAT/UQCRHL	9
GO:0005604	basement membrane	8/1141	93/16970	0.287355	0.830833	0.80493	ATRN/EGFL6/COL18A1/COL9A3/COL4A6/FREM3/NTNG2/VWA1	8
GO:0030880	RNA polymerase complex	8/1141	93/16970	0.287355	0.830833	0.80493	TAF1L/TAF10/POLRMT/POLR2E/GTF2B/GTF2F1/KAT2A/GTF2A2	8
GO:0000407	phagophore assembly site	3/1141	28/16970	0.290309	0.830833	0.80493	WIPI2/BECN1/ATG9B	3
GO:0002102	podosome	3/1141	28/16970	0.290309	0.830833	0.80493	LPXN/FSCN1/CTTN	3
GO:0005942	phosphatidylinositol 3-kinase complex	3/1141	28/16970	0.290309	0.830833	0.80493	P3R3URF/PIK3R3/BECN1	3
GO:0034703	cation channel complex	17/1141	217/16970	0.29156	0.830833	0.80493	CACNB4/GRIK5/CACNA1H/RYR1/SMDT1/SHISA8/DPP6/GRIN3B/HCN2/PDE4B/CACNG7/CACNG8/CACNG6/SCNN1D/KCNH4/KCNH2/ABCB8	17
GO:0005753	mitochondrial proton-transporting ATP synthase complex	2/1141	16/16970	0.292942	0.830833	0.80493	ATP5PF/ATP5MGL	2
GO:0098831	presynaptic active zone cytoplasmic component	2/1141	16/16970	0.292942	0.830833	0.80493	ERC1/UNC13B	2
GO:0016607	nuclear speck	29/1141	386/16970	0.293203	0.830833	0.80493	U2AF2/LPXN/YTHDC1/SMU1/CLK2/APBB1/S100PBP/TAP2/BRD2/NCAPG2/SRSF2/SYF2/NUP43/KIF22/PPP4R3B/ALYREF/SIRT7/CDC34/CARMIL1/POMP/PRPF31/POLDIP3/PNN/CCNL2/THOC6/SRRM2/ATP6V0A1/MEF2C/ZC3H18	29
GO:0031228	intrinsic component of Golgi membrane	6/1141	67/16970	0.294626	0.830833	0.80493	POMGNT1/ACER3/CHST12/LFNG/RFNG/CSGALNACT2	6
GO:0042641	actomyosin	6/1141	67/16970	0.294626	0.830833	0.80493	ILK/FSCN1/NEBL/ACTN4/CNN2/FBLIM1	6
GO:0009295	nucleoid	4/1141	41/16970	0.296348	0.830833	0.80493	FASTKD5/POLG/POLRMT/ATAD3A	4
GO:0042645	mitochondrial nucleoid	4/1141	41/16970	0.296348	0.830833	0.80493	FASTKD5/POLG/POLRMT/ATAD3A	4
GO:0098793	presynapse	35/1141	473/16970	0.301138	0.836097	0.81003	RAB40C/RABAC1/GRIK5/HCN3/SLC29A4/ACTB/PTPRN2/ERC1/SPHK1/STXBP2/GABRA2/EXOC3/NTSR1/CLN8/PRRT2/DOC2A/SH3GL3/TH/SYT8/SCGN/KCTD8/PDE4B/LAMP1/NTNG2/APP/UNC13B/PPFIA1/SHANK2/FXR1/SNAP25/DVL1/HCRT/CNTNAP1/UBE2L3/CDK5	35
GO:0005876	spindle microtubule	7/1141	81/16970	0.302149	0.836097	0.81003	HAUS8/CSNK1D/CCDC57/MISP/BIRC8/TUBG1/TUBG2	7
GO:0009898	cytoplasmic side of plasma membrane	13/1141	163/16970	0.30222	0.836097	0.81003	CACNB4/TGM3/LCK/GNG13/ESYT2/LDLRAP1/NTSR1/ASPSCR1/BIRC2/PALM/TH/SNAP25/GNB1	13
GO:0032432	actin filament bundle	6/1141	68/16970	0.306567	0.844404	0.818079	ILK/FSCN1/NEBL/ACTN4/CNN2/FBLIM1	6
GO:0005759	mitochondrial matrix	33/1141	446/16970	0.308027	0.844721	0.818386	GLYAT/MRPL28/NME4/SHC1/FLAD1/MRPL17/IDH3B/TIMM44/FASTKD5/MRM2/NUDT1/POLG/MRPS12/SARS2/SMDT1/PNPT1/MRPL12/PYCR1/LIAS/POLRMT/MRPL44/MRPL23/GUF1/DNAJC19/CA5A/CLPP/ALKBH7/MRPL20/ATAD3A/MRM3/COASY/FASTK/DAP3	33
GO:0032589	neuron projection membrane	5/1141	55/16970	0.310125	0.846776	0.820377	ROBO2/GABRG1/GABRA2/SPTBN1/SHISA8	5
GO:0005685	U1 snRNP	2/1141	17/16970	0.318417	0.858224	0.831467	LUC7L/SNRPB	2
GO:0032433	filopodium tip	2/1141	17/16970	0.318417	0.858224	0.831467	UBE2K/TTYH1	2
GO:0045259	proton-transporting ATP synthase complex	2/1141	17/16970	0.318417	0.858224	0.831467	ATP5PF/ATP5MGL	2
GO:0070971	endoplasmic reticulum exit site	3/1141	30/16970	0.327992	0.877327	0.849975	TMED5/SEC23A/MIA2	3
GO:0005777	peroxisome	10/1141	125/16970	0.331562	0.877327	0.849975	DECR2/PMVK/PEX11G/MARF1/ECH1/MAVS/PEX7/SERHL2/CAT/AOC1	10
GO:0042579	microbody	10/1141	125/16970	0.331562	0.877327	0.849975	DECR2/PMVK/PEX11G/MARF1/ECH1/MAVS/PEX7/SERHL2/CAT/AOC1	10
GO:0098839	postsynaptic density membrane	7/1141	84/16970	0.335113	0.877327	0.849975	GRIK5/SIGMAR1/CLSTN2/PRRT2/SLC16A3/CACNG7/CACNG8	7
GO:0000502	proteasome complex	5/1141	57/16970	0.337155	0.877327	0.849975	PSMB8/PSMB9/PSMD10/VCP/PSME3	5
GO:0005778	peroxisomal membrane	5/1141	57/16970	0.337155	0.877327	0.849975	DECR2/PEX11G/MAVS/PEX7/CAT	5
GO:0031903	microbody membrane	5/1141	57/16970	0.337155	0.877327	0.849975	DECR2/PEX11G/MAVS/PEX7/CAT	5
GO:0030133	transport vesicle	28/1141	381/16970	0.33957	0.877327	0.849975	RAB40C/RABAC1/HLA-DQB1/HLA-DQA2/HLA-DQB2/HLA-DRA/HLA-DRB5/HLA-DRB1/HLA-DQA1/PTPRN2/RAB9A/GABRA2/NKD2/SREBF2/PRRT2/DOC2A/INS/TH/SYT8/SCGN/PDE4B/LAMP1/APP/UNC13B/CD59/SNAP25/SEC23A/HCRT	28
GO:0000118	histone deacetylase complex	6/1141	71/16970	0.34283	0.877327	0.849975	HDAC1/RBBP4/TBL1XR1/MTA1/SIN3B/SUDS3	6
GO:0030286	dynein complex	4/1141	44/16970	0.342994	0.877327	0.849975	DNHD1/DYNC1LI1/DNAI1/DNAH7	4
GO:0005839	proteasome core complex	2/1141	18/16970	0.343666	0.877327	0.849975	PSMB8/PSMB9	2
GO:0090533	cation-transporting ATPase complex	2/1141	18/16970	0.343666	0.877327	0.849975	ATP1A3/FXYD4	2
GO:1902711	GABA-A receptor complex	2/1141	18/16970	0.343666	0.877327	0.849975	GABRG1/GABRA2	2
GO:0070461	SAGA-type complex	3/1141	31/16970	0.346841	0.881847	0.854354	TAF10/DR1/KAT2A	3
GO:0061695	transferase complex, transferring phosphorus-containing groups	18/1141	240/16970	0.349911	0.886066	0.858441	TAF1L/CKS1B/TAF10/P3R3URF/PIK3R3/ERC1/PRPSAP1/POLG/POLRMT/PRKAG2/POLR2E/GTF2B/GTF2F1/CCNL2/KAT2A/BECN1/GTF2A2/CDK5	18
GO:0008021	synaptic vesicle	14/1141	185/16970	0.36291	0.894564	0.866674	RAB40C/RABAC1/PTPRN2/GABRA2/PRRT2/DOC2A/TH/SYT8/PDE4B/LAMP1/APP/UNC13B/SNAP25/HCRT	14
GO:0099023	vesicle tethering complex	5/1141	59/16970	0.364361	0.894564	0.866674	TRAPPC5/TRAPPC2/EXOC3/TRAPPC6B/VPS53	5
GO:1990752	microtubule end	3/1141	32/16970	0.365637	0.894564	0.866674	CAMSAP3/NCKAP5/MISP	3
GO:0031902	late endosome membrane	11/1141	143/16970	0.366895	0.894564	0.866674	HLA-DMB/HLA-DRA/HLA-DRB5/HLA-DRB1/HLA-DMA/MCOLN1/MVB12B/AP5S1/HGS/GALNTL5/LAMP1	11
GO:0120114	Sm-like protein family complex	6/1141	73/16970	0.36724	0.894564	0.866674	LUC7L/SNRPB/GEMIN8/PRPF31/GEMIN2/GEMIN4	6
GO:0000124	SAGA complex	2/1141	19/16970	0.368604	0.894564	0.866674	TAF10/KAT2A	2
GO:0016327	apicolateral plasma membrane	2/1141	19/16970	0.368604	0.894564	0.866674	PALM/CLDN6	2
GO:0042383	sarcolemma	10/1141	130/16970	0.377042	0.894564	0.866674	CCDC78/SYNC/RYR1/COL6A1/COL6A2/BSG/LAMP1/CACNG7/CACNG8/CACNG6	10
GO:0031970	organelle envelope lumen	7/1141	88/16970	0.379731	0.894564	0.866674	NME4/TIMM10B/PANK2/PNPT1/APP/STOML2/CAT	7
GO:0016323	basolateral plasma membrane	16/1141	216/16970	0.38105	0.894564	0.866674	B4GALT1/CEACAM5/SLC29A4/SLC4A11/ABCC6/ABCC1/EGFR/RHCG/NKD2/SPEF1/SLC16A3/VSIG1/BSG/PALM/SLC7A5/SLC4A2	16
GO:0070382	exocytic vesicle	15/1141	202/16970	0.383403	0.894564	0.866674	RAB40C/RABAC1/PTPRN2/GABRA2/NKD2/PRRT2/DOC2A/TH/SYT8/PDE4B/LAMP1/APP/UNC13B/SNAP25/HCRT	15
GO:0031904	endosome lumen	3/1141	33/16970	0.384338	0.894564	0.866674	INS/APP/LNPEP	3
GO:0101031	chaperone complex	3/1141	33/16970	0.384338	0.894564	0.866674	STUB1/DNAJB11/SDF2L1	3
GO:0055029	nuclear DNA-directed RNA polymerase complex	7/1141	89/16970	0.39094	0.894564	0.866674	TAF1L/TAF10/POLR2E/GTF2B/GTF2F1/KAT2A/GTF2A2	7
GO:0035097	histone methyltransferase complex	5/1141	61/16970	0.391604	0.894564	0.866674	RBBP4/PAGR1/KMT2C/PRPF31/EZH1	5
GO:0005697	telomerase holoenzyme complex	2/1141	20/16970	0.393159	0.894564	0.866674	SNRPB/NAT10	2
GO:0005865	striated muscle thin filament	2/1141	20/16970	0.393159	0.894564	0.866674	TNNI2/TNNT3	2
GO:1902710	GABA receptor complex	2/1141	20/16970	0.393159	0.894564	0.866674	GABRG1/GABRA2	2
GO:0005925	focal adhesion	29/1141	406/16970	0.394742	0.894564	0.866674	LPXN/RPS19/ILK/ACTB/UBOX5/EGFR/ITGB2/ACTN4/MTF2/FOCAD/MAPK3/P4HB/RPL9/BSG/MISP/CNN2/RSU1/TWF1/RPS9/PPFIA1/CTTN/CD59/RPL27/CAT/MAPK1/SLC4A2/CD99/FBLIM1/EPHA2	29
GO:0005643	nuclear pore	7/1141	90/16970	0.402151	0.894564	0.866674	MAD1L1/NUP43/RAE1/MVP/MCM3AP/PCID2/RANBP3	7
GO:0005771	multivesicular body	5/1141	62/16970	0.405198	0.894564	0.866674	CD79A/EGFR/HGS/LRAT/LAMP1	5
GO:0099061	integral component of postsynaptic density membrane	4/1141	48/16970	0.405319	0.894564	0.866674	GRIK5/CLSTN2/SLC16A3/CACNG7	4
GO:0030135	coated vesicle	20/1141	278/16970	0.409998	0.894564	0.866674	EPN1/HLA-DQB1/HLA-DQA2/HLA-DQB2/HLA-DRA/HLA-DRB5/HLA-DRB1/HLA-DQA1/EGFR/LDLRAP1/TMED5/PHETA2/SREBF2/SGIP1/APP/CD59/SEC23A/DVL1/MYO1E/LMBRD1	20
GO:0015934	large ribosomal subunit	8/1141	105/16970	0.410449	0.894564	0.866674	MRPL28/MRPL17/MRPL12/RPL9/MRPL44/MRPL23/MRPL20/RPL27	8
GO:0030863	cortical cytoskeleton	8/1141	105/16970	0.410449	0.894564	0.866674	ACTB/ERC1/ACTN4/SPTBN1/CORO1A/MISP/CTTN/MYO1E	8
GO:0045335	phagocytic vesicle	10/1141	134/16970	0.413825	0.894564	0.866674	TAP2/TAP1/MCOLN1/RAB9A/CORO1A/HGS/ELANE/LAMP1/ATP6V0A1/BECN1	10
GO:0098984	neuron to neuron synapse	24/1141	337/16970	0.415192	0.894564	0.866674	RPS19/ATP1A3/GRIK5/RUSC1/LZTS3/SPTBN1/CTNND2/SIGMAR1/NTSR1/CLSTN2/SHISA8/PRRT2/SLC16A3/SH3GL3/PALM/GAP43/PDE4B/RHEB/CACNG7/CACNG8/SHANK2/FXR1/DVL1/CDK5	24
GO:0000922	spindle pole	12/1141	163/16970	0.415616	0.894564	0.866674	NDE1/DYNC1LI1/MAD1L1/KATNA1/LATS1/HAUS8/CDC25B/RAE1/STAG1/TBCCD1/MISP/TUBG1	12
GO:0010494	cytoplasmic stress granule	6/1141	77/16970	0.416174	0.894564	0.866674	MCRIP2/ELAVL1/YTHDF1/MCRIP1/VCP/CAPRIN1	6
GO:0030864	cortical actin cytoskeleton	6/1141	77/16970	0.416174	0.894564	0.866674	ACTN4/SPTBN1/CORO1A/MISP/CTTN/MYO1E	6
GO:0016328	lateral plasma membrane	5/1141	63/16970	0.418753	0.894564	0.866674	AXIN1/ABCC1/NKD2/SLC16A3/DVL1	5
GO:0071005	U2-type precatalytic spliceosome	4/1141	49/16970	0.420762	0.894564	0.866674	SMU1/SNRPB/PRPF31/SRRM2	4
GO:1905368	peptidase complex	8/1141	106/16970	0.420848	0.894564	0.866674	TAF10/PSMB8/PSMB9/PSMD10/F7/VCP/KAT2A/PSME3	8
GO:0031463	Cul3-RING ubiquitin ligase complex	3/1141	35/16970	0.421314	0.894564	0.866674	KLHL9/KCTD13/KCTD5	3
GO:0051233	spindle midzone	3/1141	35/16970	0.421314	0.894564	0.866674	RIF1/APP/CTTN	3
GO:0014069	postsynaptic density	22/1141	309/16970	0.421934	0.894564	0.866674	RPS19/GRIK5/RUSC1/LZTS3/SPTBN1/CTNND2/SIGMAR1/CLSTN2/SHISA8/PRRT2/SLC16A3/SH3GL3/PALM/GAP43/PDE4B/RHEB/CACNG7/CACNG8/SHANK2/FXR1/DVL1/CDK5	22
GO:0005814	centriole	10/1141	135/16970	0.423033	0.894564	0.866674	CCDC78/WDR90/OFD1/SIRT2/TEDC1/CCDC88A/CCDC57/PCNT/FTCD/TUBG1	10
GO:0005819	spindle	27/1141	383/16970	0.427711	0.894564	0.866674	RIF1/TUBB8/TBL1XR1/NDE1/DYNC1LI1/MAD1L1/SIRT2/TPPP/DCTN3/DIDO1/KATNA1/LATS1/HAUS8/CDC25B/RAE1/KIF22/CSNK1D/CCDC57/STAG1/TBCCD1/MISP/BIRC8/APP/CTTN/TUBG1/TUBG2/MAPK1	27
GO:0043679	axon terminus	8/1141	107/16970	0.431235	0.894564	0.866674	GRIK5/HCN3/ACTB/NTSR1/PRRT2/TH/SCGN/UNC13B	8
GO:0044306	neuron projection terminus	9/1141	122/16970	0.436756	0.894564	0.866674	GRIK5/HCN3/ACTB/MACO1/NTSR1/PRRT2/TH/SCGN/UNC13B	9
GO:0005770	late endosome	19/1141	268/16970	0.439552	0.894564	0.866674	CD79A/HLA-DMB/HLA-DRA/HLA-DRB5/HLA-DRB1/HLA-DMA/MCOLN1/SIGLEC1/RAB9A/EGFR/MVB12B/AP5S1/MAPK3/HGS/LRAT/GALNTL5/LAMP1/SDF4/MAPK1	19
GO:0000228	nuclear chromosome	14/1141	195/16970	0.439582	0.894564	0.866674	HDAC1/RBBP4/SIN3B/SPO11/INO80E/SLX1A/SIRT7/SMARCA5/SETX/TFPT/SUDS3/PSMC3IP/TUBG1/BRCA1	14
GO:0005758	mitochondrial intermembrane space	6/1141	79/16970	0.44051	0.894564	0.866674	NME4/TIMM10B/PANK2/PNPT1/STOML2/CAT	6
GO:0031462	Cul2-RING ubiquitin ligase complex	2/1141	22/16970	0.440884	0.894564	0.866674	PRAME/ELOB	2
GO:0030055	cell-substrate junction	29/1141	415/16970	0.442229	0.894564	0.866674	LPXN/RPS19/ILK/ACTB/UBOX5/EGFR/ITGB2/ACTN4/MTF2/FOCAD/MAPK3/P4HB/RPL9/BSG/MISP/CNN2/RSU1/TWF1/RPS9/PPFIA1/CTTN/CD59/RPL27/CAT/MAPK1/SLC4A2/CD99/FBLIM1/EPHA2	29
GO:0031594	neuromuscular junction	5/1141	65/16970	0.445689	0.894564	0.866674	SYNC/SERPINE2/APP/UNC13B/CDK5	5
GO:0032154	cleavage furrow	4/1141	51/16970	0.451334	0.894564	0.866674	RAB11FIP3/NDE1/DCTN3/PKN2	4
GO:0071011	precatalytic spliceosome	4/1141	51/16970	0.451334	0.894564	0.866674	SMU1/SNRPB/PRPF31/SRRM2	4
GO:0099146	intrinsic component of postsynaptic density membrane	4/1141	51/16970	0.451334	0.894564	0.866674	GRIK5/CLSTN2/SLC16A3/CACNG7	4
GO:0032279	asymmetric synapse	22/1141	314/16970	0.452387	0.894564	0.866674	RPS19/GRIK5/RUSC1/LZTS3/SPTBN1/CTNND2/SIGMAR1/CLSTN2/SHISA8/PRRT2/SLC16A3/SH3GL3/PALM/GAP43/PDE4B/RHEB/CACNG7/CACNG8/SHANK2/FXR1/DVL1/CDK5	22
GO:0000123	histone acetyltransferase complex	6/1141	80/16970	0.452607	0.894564	0.866674	TAF10/ACTB/DR1/MRGBP/MLLT1/KAT2A	6
GO:0009925	basal plasma membrane	17/1141	241/16970	0.455039	0.894564	0.866674	B4GALT1/CEACAM5/SLC29A4/SLC4A11/ABCC6/ABCC1/EGFR/RHCG/LDLRAP1/NKD2/SPEF1/SLC16A3/VSIG1/BSG/PALM/SLC7A5/SLC4A2	17
GO:0043197	dendritic spine	12/1141	168/16970	0.457325	0.894564	0.866674	LZTS3/NTSR1/SHISA8/PRRT2/PALM/PDE4B/APP/CTTN/SHANK2/FXR1/DVL1/ABR	12
GO:0044309	neuron spine	12/1141	168/16970	0.457325	0.894564	0.866674	LZTS3/NTSR1/SHISA8/PRRT2/PALM/PDE4B/APP/CTTN/SHANK2/FXR1/DVL1/ABR	12
GO:0005811	lipid droplet	7/1141	95/16970	0.457944	0.894564	0.866674	RAB40C/SMPD1/SIGMAR1/LSS/VCP/CYB5R3/RAB5C	7
GO:0099634	postsynaptic specialization membrane	8/1141	110/16970	0.462249	0.894564	0.866674	GRIK5/GABRA2/SIGMAR1/CLSTN2/PRRT2/SLC16A3/CACNG7/CACNG8	8
GO:0005732	sno(s)RNA-containing ribonucleoprotein complex	2/1141	23/16970	0.46396	0.894564	0.866674	NOP56/RPP25L	2
GO:0099572	postsynaptic specialization	23/1141	331/16970	0.466131	0.894564	0.866674	RPS19/GRIK5/RUSC1/LZTS3/GABRA2/SPTBN1/CTNND2/SIGMAR1/CLSTN2/SHISA8/PRRT2/SLC16A3/SH3GL3/PALM/GAP43/PDE4B/RHEB/CACNG7/CACNG8/SHANK2/FXR1/DVL1/CDK5	23
GO:0031305	integral component of mitochondrial inner membrane	4/1141	52/16970	0.466426	0.894564	0.866674	MTX1/PET100/SMDT1/COA3	4
GO:0022626	cytosolic ribosome	7/1141	96/16970	0.468991	0.894564	0.866674	HBA2/HBA1/RPS19/RPS27A/RPL9/RPS9/RPL27	7
GO:0044853	plasma membrane raft	8/1141	111/16970	0.472518	0.894564	0.866674	LYPD4/ADCYAP1R1/ITGB2/MAPK3/PRTN3/CAVIN1/MAPK1/NOS3	8
GO:1902562	H4 histone acetyltransferase complex	3/1141	38/16970	0.475242	0.894564	0.866674	ACTB/MRGBP/MLLT1	3
GO:0019898	extrinsic component of membrane	21/1141	303/16970	0.475354	0.894564	0.866674	GBA/DCHS1/TGM3/LCK/GNG13/P3R3URF/PIK3R3/WIPI2/ESYT2/CNTFR/DOC2A/ASPSCR1/MMP27/AZU1/SERPINE2/MCF2L/STOML2/SNAP25/SEC23A/GNB1/BECN1	21
GO:0031304	intrinsic component of mitochondrial inner membrane	4/1141	53/16970	0.481365	0.894564	0.866674	MTX1/PET100/SMDT1/COA3	4
GO:0031526	brush border membrane	4/1141	53/16970	0.481365	0.894564	0.866674	B4GALT1/SLC9A3/SLC17A3/SHANK2	4
GO:0031985	Golgi cisterna	8/1141	112/16970	0.48274	0.894564	0.866674	B4GALT1/CSGALNACT2/ST6GAL1/FUT5/FUT6/FUT3/B3GALT6/CHPF2	8
GO:0036379	myofilament	2/1141	24/16970	0.486464	0.894564	0.866674	TNNI2/TNNT3	2
GO:0032592	integral component of mitochondrial membrane	6/1141	83/16970	0.488497	0.894564	0.866674	RHOT2/MTX1/PET100/ADCK1/SMDT1/COA3	6
GO:0032590	dendrite membrane	3/1141	39/16970	0.492704	0.894564	0.866674	GABRG1/GABRA2/SHISA8	3
GO:0001669	acrosomal vesicle	8/1141	113/16970	0.492912	0.894564	0.866674	ADAM15/NUDT1/ABHD2/TEX22/SH3GL3/BSG/SYT8/RND2	8
GO:0015030	Cajal body	4/1141	54/16970	0.496137	0.894564	0.866674	PRPF31/SRRM2/GEMIN4/HSPB7	4
GO:0000220	vacuolar proton-transporting V-type ATPase, V0 domain	1/1141	10/16970	0.501537	0.894564	0.866674	ATP6V0A1	1
GO:0008278	cohesin complex	1/1141	10/16970	0.501537	0.894564	0.866674	STAG1	1
GO:0030062	mitochondrial tricarboxylic acid cycle enzyme complex	1/1141	10/16970	0.501537	0.894564	0.866674	IDH3B	1
GO:0030877	beta-catenin destruction complex	1/1141	10/16970	0.501537	0.894564	0.866674	AXIN1	1
GO:0032280	symmetric synapse	1/1141	10/16970	0.501537	0.894564	0.866674	NTSR1	1
GO:0035253	ciliary rootlet	1/1141	10/16970	0.501537	0.894564	0.866674	APP	1
GO:0035631	CD40 receptor complex	1/1141	10/16970	0.501537	0.894564	0.866674	BIRC2	1
GO:0036157	outer dynein arm	1/1141	10/16970	0.501537	0.894564	0.866674	DNAI1	1
GO:0097197	tetraspanin-enriched microdomain	1/1141	10/16970	0.501537	0.894564	0.866674	TSPAN14	1
GO:0097224	sperm connecting piece	1/1141	10/16970	0.501537	0.894564	0.866674	SPATC1L	1
GO:0140268	endoplasmic reticulum-plasma membrane contact site	1/1141	10/16970	0.501537	0.894564	0.866674	ESYT2	1
GO:0005930	axoneme	8/1141	114/16970	0.503026	0.894564	0.866674	DNHD1/CAMSAP3/DNAI1/SPEF1/CFAP36/DNAH7/CCDC39/MAP1LC3B	8
GO:0097014	ciliary plasm	8/1141	114/16970	0.503026	0.894564	0.866674	DNHD1/CAMSAP3/DNAI1/SPEF1/CFAP36/DNAH7/CCDC39/MAP1LC3B	8
GO:0005875	microtubule associated complex	10/1141	144/16970	0.505114	0.894564	0.866674	DNHD1/NDE1/DYNC1LI1/KIF7/DCTN3/DNAI1/HAUS8/KIF22/DNAH7/MEFV	10
GO:0005938	cell cortex	20/1141	293/16970	0.505641	0.894564	0.866674	NLRP5/AXIN1/ARFIP2/ACTB/FSCN1/ERC1/RYR1/ACTN4/FNBP1L/SPTBN1/EXOC3/CRIP2/MYO9B/CORO1A/RAC3/MISP/UNC13B/CTTN/RND2/MYO1E	20
GO:0030057	desmosome	2/1141	25/16970	0.508368	0.894564	0.866674	B4GALT1/PNN	2
GO:0030125	clathrin vesicle coat	2/1141	25/16970	0.508368	0.894564	0.866674	EPN1/SGIP1	2
GO:0033017	sarcoplasmic reticulum membrane	3/1141	40/16970	0.509872	0.894564	0.866674	RYR1/TMEM38A/JPH3	3
GO:0098685	Schaffer collateral - CA1 synapse	5/1141	70/16970	0.5114	0.894564	0.866674	ACTB/NTNG2/DVL1/ABR/CDK5	5
GO:0098573	intrinsic component of mitochondrial membrane	6/1141	85/16970	0.511998	0.894564	0.866674	RHOT2/MTX1/PET100/ADCK1/SMDT1/COA3	6
GO:0031253	cell projection membrane	22/1141	324/16970	0.512972	0.894564	0.866674	B4GALT1/ROBO2/FSCN1/PRCD/EGFR/GABRG1/GABRA2/IQCE/SPTBN1/SLC9A3/SHISA8/PALM/ARHGAP45/ABCA7/GAP43/SLC17A3/TWF1/TTYH1/SHANK2/SLC7A5/MXRA8/EPHA2	22
GO:0034705	potassium channel complex	6/1141	86/16970	0.523596	0.894564	0.866674	GRIK5/DPP6/HCN2/KCNH4/KCNH2/ABCB8	6
GO:0005747	mitochondrial respiratory chain complex I	3/1141	41/16970	0.526729	0.894564	0.866674	NDUFA6/NDUFA3/NDUFA11	3
GO:0030964	NADH dehydrogenase complex	3/1141	41/16970	0.526729	0.894564	0.866674	NDUFA6/NDUFA3/NDUFA11	3
GO:0045271	respiratory chain complex I	3/1141	41/16970	0.526729	0.894564	0.866674	NDUFA6/NDUFA3/NDUFA11	3
GO:0000314	organellar small ribosomal subunit	2/1141	26/16970	0.529651	0.894564	0.866674	MRPS12/DAP3	2
GO:0005763	mitochondrial small ribosomal subunit	2/1141	26/16970	0.529651	0.894564	0.866674	MRPS12/DAP3	2
GO:0005963	magnesium-dependent protein serine/threonine phosphatase complex	2/1141	26/16970	0.529651	0.894564	0.866674	PPP4C/PPP4R3B	2
GO:0016514	SWI/SNF complex	2/1141	26/16970	0.529651	0.894564	0.866674	BRD9/SMARCD3	2
GO:0031045	dense core granule	2/1141	26/16970	0.529651	0.894564	0.866674	SCG2/SYT8	2
GO:0070847	core mediator complex	2/1141	26/16970	0.529651	0.894564	0.866674	MED16/MED27	2
GO:0097346	INO80-type complex	2/1141	26/16970	0.529651	0.894564	0.866674	INO80E/TFPT	2
GO:0043235	receptor complex	26/1141	387/16970	0.531351	0.894564	0.866674	CD79A/GRIK5/PTPRN2/MCOLN1/GFRA4/EGFR/ADCYAP1R1/GABRG1/GABRA2/ITGB2/CNTFR/IL11RA/SHISA8/TAOK2/RET/BIRC2/GRIN3B/KCTD8/PDGFRA/GPR101/CACNG7/CACNG8/APP/TAS1R3/RAMP2/EPHA2	26
GO:0031901	early endosome membrane	11/1141	162/16970	0.531441	0.894564	0.866674	HLA-DRA/SPHK1/CMTM6/EGFR/SNX8/PMEPA1/HGS/SH3GL3/ABCA7/KREMEN2/RAB5C	11
GO:0000235	astral microtubule	1/1141	11/16970	0.535071	0.894564	0.866674	MISP	1
GO:0000813	ESCRT I complex	1/1141	11/16970	0.535071	0.894564	0.866674	MVB12B	1
GO:0005614	interstitial matrix	1/1141	11/16970	0.535071	0.894564	0.866674	VWA1	1
GO:0005750	mitochondrial respiratory chain complex III	1/1141	11/16970	0.535071	0.894564	0.866674	UQCRHL	1
GO:0005818	aster	1/1141	11/16970	0.535071	0.894564	0.866674	MISP	1
GO:0031464	Cul4A-RING E3 ubiquitin ligase complex	1/1141	11/16970	0.535071	0.894564	0.866674	CUL4A	1
GO:0042589	zymogen granule membrane	1/1141	11/16970	0.535071	0.894564	0.866674	ZG16	1
GO:0043218	compact myelin	1/1141	11/16970	0.535071	0.894564	0.866674	SIRT2	1
GO:0044754	autolysosome	1/1141	11/16970	0.535071	0.894564	0.866674	LAMP1	1
GO:0045275	respiratory chain complex III	1/1141	11/16970	0.535071	0.894564	0.866674	UQCRHL	1
GO:0099091	postsynaptic specialization, intracellular component	1/1141	11/16970	0.535071	0.894564	0.866674	SH3GL3	1
GO:0099144	anchored component of synaptic membrane	1/1141	11/16970	0.535071	0.894564	0.866674	NTNG2	1
GO:0106068	SUMO ligase complex	1/1141	11/16970	0.535071	0.894564	0.866674	SUMO4	1
GO:1905286	serine-type peptidase complex	1/1141	11/16970	0.535071	0.894564	0.866674	F7	1
GO:1990062	RPAP3/R2TP/prefoldin-like complex	1/1141	11/16970	0.535071	0.894564	0.866674	POLR2E	1
GO:0005881	cytoplasmic microtubule	5/1141	72/16970	0.536794	0.894564	0.866674	DCXR/MISP/MTUS2/TUBG1/TUBG2	5
GO:0016528	sarcoplasm	5/1141	73/16970	0.549261	0.894564	0.866674	CCDC78/RYR1/TMEM38A/JPH3/MEF2C	5
GO:0099060	integral component of postsynaptic specialization membrane	5/1141	73/16970	0.549261	0.894564	0.866674	GRIK5/GABRA2/CLSTN2/SLC16A3/CACNG7	5
GO:0005640	nuclear outer membrane	2/1141	27/16970	0.550297	0.894564	0.866674	SIGMAR1/CPTP	2
GO:0031941	filamentous actin	2/1141	27/16970	0.550297	0.894564	0.866674	RAC3/CARMIL1	2
GO:0036019	endolysosome	2/1141	27/16970	0.550297	0.894564	0.866674	SMPD1/HRG	2
GO:0001650	fibrillar center	9/1141	134/16970	0.550776	0.894564	0.866674	NOP56/TIMM44/RAE1/CCDC137/SMARCA5/MRPL23/MLLT1/FBLIM1/YY1AP1	9
GO:1904813	ficolin-1-rich granule lumen	8/1141	119/16970	0.552555	0.894564	0.866674	MVP/ALDOA/CFD/CTSD/VCP/ACLY/CAT/MAPK1	8
GO:0034451	centriolar satellite	7/1141	105/16970	0.565106	0.894564	0.866674	RAB11FIP3/TAP1/OFD1/CEP72/CLECL1/CCDC57/PCNT	7
GO:0000800	lateral element	1/1141	12/16970	0.566352	0.894564	0.866674	BRCA1	1
GO:0005779	integral component of peroxisomal membrane	1/1141	12/16970	0.566352	0.894564	0.866674	PEX11G	1
GO:0031231	intrinsic component of peroxisomal membrane	1/1141	12/16970	0.566352	0.894564	0.866674	PEX11G	1
GO:0033179	proton-transporting V-type ATPase, V0 domain	1/1141	12/16970	0.566352	0.894564	0.866674	ATP6V0A1	1
GO:0034709	methylosome	1/1141	12/16970	0.566352	0.894564	0.866674	SNRPB	1
GO:0042405	nuclear inclusion body	1/1141	12/16970	0.566352	0.894564	0.866674	STUB1	1
GO:0043256	laminin complex	1/1141	12/16970	0.566352	0.894564	0.866674	NTNG2	1
GO:0044292	dendrite terminus	1/1141	12/16970	0.566352	0.894564	0.866674	TAOK2	1
GO:0071564	npBAF complex	1/1141	12/16970	0.566352	0.894564	0.866674	SMARCD3	1
GO:1990531	phospholipid-translocating ATPase complex	1/1141	12/16970	0.566352	0.894564	0.866674	ATP8A1	1
GO:0046658	anchored component of plasma membrane	4/1141	59/16970	0.567012	0.894564	0.866674	LYPD4/EFNA1/NTNG2/CD59	4
GO:0031248	protein acetyltransferase complex	6/1141	90/16970	0.568801	0.894564	0.866674	TAF10/ACTB/DR1/MRGBP/MLLT1/KAT2A	6
GO:1902493	acetyltransferase complex	6/1141	90/16970	0.568801	0.894564	0.866674	TAF10/ACTB/DR1/MRGBP/MLLT1/KAT2A	6
GO:0002080	acrosomal membrane	2/1141	28/16970	0.570296	0.894564	0.866674	BSG/RND2	2
GO:0030119	AP-type membrane coat adaptor complex	2/1141	28/16970	0.570296	0.894564	0.866674	AP5S1/SGIP1	2
GO:0048787	presynaptic active zone membrane	2/1141	28/16970	0.570296	0.894564	0.866674	NTNG2/CNTNAP1	2
GO:0098803	respiratory chain complex	5/1141	75/16970	0.573696	0.894564	0.866674	NDUFA6/NDUFA3/NDUFA11/UQCRHL/COX8C	5
GO:0016469	proton-transporting two-sector ATPase complex	3/1141	44/16970	0.575288	0.894564	0.866674	ATP5PF/ATP5MGL/ATP6V0A1	3
GO:0045178	basal part of cell	17/1141	259/16970	0.577241	0.894564	0.866674	B4GALT1/CEACAM5/SLC29A4/SLC4A11/ABCC6/ABCC1/EGFR/RHCG/LDLRAP1/NKD2/SPEF1/SLC16A3/VSIG1/BSG/PALM/SLC7A5/SLC4A2	17
GO:0034708	methyltransferase complex	6/1141	91/16970	0.579773	0.894564	0.866674	SNRPB/RBBP4/PAGR1/KMT2C/PRPF31/EZH1	6
GO:0032153	cell division site	4/1141	60/16970	0.580514	0.894564	0.866674	RAB11FIP3/NDE1/DCTN3/PKN2	4
GO:0031514	motile cilium	13/1141	199/16970	0.583991	0.894564	0.866674	ADAM15/QRICH2/CAMSAP3/OFD1/ABHD2/DNAI1/SPEF1/WBP2NL/CFAP36/SPATC1L/TPGS1/CCDC39/MKKS	13
GO:0098948	intrinsic component of postsynaptic specialization membrane	5/1141	76/16970	0.585649	0.894564	0.866674	GRIK5/GABRA2/CLSTN2/SLC16A3/CACNG7	5
GO:0001917	photoreceptor inner segment	4/1141	61/16970	0.593771	0.894564	0.866674	ATP1A3/BSG/SHANK2/SNAP25	4
GO:0000153	cytoplasmic ubiquitin ligase complex	1/1141	13/16970	0.595529	0.894564	0.866674	ELOB	1
GO:0000177	cytoplasmic exosome (RNase complex)	1/1141	13/16970	0.595529	0.894564	0.866674	PNPT1	1
GO:0001401	SAM complex	1/1141	13/16970	0.595529	0.894564	0.866674	MTX1	1
GO:0005869	dynactin complex	1/1141	13/16970	0.595529	0.894564	0.866674	DCTN3	1
GO:0034518	RNA cap binding complex	1/1141	13/16970	0.595529	0.894564	0.866674	NCBP2L	1
GO:0045120	pronucleus	1/1141	13/16970	0.595529	0.894564	0.866674	RIF1	1
GO:0098992	neuronal dense core vesicle	1/1141	13/16970	0.595529	0.894564	0.866674	SCG2	1
GO:0140275	MIB complex	1/1141	13/16970	0.595529	0.894564	0.866674	MTX1	1
GO:0140445	chromosome, telomeric repeat region	1/1141	13/16970	0.595529	0.894564	0.866674	RIF1	1
GO:1990907	beta-catenin-TCF complex	1/1141	13/16970	0.595529	0.894564	0.866674	PYGO2	1
GO:0000781	chromosome, telomeric region	9/1141	139/16970	0.59559	0.894564	0.866674	RIF1/RBBP4/SIRT2/SPO11/ALYREF/SETX/NAT10/THOC6/EZH1	9
GO:0042734	presynaptic membrane	9/1141	139/16970	0.59559	0.894564	0.866674	GRIK5/ERC1/EXOC3/PRRT2/KCTD8/NTNG2/UNC13B/SNAP25/CNTNAP1	9
GO:1905369	endopeptidase complex	5/1141	77/16970	0.597418	0.894564	0.866674	PSMB8/PSMB9/PSMD10/VCP/PSME3	5
GO:0035770	ribonucleoprotein granule	16/1141	247/16970	0.598613	0.894564	0.866674	MCRIP2/ACTB/ELAVL1/FASTKD5/TRIM71/HNRNPL/YTHDF1/ZC3H12D/MYH1/MCRIP1/CNOT3/VCP/FXR1/CAPRIN1/POLDIP3/FASTK	16
GO:0000307	cyclin-dependent protein kinase holoenzyme complex	3/1141	46/16970	0.605872	0.894564	0.866674	CKS1B/CCNL2/CDK5	3
GO:0031519	PcG protein complex	2/1141	30/16970	0.608331	0.894564	0.866674	RBBP4/EZH1	2
GO:0005746	mitochondrial respirasome	5/1141	78/16970	0.608998	0.894564	0.866674	NDUFA6/NDUFA3/NDUFA11/UQCRHL/COX8C	5
GO:0090575	RNA polymerase II transcription regulator complex	14/1141	218/16970	0.610173	0.894564	0.866674	TAF1L/PYGO2/TAF10/DR1/MAFG/YAP1/MED16/TFDP1/MED27/GTF2B/GTF2F1/KAT2A/STAT3/GTF2A2	14
GO:0005911	cell-cell junction	31/1141	480/16970	0.619858	0.894564	0.866674	B4GALT1/ADAM15/ASH1L/DCHS1/ACTB/FSCN1/CAMSAP3/ADCYAP1R1/SIRT2/MAGI1/CTNND2/OCEL1/MYH1/MYH2/CORO1A/NCK1/GAB1/CNN2/PKN2/TWF1/JAM2/APP/PNN/MXRA8/CLDN9/CLDN6/CNTNAP1/WNK4/MYO1E/AOC1/EPHA2	31
GO:0005871	kinesin complex	3/1141	47/16970	0.620605	0.894564	0.866674	NDE1/KIF7/KIF22	3
GO:0005665	RNA polymerase II, core complex	1/1141	14/16970	0.622745	0.894564	0.866674	POLR2E	1
GO:0005744	TIM23 mitochondrial import inner membrane translocase complex	1/1141	14/16970	0.622745	0.894564	0.866674	DNAJC19	1
GO:0008180	COP9 signalosome	1/1141	14/16970	0.622745	0.894564	0.866674	GPS1	1
GO:0008250	oligosaccharyltransferase complex	1/1141	14/16970	0.622745	0.894564	0.866674	KRTCAP2	1
GO:0030132	clathrin coat of coated pit	1/1141	14/16970	0.622745	0.894564	0.866674	SGIP1	1
GO:0030688	preribosome, small subunit precursor	1/1141	14/16970	0.622745	0.894564	0.866674	RIOK2	1
GO:0032591	dendritic spine membrane	1/1141	14/16970	0.622745	0.894564	0.866674	SHISA8	1
GO:0042588	zymogen granule	1/1141	14/16970	0.622745	0.894564	0.866674	ZG16	1
GO:0042622	photoreceptor outer segment membrane	1/1141	14/16970	0.622745	0.894564	0.866674	PRCD	1
GO:0090571	RNA polymerase II transcription repressor complex	1/1141	14/16970	0.622745	0.894564	0.866674	DR1	1
GO:0098845	postsynaptic endosome	1/1141	14/16970	0.622745	0.894564	0.866674	SH3GL3	1
GO:1990023	mitotic spindle midzone	1/1141	14/16970	0.622745	0.894564	0.866674	CTTN	1
GO:0046540	U4/U6 x U5 tri-snRNP complex	2/1141	31/16970	0.626365	0.894564	0.866674	SNRPB/PRPF31	2
GO:0097526	spliceosomal tri-snRNP complex	2/1141	31/16970	0.626365	0.894564	0.866674	SNRPB/PRPF31	2
GO:1902555	endoribonuclease complex	2/1141	31/16970	0.626365	0.894564	0.866674	RPP25L/TSEN34	2
GO:0005901	caveola	5/1141	80/16970	0.631567	0.894564	0.866674	ADCYAP1R1/MAPK3/CAVIN1/MAPK1/NOS3	5
GO:0000792	heterochromatin	4/1141	64/16970	0.632008	0.894564	0.866674	RRP8/HDAC1/SIRT2/CENPB	4
GO:0030532	small nuclear ribonucleoprotein complex	4/1141	64/16970	0.632008	0.894564	0.866674	LUC7L/SNRPB/PRPF31/GEMIN4	4
GO:0044815	DNA packaging complex	6/1141	96/16970	0.632401	0.894564	0.866674	ACTB/NCAPG2/BRD9/MRGBP/STAG1/SMARCD3	6
GO:0005782	peroxisomal matrix	3/1141	48/16970	0.634957	0.894564	0.866674	ECH1/PEX7/CAT	3
GO:0008287	protein serine/threonine phosphatase complex	3/1141	48/16970	0.634957	0.894564	0.866674	PPP4C/PPP4R3B/NCK1	3
GO:0031907	microbody lumen	3/1141	48/16970	0.634957	0.894564	0.866674	ECH1/PEX7/CAT	3
GO:1903293	phosphatase complex	3/1141	48/16970	0.634957	0.894564	0.866674	PPP4C/PPP4R3B/NCK1	3
GO:0043204	perikaryon	9/1141	144/16970	0.638148	0.894564	0.866674	GRIK5/SIRT2/CTNND2/NTSR1/GLRA3/TH/GAP43/APP/CDK5	9
GO:0000793	condensed chromosome	15/1141	238/16970	0.64052	0.894564	0.866674	RIF1/NDE1/DYNC1LI1/MAD1L1/DCTN3/NUP43/CENPB/CENPM/KIF22/CENPX/STAG1/SMARCA5/PSMC3IP/TUBG1/BRCA1	15
GO:0030672	synaptic vesicle membrane	6/1141	97/16970	0.642451	0.894564	0.866674	PTPRN2/GABRA2/PRRT2/DOC2A/SYT8/UNC13B	6
GO:0099501	exocytic vesicle membrane	6/1141	97/16970	0.642451	0.894564	0.866674	PTPRN2/GABRA2/PRRT2/DOC2A/SYT8/UNC13B	6
GO:0000164	protein phosphatase type 1 complex	1/1141	15/16970	0.648131	0.894564	0.866674	NCK1	1
GO:0005847	mRNA cleavage and polyadenylation specificity factor complex	1/1141	15/16970	0.648131	0.894564	0.866674	SSU72	1
GO:0030127	COPII vesicle coat	1/1141	15/16970	0.648131	0.894564	0.866674	SEC23A	1
GO:0043034	costamere	1/1141	15/16970	0.648131	0.894564	0.866674	FXR1	1
GO:0045239	tricarboxylic acid cycle enzyme complex	1/1141	15/16970	0.648131	0.894564	0.866674	IDH3B	1
GO:0071565	nBAF complex	1/1141	15/16970	0.648131	0.894564	0.866674	SMARCD3	1
GO:0098688	parallel fiber to Purkinje cell synapse	1/1141	15/16970	0.648131	0.894564	0.866674	SLC16A3	1
GO:0031234	extrinsic component of cytoplasmic side of plasma membrane	6/1141	98/16970	0.652334	0.898035	0.870037	TGM3/LCK/GNG13/ESYT2/SNAP25/GNB1	6
GO:0016529	sarcoplasmic reticulum	4/1141	66/16970	0.656172	0.898035	0.870037	CCDC78/RYR1/TMEM38A/JPH3	4
GO:0005667	transcription regulator complex	29/1141	458/16970	0.660071	0.898035	0.870037	TAF1L/PBXIP1/PYGO2/TAF10/HDAC1/RBBP4/SOX8/TBL1XR1/DR1/MTA1/BRF1/MAFG/YAP1/ELANE/MED16/MIER1/TFDP1/GTF3C4/MED27/GTF2B/LMO2/GTF2F1/LDB2/KAT2A/STAT3/GTF2A2/SPEN/SOX9/ZFPM1	29
GO:0000786	nucleosome	2/1141	33/16970	0.660483	0.898035	0.870037	ACTB/MRGBP	2
GO:0005834	heterotrimeric G-protein complex	2/1141	33/16970	0.660483	0.898035	0.870037	GNG13/GNB1	2
GO:0098686	hippocampal mossy fiber to CA3 synapse	2/1141	33/16970	0.660483	0.898035	0.870037	GRIK5/SHANK2	2
GO:0000779	condensed chromosome, centromeric region	9/1141	147/16970	0.662465	0.898035	0.870037	NDE1/DYNC1LI1/MAD1L1/DCTN3/NUP43/CENPB/CENPM/KIF22/CENPX	9
GO:0031674	I band	8/1141	132/16970	0.670046	0.898035	0.870037	STUB1/NEB/SYNC/NEBL/RYR1/ACTN4/ALDOA/PDE4B	8
GO:0005903	brush border	6/1141	100/16970	0.67159	0.898035	0.870037	B4GALT1/SLC9A3/DCXR/SLC17A3/SHANK2/MYO1E	6
GO:0045095	keratin filament	6/1141	100/16970	0.67159	0.898035	0.870037	KRTAP5-1/KRTAP5-2/KRTAP5-3/KRTAP5-5/KRTAP5-6/KRTAP5-4	6
GO:0000145	exocyst	1/1141	16/16970	0.671811	0.898035	0.870037	EXOC3	1
GO:0042599	lamellar body	1/1141	16/16970	0.671811	0.898035	0.870037	SMPD1	1
GO:0044305	calyx of Held	1/1141	16/16970	0.671811	0.898035	0.870037	ACTB	1
GO:0098945	intrinsic component of presynaptic active zone membrane	1/1141	16/16970	0.671811	0.898035	0.870037	NTNG2	1
GO:0070469	respirasome	5/1141	84/16970	0.674244	0.898035	0.870037	NDUFA6/NDUFA3/NDUFA11/UQCRHL/COX8C	5
GO:0030315	T-tubule	3/1141	51/16970	0.675709	0.898035	0.870037	CACNG7/CACNG8/CACNG6	3
GO:0070069	cytochrome complex	2/1141	34/16970	0.676581	0.898035	0.870037	UQCRHL/COX8C	2
GO:0098687	chromosomal region	20/1141	322/16970	0.676749	0.898035	0.870037	RIF1/RBBP4/NDE1/DYNC1LI1/MAD1L1/SIRT2/DCTN3/NUP43/CENPB/SPO11/CENPM/KIF22/ALYREF/CENPX/STAG1/PDS5A/SETX/NAT10/THOC6/EZH1	20
GO:0036064	ciliary basal body	9/1141	149/16970	0.678135	0.898035	0.870037	ERC1/CAMSAP3/OFD1/KIF7/CCDC88A/CSNK1D/MKKS/TUBG1/CPLANE2	9
GO:0060170	ciliary membrane	4/1141	68/16970	0.679246	0.898035	0.870037	PRCD/IQCE/SHANK2/MXRA8	4
GO:0030120	vesicle coat	3/1141	52/16970	0.688522	0.900879	0.872792	EPN1/SGIP1/SEC23A	3
GO:1905360	GTPase complex	2/1141	35/16970	0.692052	0.900879	0.872792	GNG13/GNB1	2
GO:0001518	voltage-gated sodium channel complex	1/1141	17/16970	0.693898	0.900879	0.872792	CACNA1H	1
GO:0005666	RNA polymerase III complex	1/1141	17/16970	0.693898	0.900879	0.872792	POLR2E	1
GO:0005682	U5 snRNP	1/1141	17/16970	0.693898	0.900879	0.872792	SNRPB	1
GO:0005767	secondary lysosome	1/1141	17/16970	0.693898	0.900879	0.872792	LAMP1	1
GO:0005868	cytoplasmic dynein complex	1/1141	17/16970	0.693898	0.900879	0.872792	DYNC1LI1	1
GO:0030131	clathrin adaptor complex	1/1141	17/16970	0.693898	0.900879	0.872792	SGIP1	1
GO:0016324	apical plasma membrane	21/1141	341/16970	0.694308	0.900879	0.872792	CEACAM5/CEACAM6/CEACAM7/MUC1/SLC29A4/ARHGEF18/SLC4A11/ABCC1/RHCG/SLC9A3/CNTFR/OCEL1/SPEF1/SLC16A3/SLC17A4/SLC17A3/SLC17A1/SHANK2/SLC7A5/SLC4A2/ITPK1	21
GO:0035861	site of double-strand break	4/1141	70/16970	0.701216	0.904648	0.876445	RIF1/SIRT7/VCP/CNTD1	4
GO:0030018	Z disc	7/1141	120/16970	0.704439	0.904648	0.876445	STUB1/NEB/SYNC/NEBL/RYR1/ACTN4/PDE4B	7
GO:0097060	synaptic membrane	22/1141	359/16970	0.705872	0.904648	0.876445	GRIK5/ERC1/GABRG1/GABRA2/EXOC3/SIGMAR1/CLSTN2/SHISA8/GLRA3/PRRT2/SLC16A3/GRIN3B/KCTD8/NTNG2/CACNG7/CACNG8/UNC13B/SHANK2/SNAP25/TMEM240/CNTNAP1/TMUB1	22
GO:0043198	dendritic shaft	2/1141	36/16970	0.706907	0.904648	0.876445	NTSR1/APP	2
GO:0031256	leading edge membrane	10/1141	169/16970	0.707082	0.904648	0.876445	ROBO2/EGFR/GABRG1/GABRA2/SPTBN1/SHISA8/ARHGAP45/ABCA7/TWF1/EPHA2	10
GO:0000776	kinetochore	8/1141	137/16970	0.70987	0.904648	0.876445	NDE1/DYNC1LI1/MAD1L1/DCTN3/NUP43/CENPM/KIF22/CENPX	8
GO:0055037	recycling endosome	11/1141	186/16970	0.713172	0.904648	0.876445	RAB11FIP3/SCAMP3/TPP1/CMTM6/LDLRAP1/PHETA2/APP/VPS53/TUBG1/ATG9B/TMUB1	11
GO:0000932	P-body	5/1141	88/16970	0.713511	0.904648	0.876445	TRIM71/YTHDF1/ZC3H12D/CNOT3/CAPRIN1	5
GO:0033162	melanosome membrane	1/1141	18/16970	0.714499	0.904648	0.876445	TH	1
GO:0044233	mitochondria-associated endoplasmic reticulum membrane	1/1141	18/16970	0.714499	0.904648	0.876445	MBOAT7	1
GO:0045009	chitosome	1/1141	18/16970	0.714499	0.904648	0.876445	TH	1
GO:0090741	pigment granule membrane	1/1141	18/16970	0.714499	0.904648	0.876445	TH	1
GO:0098862	cluster of actin-based cell projections	9/1141	155/16970	0.722425	0.904837	0.876627	B4GALT1/TMC2/SLC9A3/DCXR/SLC17A3/SHANK2/MKKS/GRXCR1/MYO1E	9
GO:0097525	spliceosomal snRNP complex	3/1141	55/16970	0.724669	0.904837	0.876627	LUC7L/SNRPB/PRPF31	3
GO:0001726	ruffle	10/1141	172/16970	0.727433	0.904837	0.876627	ARFIP2/FSCN1/EGFR/RINL/ARHGAP45/ABCA7/TWF1/CTTN/MEFV/EPHA2	10
GO:0000178	exosome (RNase complex)	1/1141	19/16970	0.733716	0.904837	0.876627	PNPT1	1
GO:0005686	U2 snRNP	1/1141	19/16970	0.733716	0.904837	0.876627	SNRPB	1
GO:0005751	mitochondrial respiratory chain complex IV	1/1141	19/16970	0.733716	0.904837	0.876627	COX8C	1
GO:0005849	mRNA cleavage factor complex	1/1141	19/16970	0.733716	0.904837	0.876627	SSU72	1
GO:0031362	anchored component of external side of plasma membrane	1/1141	19/16970	0.733716	0.904837	0.876627	CD59	1
GO:0042575	DNA polymerase complex	1/1141	19/16970	0.733716	0.904837	0.876627	POLG	1
GO:0043194	axon initial segment	1/1141	19/16970	0.733716	0.904837	0.876627	TRIM46	1
GO:0060077	inhibitory synapse	1/1141	19/16970	0.733716	0.904837	0.876627	GABRA2	1
GO:0097449	astrocyte projection	1/1141	19/16970	0.733716	0.904837	0.876627	APP	1
GO:0030118	clathrin coat	2/1141	38/16970	0.73482	0.904837	0.876627	EPN1/SGIP1	2
GO:1990391	DNA repair complex	2/1141	38/16970	0.73482	0.904837	0.876627	FANCI/BRCA1	2
GO:0005635	nuclear envelope	28/1141	460/16970	0.736318	0.904908	0.876696	RIF1/TNRC18/QRICH2/DPY19L2/EGFR/NUDT1/MAD1L1/MACO1/MTA1/MYORG/SIGMAR1/NUP43/TMEM38A/RAE1/MAPK3/MVP/SLC16A3/MCM3AP/PCID2/GPX4/APP/RANBP3/CPTP/GHDC/MLX/BNIP2/TMEM176B/ZBED1	28
GO:0005795	Golgi stack	8/1141	141/16970	0.73937	0.906465	0.878205	B4GALT1/CSGALNACT2/ST6GAL1/FUT5/FUT6/FUT3/B3GALT6/CHPF2	8
GO:0098802	plasma membrane signaling receptor complex	10/1141	174/16970	0.740472	0.906465	0.878205	CD79A/GRIK5/ITGB2/CNTFR/SHISA8/BIRC2/GRIN3B/CACNG7/CACNG8/RAMP2	10
GO:0044232	organelle membrane contact site	2/1141	39/16970	0.747907	0.909499	0.881144	ESYT2/MBOAT7	2
GO:0099738	cell cortex region	2/1141	39/16970	0.747907	0.909499	0.881144	ERC1/UNC13B	2
GO:0005742	mitochondrial outer membrane translocase complex	1/1141	20/16970	0.75164	0.909499	0.881144	MTX1	1
GO:0032426	stereocilium tip	1/1141	20/16970	0.75164	0.909499	0.881144	TMC2	1
GO:0097038	perinuclear endoplasmic reticulum	1/1141	20/16970	0.75164	0.909499	0.881144	TRIM13	1
GO:1905354	exoribonuclease complex	1/1141	20/16970	0.75164	0.909499	0.881144	PNPT1	1
GO:0045211	postsynaptic membrane	15/1141	258/16970	0.756726	0.910022	0.881651	GRIK5/GABRG1/GABRA2/SIGMAR1/CLSTN2/SHISA8/GLRA3/PRRT2/SLC16A3/GRIN3B/KCTD8/CACNG7/CACNG8/SHANK2/TMUB1	15
GO:0016592	mediator complex	2/1141	40/16970	0.760435	0.910022	0.881651	MED16/MED27	2
GO:0008076	voltage-gated potassium channel complex	4/1141	76/16970	0.76052	0.910022	0.881651	DPP6/HCN2/KCNH4/KCNH2	4
GO:0000775	chromosome, centromeric region	11/1141	194/16970	0.762554	0.910022	0.881651	NDE1/DYNC1LI1/MAD1L1/DCTN3/NUP43/CENPB/CENPM/KIF22/CENPX/STAG1/PDS5A	11
GO:0045177	apical part of cell	24/1141	404/16970	0.765458	0.910022	0.881651	CEACAM5/CEACAM6/CEACAM7/MUC1/DCHS1/SLC29A4/ARHGEF18/SLC4A11/ABCC1/RHCG/SLC9A3/CNTFR/OCEL1/SPEF1/SLC16A3/SLC17A4/SLC17A3/SLC17A1/APP/SHANK2/SLC7A5/TUBG1/SLC4A2/ITPK1	24
GO:0005680	anaphase-promoting complex	1/1141	21/16970	0.768358	0.910022	0.881651	ANAPC11	1
GO:0031258	lamellipodium membrane	1/1141	21/16970	0.768358	0.910022	0.881651	EPHA2	1
GO:0044295	axonal growth cone	1/1141	21/16970	0.768358	0.910022	0.881651	TAOK2	1
GO:0098799	outer mitochondrial membrane protein complex	1/1141	21/16970	0.768358	0.910022	0.881651	MTX1	1
GO:0098978	glutamatergic synapse	18/1141	309/16970	0.769491	0.910022	0.881651	GRIK5/ACTB/ELAVL1/SPTBN1/CLSTN2/PRRT2/CORO1A/SH3GL3/NTNG2/CACNG7/VCP/SHANK2/FXR1/CAPRIN1/SNAP25/DVL1/ABR/CDK5	18
GO:0005882	intermediate filament	12/1141	212/16970	0.771466	0.910022	0.881651	SYNC/HLA-DRB1/LDLRAP1/KRTAP5-1/KRTAP5-2/KRTAP5-3/KRTAP5-5/KRTAP5-6/KRTAP5-4/SHANK2/PNN/VMAC	12
GO:0008023	transcription elongation factor complex	2/1141	41/16970	0.77242	0.910022	0.881651	MLLT1/ELOB	2
GO:0032587	ruffle membrane	5/1141	95/16970	0.773903	0.910022	0.881651	EGFR/ARHGAP45/ABCA7/TWF1/EPHA2	5
GO:0097729	9+2 motile cilium	7/1141	130/16970	0.77903	0.910022	0.881651	QRICH2/ABHD2/DNAI1/SPEF1/WBP2NL/SPATC1L/CCDC39	7
GO:0036464	cytoplasmic ribonucleoprotein granule	13/1141	230/16970	0.779882	0.910022	0.881651	MCRIP2/ACTB/ELAVL1/TRIM71/YTHDF1/ZC3H12D/MYH1/MCRIP1/CNOT3/VCP/FXR1/CAPRIN1/POLDIP3	13
GO:0043209	myelin sheath	2/1141	42/16970	0.783878	0.910022	0.881651	SIRT2/CNP	2
GO:0098636	protein complex involved in cell adhesion	2/1141	42/16970	0.783878	0.910022	0.881651	ITGB2/JAM2	2
GO:0005721	pericentric heterochromatin	1/1141	22/16970	0.783952	0.910022	0.881651	CENPB	1
GO:0035371	microtubule plus-end	1/1141	22/16970	0.783952	0.910022	0.881651	NCKAP5	1
GO:0045277	respiratory chain complex IV	1/1141	22/16970	0.783952	0.910022	0.881651	COX8C	1
GO:0097381	photoreceptor disc membrane	1/1141	22/16970	0.783952	0.910022	0.881651	GNB1	1
GO:0098644	complex of collagen trimers	1/1141	22/16970	0.783952	0.910022	0.881651	COL4A6	1
GO:0032421	stereocilium bundle	3/1141	61/16970	0.787006	0.910576	0.882187	TMC2/MKKS/GRXCR1	3
GO:0031968	organelle outer membrane	12/1141	215/16970	0.787329	0.910576	0.882187	RHOT2/MTX1/SIGMAR1/MAVS/RPS27A/CYB5R3/CPTP/CNP/COASY/VAT1/MOAP1/MSTO1	12
GO:0000152	nuclear ubiquitin ligase complex	2/1141	43/16970	0.794826	0.911739	0.883314	ANAPC11/BRCA1	2
GO:0097542	ciliary tip	2/1141	43/16970	0.794826	0.911739	0.883314	KIF7/SPEF1	2
GO:0019867	outer membrane	12/1141	217/16970	0.79746	0.911739	0.883314	RHOT2/MTX1/SIGMAR1/MAVS/RPS27A/CYB5R3/CPTP/CNP/COASY/VAT1/MOAP1/MSTO1	12
GO:0019897	extrinsic component of plasma membrane	9/1141	167/16970	0.798315	0.911739	0.883314	DCHS1/TGM3/LCK/GNG13/ESYT2/SERPINE2/STOML2/SNAP25/GNB1	9
GO:0022624	proteasome accessory complex	1/1141	23/16970	0.798497	0.911739	0.883314	PSME3	1
GO:0031307	integral component of mitochondrial outer membrane	1/1141	23/16970	0.798497	0.911739	0.883314	RHOT2	1
GO:0044322	endoplasmic reticulum quality control compartment	1/1141	23/16970	0.798497	0.911739	0.883314	TRIM13	1
GO:0045111	intermediate filament cytoskeleton	14/1141	252/16970	0.806473	0.917224	0.888628	SYNC/HLA-DRB1/LDLRAP1/PSMD10/KRTAP5-1/KRTAP5-2/KRTAP5-3/KRTAP5-5/KRTAP5-6/KRTAP5-4/PKN2/SHANK2/PNN/VMAC	14
GO:0030117	membrane coat	4/1141	82/16970	0.81026	0.917224	0.888628	EPN1/AP5S1/SGIP1/SEC23A	4
GO:0048475	coated membrane	4/1141	82/16970	0.81026	0.917224	0.888628	EPN1/AP5S1/SGIP1/SEC23A	4
GO:0016471	vacuolar proton-transporting V-type ATPase complex	1/1141	24/16970	0.812064	0.917224	0.888628	ATP6V0A1	1
GO:0031306	intrinsic component of mitochondrial outer membrane	1/1141	24/16970	0.812064	0.917224	0.888628	RHOT2	1
GO:0032039	integrator complex	1/1141	24/16970	0.812064	0.917224	0.888628	INTS11	1
GO:0030686	90S preribosome	1/1141	25/16970	0.824718	0.928651	0.899699	RRP7A	1
GO:0097730	non-motile cilium	8/1141	155/16970	0.825939	0.928651	0.899699	PRCD/BSG/NPY2R/SHANK2/MKKS/GNB1/TUBG1/GRXCR1	8
GO:0031965	nuclear membrane	16/1141	290/16970	0.827257	0.928651	0.899699	RIF1/TNRC18/QRICH2/DPY19L2/EGFR/NUDT1/MACO1/MYORG/SIGMAR1/TMEM38A/SLC16A3/MCM3AP/CPTP/MLX/TMEM176B/ZBED1	16
GO:0005741	mitochondrial outer membrane	10/1141	190/16970	0.829511	0.928651	0.899699	RHOT2/MTX1/MAVS/RPS27A/CYB5R3/CNP/COASY/VAT1/MOAP1/MSTO1	10
GO:0000421	autophagosome membrane	2/1141	47/16970	0.83385	0.928651	0.899699	LAMP1/MAP1LC3B	2
GO:0031201	SNARE complex	2/1141	47/16970	0.83385	0.928651	0.899699	USE1/SNAP25	2
GO:0031528	microvillus membrane	1/1141	26/16970	0.836521	0.928651	0.899699	SLC7A5	1
GO:0032809	neuronal cell body membrane	1/1141	26/16970	0.836521	0.928651	0.899699	ATP1A3	1
GO:0033176	proton-transporting V-type ATPase complex	1/1141	26/16970	0.836521	0.928651	0.899699	ATP6V0A1	1
GO:0032993	protein-DNA complex	6/1141	122/16970	0.836969	0.928651	0.899699	ACTB/BRF1/MRGBP/WDR18/GTF2B/ZBTB17	6
GO:0005689	U12-type spliceosomal complex	1/1141	27/16970	0.847529	0.933094	0.904004	SNRPB	1
GO:0030285	integral component of synaptic vesicle membrane	1/1141	27/16970	0.847529	0.933094	0.904004	GABRA2	1
GO:0032585	multivesicular body membrane	1/1141	27/16970	0.847529	0.933094	0.904004	HGS	1
GO:0030496	midbody	10/1141	194/16970	0.847646	0.933094	0.904004	RAB11FIP3/SIRT2/EXOC3/DCTN3/KATNA1/LATS1/KLHL9/NTNG2/PKN2/NAT10	10
GO:0005776	autophagosome	5/1141	106/16970	0.848403	0.933094	0.904004	LAMP1/MAP1LC3B/MEFV/BECN1/ATG9B	5
GO:1902911	protein kinase complex	5/1141	107/16970	0.854037	0.936087	0.906903	CKS1B/ERC1/PRKAG2/CCNL2/CDK5	5
GO:0055038	recycling endosome membrane	4/1141	89/16970	0.857268	0.936087	0.906903	RAB11FIP3/SCAMP3/CMTM6/ATG9B	4
GO:0043596	nuclear replication fork	1/1141	28/16970	0.857797	0.936087	0.906903	SMARCA5	1
GO:0098889	intrinsic component of presynaptic membrane	3/1141	70/16970	0.858185	0.936087	0.906903	GRIK5/PRRT2/NTNG2	3
GO:0060076	excitatory synapse	2/1141	50/16970	0.858577	0.936087	0.906903	SLC16A3/PDE4B	2
GO:0000794	condensed nuclear chromosome	3/1141	71/16970	0.864644	0.937914	0.908673	PSMC3IP/TUBG1/BRCA1	3
GO:0030684	preribosome	3/1141	71/16970	0.864644	0.937914	0.908673	NOP56/RRP7A/RIOK2	3
GO:0044298	cell body membrane	1/1141	29/16970	0.867374	0.937914	0.908673	ATP1A3	1
GO:0001750	photoreceptor outer segment	4/1141	91/16970	0.86873	0.937914	0.908673	PRCD/BSG/SHANK2/GNB1	4
GO:0045171	intercellular bridge	3/1141	72/16970	0.870843	0.937914	0.908673	RAB11FIP3/NTNG2/SETX	3
GO:0090734	site of DNA damage	4/1141	92/16970	0.874159	0.937914	0.908673	RIF1/SIRT7/VCP/CNTD1	4
GO:1902554	serine/threonine protein kinase complex	4/1141	92/16970	0.874159	0.937914	0.908673	CKS1B/ERC1/CCNL2/CDK5	4
GO:0008305	integrin complex	1/1141	30/16970	0.876307	0.937914	0.908673	ITGB2	1
GO:0042788	polysomal ribosome	1/1141	30/16970	0.876307	0.937914	0.908673	PNPT1	1
GO:0099055	integral component of postsynaptic membrane	5/1141	112/16970	0.87965	0.937914	0.908673	GRIK5/GABRA2/CLSTN2/SLC16A3/CACNG7	5
GO:0022625	cytosolic large ribosomal subunit	2/1141	53/16970	0.879894	0.937914	0.908673	RPL9/RPL27	2
GO:0031312	extrinsic component of organelle membrane	2/1141	53/16970	0.879894	0.937914	0.908673	DOC2A/MMP27	2
GO:0032420	stereocilium	2/1141	53/16970	0.879894	0.937914	0.908673	TMC2/GRXCR1	2
GO:0043202	lysosomal lumen	4/1141	94/16970	0.884435	0.937914	0.908673	GBA/SMPD1/TPP1/CTSD	4
GO:0016342	catenin complex	1/1141	31/16970	0.884638	0.937914	0.908673	DCHS1	1
GO:0071339	MLL1 complex	1/1141	31/16970	0.884638	0.937914	0.908673	PRPF31	1
GO:0043025	neuronal cell body	25/1141	458/16970	0.885642	0.937914	0.908673	ATP1A3/GRIK5/HCN3/KCNN3/HDAC1/CYGB/CCR4/GABRA2/TMEM50A/SIRT2/CTNND2/NTSR1/GLRA3/RAC3/RET/GRIN3B/TH/GAP43/CACNG7/APP/SHANK2/FXR1/FBXO31/DVL1/CDK5	25
GO:0044665	MLL1/2 complex	1/1141	32/16970	0.892409	0.941904	0.912538	PRPF31	1
GO:0097546	ciliary base	1/1141	32/16970	0.892409	0.941904	0.912538	CFAP36	1
GO:0099240	intrinsic component of synaptic membrane	7/1141	153/16970	0.896221	0.94434	0.914899	GRIK5/GABRA2/CLSTN2/PRRT2/SLC16A3/NTNG2/CACNG7	7
GO:0098936	intrinsic component of postsynaptic membrane	5/1141	117/16970	0.901328	0.94813	0.918571	GRIK5/GABRA2/CLSTN2/SLC16A3/CACNG7	5
GO:0090543	Flemming body	1/1141	34/16970	0.906416	0.95135	0.92169	NTNG2	1
GO:0005637	nuclear inner membrane	2/1141	58/16970	0.908933	0.95135	0.92169	DPY19L2/SIGMAR1	2
GO:0005657	replication fork	2/1141	58/16970	0.908933	0.95135	0.92169	SMARCA5/RFC4	2
GO:0016235	aggresome	1/1141	35/16970	0.912721	0.953725	0.923991	HSPB7	1
GO:0080008	Cul4-RING E3 ubiquitin ligase complex	1/1141	36/16970	0.918602	0.957711	0.927853	CUL4A	1
GO:0032838	plasma membrane bounded cell projection cytoplasm	9/1141	197/16970	0.919585	0.957711	0.927853	TRIM46/DNHD1/CAMSAP3/DNAI1/SPEF1/CFAP36/DNAH7/CCDC39/MAP1LC3B	9
GO:0099699	integral component of synaptic membrane	6/1141	142/16970	0.921889	0.95852	0.928637	GRIK5/GABRA2/CLSTN2/PRRT2/SLC16A3/CACNG7	6
GO:0032040	small-subunit processome	1/1141	37/16970	0.924086	0.959217	0.929312	NOP56	1
GO:0099568	cytoplasmic region	11/1141	236/16970	0.926526	0.960095	0.930162	TRIM46/DNHD1/ERC1/CAMSAP3/DNAI1/SPEF1/CFAP36/DNAH7/UNC13B/CCDC39/MAP1LC3B	11
GO:0099056	integral component of presynaptic membrane	2/1141	63/16970	0.931293	0.960095	0.930162	GRIK5/PRRT2	2
GO:0005912	adherens junction	7/1141	165/16970	0.932887	0.960095	0.930162	ADAM15/DCHS1/ACTB/CAMSAP3/MAGI1/CTNND2/MYO1E	7
GO:0098563	intrinsic component of synaptic vesicle membrane	1/1141	39/16970	0.933973	0.960095	0.930162	GABRA2	1
GO:0005801	cis-Golgi network	2/1141	64/16970	0.935092	0.960095	0.930162	TMED5/TRAPPC6B	2
GO:0005844	polysome	2/1141	64/16970	0.935092	0.960095	0.930162	PNPT1/FXR1	2
GO:0000795	synaptonemal complex	1/1141	40/16970	0.938422	0.960095	0.930162	BRCA1	1
GO:0099086	synaptonemal structure	1/1141	40/16970	0.938422	0.960095	0.930162	BRCA1	1
GO:0098982	GABA-ergic synapse	2/1141	65/16970	0.938692	0.960095	0.930162	GABRA2/GAP43	2
GO:0044291	cell-cell contact zone	2/1141	70/16970	0.954018	0.974185	0.943813	MYH1/JAM2	2
GO:0016234	inclusion body	2/1141	72/16970	0.959059	0.97629	0.945853	STUB1/HSPB7	2
GO:0097733	photoreceptor cell cilium	4/1141	117/16970	0.95919	0.97629	0.945853	PRCD/BSG/SHANK2/GNB1	4
GO:0036126	sperm flagellum	4/1141	118/16970	0.961083	0.976634	0.946186	QRICH2/ABHD2/WBP2NL/SPATC1L	4
GO:0014704	intercalated disc	1/1141	48/16970	0.964767	0.978794	0.948278	MYH1	1
GO:0000791	euchromatin	1/1141	50/16970	0.969358	0.981866	0.951255	RBMX	1
GO:0097731	9+0 non-motile cilium	4/1141	126/16970	0.97354	0.984514	0.95382	PRCD/BSG/SHANK2/GNB1	4
GO:0005798	Golgi-associated vesicle	2/1141	84/16970	0.979825	0.98908	0.958244	CHIC2/APP	2
GO:1904115	axon cytoplasm	1/1141	57/16970	0.981205	0.98908	0.958244	TRIM46	1
GO:0035869	ciliary transition zone	1/1141	64/16970	0.988475	0.994811	0.963796	CFAP36	1
GO:0120111	neuron projection cytoplasm	1/1141	84/16970	0.997153	0.999787	0.968617	TRIM46	1
GO:0016605	PML body	1/1141	101/16970	0.999134	0.999787	0.968617	ZBED1	1
GO:0016363	nuclear matrix	1/1141	103/16970	0.999247	0.999787	0.968617	STAG1	1
GO:0034399	nuclear periphery	1/1141	121/16970	0.999787	0.999787	0.968617	STAG1	1
